# Supplementary material for: Natural genetic variation in the pheromone production of C. elegans
Source: Proc Natl Acad Sci U S A. 2023 Jun 20;120(26):e2221150120. doi: 10.1073/pnas.2221150120 (PMC10293855; doi:10.1073/pnas.2221150120)
Supplement: Supplementary file 2 — Dataset S01 (CSV) [file pnas.2221150120.sd01.csv]

strain	feature	fraction
BRC20067	anglas#3	0.001427951
CB4856	anglas#3	0.002168836
CB4932	anglas#3	0.000212516
CX11254	anglas#3	0.000325844
CX11264	anglas#3	0.000995458
CX11271	anglas#3	0.000198983
CX11276	anglas#3	0.000137134
CX11285	anglas#3	0.001137872
CX11292	anglas#3	0.000192966
CX11314	anglas#3	0.002067685
DL226	anglas#3	0.000313816
DL238	anglas#3	0.001154847
ECA36	anglas#3	0.00094809
ED3005	anglas#3	0.000730369
ED3011	anglas#3	0.005612586
ED3012	anglas#3	0.000622372
ED3017	anglas#3	0.000236681
ED3046	anglas#3	0.000367865
ED3048	anglas#3	0.000101561
ED3049	anglas#3	0.001051742
ED3052	anglas#3	0.001648185
ED3073	anglas#3	0.000393046
ED3077	anglas#3	0.000185427
EG4347	anglas#3	0.001576405
EG4349	anglas#3	7.65E-05
EG4725	anglas#3	0.001570073
GXW1	anglas#3	0.000849291
JT11398	anglas#3	0.000254655
JU1172	anglas#3	0.000341604
JU1200	anglas#3	0.000754799
JU1242	anglas#3	0.000577831
JU1246	anglas#3	0.001517486
JU1395	anglas#3	0.001104923
JU1400	anglas#3	0.000857927
JU1409	anglas#3	0.002049484
JU1530	anglas#3	6.80E-05
JU1568	anglas#3	6.78E-05
JU1793	anglas#3	5.26E-05
JU1581	anglas#3	0.000153348
JU1586	anglas#3	0.000448052
JU1652	anglas#3	0.000181443
JU1896	anglas#3	0.001993034
JU2001	anglas#3	0.002821206
JU2007	anglas#3	8.10E-05
JU2316	anglas#3	0.000688355
JU2464	anglas#3	0.000902489
JU2466	anglas#3	0.00202441
JU258	anglas#3	0.000783086
JU310	anglas#3	0.000104
JU323	anglas#3	0.001373055
JU346	anglas#3	0.000255592
JU360	anglas#3	0.004785334
JU367	anglas#3	0.000876411
JU393	anglas#3	0.000513524
JU394	anglas#3	0.000738128
JU397	anglas#3	0.000131597
JU406	anglas#3	0.002200294
JU440	anglas#3	0.00096842
JU1491	anglas#3	1.79E-05
JU642	anglas#3	0.000138813
JU774	anglas#3	0.001359793
JU775	anglas#3	5.89E-05
JU778	anglas#3	0.000481941
JU847	anglas#3	0.000685585
KR314	anglas#3	0.000398497
LKC34	anglas#3	0.002727892
MY1	anglas#3	8.07E-06
MY10	anglas#3	0.00069265
MY16	anglas#3	0.000988687
MY23	anglas#3	0.001788322
N2	anglas#3	0.004503289
NIC1	anglas#3	0.000571304
NIC166	anglas#3	0.001592437
NIC199	anglas#3	0.000846359
NIC2	anglas#3	0.000120892
NIC207	anglas#3	2.58E-05
NIC231	anglas#3	0.001306696
NIC236	anglas#3	6.37E-05
NIC256	anglas#3	0.001494745
NIC267	anglas#3	0.001170556
NIC3	anglas#3	0.000555202
PB303	anglas#3	0.000178062
PB306	anglas#3	0.00192429
PS2025	anglas#3	0.000751118
QG536	anglas#3	0.001307158
QG556	anglas#3	0.001565874
QG557	anglas#3	0.001237572
QX1212	anglas#3	0.000269937
QX1233	anglas#3	0.00211421
QX1791	anglas#3	0.001010522
QX1792	anglas#3	0.001058057
QX1793	anglas#3	0.002705811
QX1794	anglas#3	0.002675672
RC301	anglas#3	0.000599172
WN2001	anglas#3	0.000760441
BRC20067	anglas#7	0.0006539
CB4856	anglas#7	0.001722871
CB4932	anglas#7	0.000304164
CX11254	anglas#7	0.00019266
CX11264	anglas#7	0.000350475
CX11271	anglas#7	9.68E-05
CX11276	anglas#7	0.00023226
CX11285	anglas#7	0.000431516
CX11292	anglas#7	2.54E-05
CX11314	anglas#7	0.000489968
DL226	anglas#7	0.00019261
DL238	anglas#7	0.001240675
ECA36	anglas#7	0.001701515
ED3005	anglas#7	0.000290035
ED3011	anglas#7	0.000950152
ED3012	anglas#7	0.000365107
ED3017	anglas#7	0.000169528
ED3046	anglas#7	4.36E-05
ED3048	anglas#7	0.000150544
ED3049	anglas#7	0.000253121
ED3052	anglas#7	0.001116941
ED3073	anglas#7	0.00015065
ED3077	anglas#7	0.000152624
EG4347	anglas#7	0.000267105
EG4349	anglas#7	7.65E-05
EG4725	anglas#7	0.000694505
GXW1	anglas#7	0.000577273
JT11398	anglas#7	0.000194986
JU1172	anglas#7	0.000351408
JU1200	anglas#7	0.000541878
JU1242	anglas#7	0.000577831
JU1246	anglas#7	0.000457024
JU1395	anglas#7	0.000453654
JU1400	anglas#7	0.000857927
JU1409	anglas#7	0.000917564
JU1530	anglas#7	8.43E-05
JU1568	anglas#7	6.78E-05
JU1793	anglas#7	5.26E-05
JU1581	anglas#7	1.28E-05
JU1586	anglas#7	0.000287352
JU1652	anglas#7	0.000156031
JU1896	anglas#7	0.001156102
JU2001	anglas#7	0.002015329
JU2007	anglas#7	8.10E-05
JU2316	anglas#7	0.000613285
JU2464	anglas#7	0.001384007
JU2466	anglas#7	0.001133549
JU258	anglas#7	0.000689803
JU310	anglas#7	0.000104
JU323	anglas#7	0.000709397
JU346	anglas#7	0.000144323
JU360	anglas#7	0.001190567
JU367	anglas#7	4.96E-05
JU393	anglas#7	0.000193894
JU394	anglas#7	0.000357874
JU397	anglas#7	5.05E-05
JU406	anglas#7	0.001009615
JU440	anglas#7	0.000355907
JU1491	anglas#7	1.79E-05
JU642	anglas#7	4.15E-05
JU774	anglas#7	0.000589581
JU775	anglas#7	2.24E-05
JU778	anglas#7	0.000692776
JU847	anglas#7	0.000456677
KR314	anglas#7	0.000286359
LKC34	anglas#7	0.00063328
MY1	anglas#7	3.21E-05
MY10	anglas#7	0.000498558
MY16	anglas#7	0.000560056
MY23	anglas#7	0.001542284
N2	anglas#7	0.001286841
NIC1	anglas#7	0.000565572
NIC166	anglas#7	0.000881085
NIC199	anglas#7	0.000552467
NIC2	anglas#7	0.000107191
NIC207	anglas#7	2.58E-05
NIC231	anglas#7	0.000733546
NIC236	anglas#7	6.37E-05
NIC256	anglas#7	0.001243013
NIC267	anglas#7	0.000653438
NIC3	anglas#7	0.000146423
PB303	anglas#7	8.47E-05
PB306	anglas#7	0.001360791
PS2025	anglas#7	0.000316617
QG536	anglas#7	0.001261411
QG556	anglas#7	0.002588031
QG557	anglas#7	0.001473287
QX1212	anglas#7	0.00011636
QX1233	anglas#7	0.000242303
QX1791	anglas#7	0.001085176
QX1792	anglas#7	0.000534155
QX1793	anglas#7	0.001539695
QX1794	anglas#7	0.001343687
RC301	anglas#7	0.000446381
WN2001	anglas#7	2.79E-05
BRC20067	ascr#1	0.07841268
CB4856	ascr#1	0.132717356
CB4932	ascr#1	0.073215022
CX11254	ascr#1	0.094085517
CX11264	ascr#1	0.088742934
CX11271	ascr#1	0.078178147
CX11276	ascr#1	0.06984583
CX11285	ascr#1	0.076967036
CX11292	ascr#1	0.057512025
CX11314	ascr#1	0.065116011
DL226	ascr#1	0.067065689
DL238	ascr#1	0.053123367
ECA36	ascr#1	0.051465164
ED3005	ascr#1	0.068935075
ED3011	ascr#1	0.07793969
ED3012	ascr#1	0.064824483
ED3017	ascr#1	0.068768991
ED3046	ascr#1	0.077618876
ED3048	ascr#1	0.074131943
ED3049	ascr#1	0.076909244
ED3052	ascr#1	0.090160475
ED3073	ascr#1	0.090037498
ED3077	ascr#1	0.055115505
EG4347	ascr#1	0.075633651
EG4349	ascr#1	0.066408832
EG4725	ascr#1	0.0697509
GXW1	ascr#1	0.090931133
JT11398	ascr#1	0.090117539
JU1172	ascr#1	0.071421211
JU1200	ascr#1	0.072568563
JU1242	ascr#1	0.056959652
JU1246	ascr#1	0.102864465
JU1395	ascr#1	0.071040363
JU1400	ascr#1	0.009546156
JU1409	ascr#1	0.083762883
JU1530	ascr#1	0.08690958
JU1568	ascr#1	0.084954851
JU1793	ascr#1	0.067151687
JU1581	ascr#1	0.063091536
JU1586	ascr#1	0.075587297
JU1652	ascr#1	0.056733815
JU1896	ascr#1	0.057631439
JU2001	ascr#1	0.102996811
JU2007	ascr#1	0.074307033
JU2316	ascr#1	0.072552743
JU2464	ascr#1	0.087761101
JU2466	ascr#1	0.099065678
JU258	ascr#1	0.121207973
JU310	ascr#1	0.09253327
JU323	ascr#1	0.059472806
JU346	ascr#1	0.084680005
JU360	ascr#1	0.091557836
JU367	ascr#1	0.071321925
JU393	ascr#1	0.096317341
JU394	ascr#1	0.099172756
JU397	ascr#1	0.065210886
JU406	ascr#1	0.090788316
JU440	ascr#1	0.067936454
JU1491	ascr#1	0.074827756
JU642	ascr#1	0.09081944
JU774	ascr#1	0.080607904
JU775	ascr#1	0.05244176
JU778	ascr#1	0.074456007
JU847	ascr#1	0.073090733
KR314	ascr#1	0.063324367
LKC34	ascr#1	0.093884429
MY1	ascr#1	0.068211258
MY10	ascr#1	0.095721336
MY16	ascr#1	0.098060363
MY23	ascr#1	0.08265023
N2	ascr#1	0.122229023
NIC1	ascr#1	0.063900248
NIC166	ascr#1	0.146429971
NIC199	ascr#1	0.072829595
NIC2	ascr#1	0.058748861
NIC207	ascr#1	0.072509659
NIC231	ascr#1	0.070221342
NIC236	ascr#1	0.067963562
NIC256	ascr#1	0.102038028
NIC267	ascr#1	0.089844745
NIC3	ascr#1	0.087194501
PB303	ascr#1	0.056417001
PB306	ascr#1	0.074523437
PS2025	ascr#1	0.07431313
QG536	ascr#1	0.082124628
QG556	ascr#1	0.080521807
QG557	ascr#1	0.071459923
QX1212	ascr#1	0.059476559
QX1233	ascr#1	0.086509432
QX1791	ascr#1	0.053366098
QX1792	ascr#1	0.056224631
QX1793	ascr#1	0.104118977
QX1794	ascr#1	0.073757838
RC301	ascr#1	0.061378866
WN2001	ascr#1	0.082270097
BRC20067	ascr#10	0.023152416
CB4856	ascr#10	0.035981554
CB4932	ascr#10	0.01275896
CX11254	ascr#10	0.019415885
CX11264	ascr#10	0.043119331
CX11271	ascr#10	0.017337478
CX11276	ascr#10	0.014429145
CX11285	ascr#10	0.015933361
CX11292	ascr#10	0.015297402
CX11314	ascr#10	0.012191314
DL226	ascr#10	0.00883335
DL238	ascr#10	0.12895026
ECA36	ascr#10	0.01557255
ED3005	ascr#10	0.014211474
ED3011	ascr#10	0.011692309
ED3012	ascr#10	0.016817592
ED3017	ascr#10	0.014708423
ED3046	ascr#10	0.012822717
ED3048	ascr#10	0.018652303
ED3049	ascr#10	0.011215434
ED3052	ascr#10	0.029964068
ED3073	ascr#10	0.02981108
ED3077	ascr#10	0.012543689
EG4347	ascr#10	0.018049194
EG4349	ascr#10	0.017056883
EG4725	ascr#10	0.012466358
GXW1	ascr#10	0.009670223
JT11398	ascr#10	0.017428184
JU1172	ascr#10	0.014623951
JU1200	ascr#10	0.014568041
JU1242	ascr#10	0.076054642
JU1246	ascr#10	0.012682275
JU1395	ascr#10	0.018723464
JU1400	ascr#10	0.003798044
JU1409	ascr#10	0.013148158
JU1530	ascr#10	0.010014948
JU1568	ascr#10	0.019979407
JU1793	ascr#10	0.014104065
JU1581	ascr#10	0.014301546
JU1586	ascr#10	0.016279602
JU1652	ascr#10	0.015349899
JU1896	ascr#10	0.015003393
JU2001	ascr#10	0.035776598
JU2007	ascr#10	0.019750449
JU2316	ascr#10	0.016624871
JU2464	ascr#10	0.048628282
JU2466	ascr#10	0.053495348
JU258	ascr#10	0.017538728
JU310	ascr#10	0.008589945
JU323	ascr#10	0.014541269
JU346	ascr#10	0.012200113
JU360	ascr#10	0.012916082
JU367	ascr#10	0.020353451
JU393	ascr#10	0.020902201
JU394	ascr#10	0.026099067
JU397	ascr#10	0.009800559
JU406	ascr#10	0.015716981
JU440	ascr#10	0.012663785
JU1491	ascr#10	0.020118968
JU642	ascr#10	0.024377738
JU774	ascr#10	0.017142427
JU775	ascr#10	0.011107469
JU778	ascr#10	0.021313496
JU847	ascr#10	0.020009192
KR314	ascr#10	0.012540992
LKC34	ascr#10	0.019919535
MY1	ascr#10	0.016197604
MY10	ascr#10	0.019251699
MY16	ascr#10	0.018495843
MY23	ascr#10	0.019960169
N2	ascr#10	0.037443498
NIC1	ascr#10	0.021660224
NIC166	ascr#10	0.021387127
NIC199	ascr#10	0.017884929
NIC2	ascr#10	0.013812791
NIC207	ascr#10	0.015393071
NIC231	ascr#10	0.022313128
NIC236	ascr#10	0.02185799
NIC256	ascr#10	0.026536431
NIC267	ascr#10	0.01411589
NIC3	ascr#10	0.014275117
PB303	ascr#10	0.012425592
PB306	ascr#10	0.01876592
PS2025	ascr#10	0.021920432
QG536	ascr#10	0.022171147
QG556	ascr#10	0.016752711
QG557	ascr#10	0.040708727
QX1212	ascr#10	0.009710165
QX1233	ascr#10	0.022502576
QX1791	ascr#10	0.011106144
QX1792	ascr#10	0.011080594
QX1793	ascr#10	0.074701966
QX1794	ascr#10	0.057800614
RC301	ascr#10	0.013898031
WN2001	ascr#10	0.015421223
BRC20067	ascr#11	0.03935318
CB4856	ascr#11	0.034415902
CB4932	ascr#11	0.033038312
CX11254	ascr#11	0.050287087
CX11264	ascr#11	0.047071688
CX11271	ascr#11	0.034358591
CX11276	ascr#11	0.037474303
CX11285	ascr#11	0.035390052
CX11292	ascr#11	0.039406317
CX11314	ascr#11	0.036261353
DL226	ascr#11	0.036974894
DL238	ascr#11	0.034668487
ECA36	ascr#11	0.046361181
ED3005	ascr#11	0.029860971
ED3011	ascr#11	0.030671563
ED3012	ascr#11	0.031697266
ED3017	ascr#11	0.037951362
ED3046	ascr#11	0.033598552
ED3048	ascr#11	0.039713541
ED3049	ascr#11	0.032546131
ED3052	ascr#11	0.031937789
ED3073	ascr#11	0.035770796
ED3077	ascr#11	0.040309197
EG4347	ascr#11	0.037038897
EG4349	ascr#11	0.031988497
EG4725	ascr#11	0.039572019
GXW1	ascr#11	0.037252667
JT11398	ascr#11	0.040492002
JU1172	ascr#11	0.034820975
JU1200	ascr#11	0.034739015
JU1242	ascr#11	0.021205228
JU1246	ascr#11	0.03273289
JU1395	ascr#11	0.038625694
JU1400	ascr#11	0.007105353
JU1409	ascr#11	0.038224449
JU1530	ascr#11	0.03712343
JU1568	ascr#11	0.03563192
JU1793	ascr#11	0.02985592
JU1581	ascr#11	0.036253831
JU1586	ascr#11	0.033319395
JU1652	ascr#11	0.033431129
JU1896	ascr#11	0.042298502
JU2001	ascr#11	0.040449657
JU2007	ascr#11	0.034315898
JU2316	ascr#11	0.039117292
JU2464	ascr#11	0.042873456
JU2466	ascr#11	0.043082774
JU258	ascr#11	0.035713856
JU310	ascr#11	0.027222709
JU323	ascr#11	0.030581096
JU346	ascr#11	0.022986713
JU360	ascr#11	0.031183508
JU367	ascr#11	0.041476007
JU393	ascr#11	0.03561735
JU394	ascr#11	0.043213207
JU397	ascr#11	0.038594938
JU406	ascr#11	0.039416631
JU440	ascr#11	0.032617552
JU1491	ascr#11	0.035807686
JU642	ascr#11	0.034807412
JU774	ascr#11	0.032677007
JU775	ascr#11	0.028636401
JU778	ascr#11	0.039604259
JU847	ascr#11	0.039959085
KR314	ascr#11	0.038953
LKC34	ascr#11	0.032440255
MY1	ascr#11	0.033756006
MY10	ascr#11	0.0423846
MY16	ascr#11	0.041901164
MY23	ascr#11	0.038024271
N2	ascr#11	0.032657035
NIC1	ascr#11	0.027669985
NIC166	ascr#11	0.038323469
NIC199	ascr#11	0.032791129
NIC2	ascr#11	0.032721248
NIC207	ascr#11	0.039793836
NIC231	ascr#11	0.036424148
NIC236	ascr#11	0.037050429
NIC256	ascr#11	0.036070572
NIC267	ascr#11	0.041631031
NIC3	ascr#11	0.03306536
PB303	ascr#11	0.035997853
PB306	ascr#11	0.026940529
PS2025	ascr#11	0.038160796
QG536	ascr#11	0.034621553
QG556	ascr#11	0.041981455
QG557	ascr#11	0.032801276
QX1212	ascr#11	0.037965286
QX1233	ascr#11	0.031354816
QX1791	ascr#11	0.030003684
QX1792	ascr#11	0.037940197
QX1793	ascr#11	0.025809667
QX1794	ascr#11	0.037588129
RC301	ascr#11	0.0410273
WN2001	ascr#11	0.02561729
BRC20067	ascr#12	0.013600224
CB4856	ascr#12	0.026272356
CB4932	ascr#12	0.010006127
CX11254	ascr#12	0.012022831
CX11264	ascr#12	0.016070576
CX11271	ascr#12	0.012188486
CX11276	ascr#12	0.015624442
CX11285	ascr#12	0.012402666
CX11292	ascr#12	0.011290455
CX11314	ascr#12	0.009289858
DL226	ascr#12	0.014619878
DL238	ascr#12	0.01585078
ECA36	ascr#12	0.01731722
ED3005	ascr#12	0.010363208
ED3011	ascr#12	0.009924949
ED3012	ascr#12	0.01048741
ED3017	ascr#12	0.011281143
ED3046	ascr#12	0.00962073
ED3048	ascr#12	0.010879392
ED3049	ascr#12	0.011209235
ED3052	ascr#12	0.021702987
ED3073	ascr#12	0.018417268
ED3077	ascr#12	0.012998206
EG4347	ascr#12	0.013440943
EG4349	ascr#12	0.012652603
EG4725	ascr#12	0.011824004
GXW1	ascr#12	0.015878698
JT11398	ascr#12	0.013409946
JU1172	ascr#12	0.011686656
JU1200	ascr#12	0.011831105
JU1242	ascr#12	0.022400181
JU1246	ascr#12	0.014500703
JU1395	ascr#12	0.012352288
JU1400	ascr#12	0.003314173
JU1409	ascr#12	0.017714652
JU1530	ascr#12	0.012029803
JU1568	ascr#12	0.01386429
JU1793	ascr#12	0.010437566
JU1581	ascr#12	0.011454813
JU1586	ascr#12	0.011824483
JU1652	ascr#12	0.010748578
JU1896	ascr#12	0.009559272
JU2001	ascr#12	0.017379008
JU2007	ascr#12	0.011617544
JU2316	ascr#12	0.01026453
JU2464	ascr#12	0.025120248
JU2466	ascr#12	0.014821886
JU258	ascr#12	0.022763249
JU310	ascr#12	0.01422464
JU323	ascr#12	0.012727845
JU346	ascr#12	0.02082473
JU360	ascr#12	0.015848722
JU367	ascr#12	0.014894122
JU393	ascr#12	0.010479962
JU394	ascr#12	0.019137078
JU397	ascr#12	0.013343527
JU406	ascr#12	0.015725085
JU440	ascr#12	0.009802565
JU1491	ascr#12	0.01257265
JU642	ascr#12	0.016772158
JU774	ascr#12	0.011696644
JU775	ascr#12	0.00853235
JU778	ascr#12	0.014653689
JU847	ascr#12	0.012855007
KR314	ascr#12	0.010666431
LKC34	ascr#12	0.017556779
MY1	ascr#12	0.011842389
MY10	ascr#12	0.016859885
MY16	ascr#12	0.013431826
MY23	ascr#12	0.018911161
N2	ascr#12	0.016848522
NIC1	ascr#12	0.013711131
NIC166	ascr#12	0.018445629
NIC199	ascr#12	0.016295442
NIC2	ascr#12	0.009891784
NIC207	ascr#12	0.013215908
NIC231	ascr#12	0.012611525
NIC236	ascr#12	0.012022089
NIC256	ascr#12	0.019604476
NIC267	ascr#12	0.01688592
NIC3	ascr#12	0.013178484
PB303	ascr#12	0.012090255
PB306	ascr#12	0.012708186
PS2025	ascr#12	0.010352555
QG536	ascr#12	0.017314296
QG556	ascr#12	0.017747557
QG557	ascr#12	0.019028255
QX1212	ascr#12	0.013200442
QX1233	ascr#12	0.033200439
QX1791	ascr#12	0.016869689
QX1792	ascr#12	0.011324343
QX1793	ascr#12	0.019639389
QX1794	ascr#12	0.015377091
RC301	ascr#12	0.014454342
WN2001	ascr#12	0.018605893
BRC20067	ascr#15	0.00103434
CB4856	ascr#15	0.012523219
CB4932	ascr#15	0.003616142
CX11254	ascr#15	0.00191971
CX11264	ascr#15	0.006329115
CX11271	ascr#15	0.002078545
CX11276	ascr#15	0.015927493
CX11285	ascr#15	0.003931284
CX11292	ascr#15	0.013248671
CX11314	ascr#15	0.007972206
DL226	ascr#15	0.001879233
DL238	ascr#15	0.00508748
ECA36	ascr#15	0.002102833
ED3005	ascr#15	0.002503257
ED3011	ascr#15	0.003945304
ED3012	ascr#15	0.002522697
ED3017	ascr#15	0.004568512
ED3046	ascr#15	0.009542347
ED3048	ascr#15	0.001806601
ED3049	ascr#15	0.015381784
ED3052	ascr#15	0.004147887
ED3073	ascr#15	0.025805899
ED3077	ascr#15	0.010717761
EG4347	ascr#15	0.05503325
EG4349	ascr#15	0.017081576
EG4725	ascr#15	0.002726339
GXW1	ascr#15	0.003394908
JT11398	ascr#15	0.001348311
JU1172	ascr#15	0.018628215
JU1200	ascr#15	0.006036135
JU1242	ascr#15	0.151492739
JU1246	ascr#15	0.011056078
JU1395	ascr#15	0.005109079
JU1400	ascr#15	0.27766558
JU1409	ascr#15	0.01433446
JU1530	ascr#15	0.013793076
JU1568	ascr#15	0.015557369
JU1793	ascr#15	0.032352186
JU1581	ascr#15	0.004875243
JU1586	ascr#15	0.018383403
JU1652	ascr#15	0.005646659
JU1896	ascr#15	0.005639688
JU2001	ascr#15	0.000960537
JU2007	ascr#15	0.03631006
JU2316	ascr#15	0.001101418
JU2464	ascr#15	0.00112077
JU2466	ascr#15	0.001860115
JU258	ascr#15	0.056905468
JU310	ascr#15	0.021032761
JU323	ascr#15	0.032874822
JU346	ascr#15	0.003454734
JU360	ascr#15	0.004586744
JU367	ascr#15	0.02617192
JU393	ascr#15	0.001543039
JU394	ascr#15	0.00079018
JU397	ascr#15	0.012148842
JU406	ascr#15	0.001886368
JU440	ascr#15	0.003131431
JU1491	ascr#15	0.008957139
JU642	ascr#15	0.004532235
JU774	ascr#15	0.003097224
JU775	ascr#15	0.154382177
JU778	ascr#15	0.001829703
JU847	ascr#15	0.001708092
KR314	ascr#15	0.002013145
LKC34	ascr#15	0.00765911
MY1	ascr#15	0.041569193
MY10	ascr#15	0.007836851
MY16	ascr#15	0.025157488
MY23	ascr#15	0.005075211
N2	ascr#15	0.002297097
NIC1	ascr#15	0.011311008
NIC166	ascr#15	0.000953963
NIC199	ascr#15	0.003870879
NIC2	ascr#15	0.008381055
NIC207	ascr#15	0.006531436
NIC231	ascr#15	0.003122923
NIC236	ascr#15	0.013951887
NIC256	ascr#15	0.001366143
NIC267	ascr#15	0.000541257
NIC3	ascr#15	0.004531987
PB303	ascr#15	0.156866782
PB306	ascr#15	0.003280266
PS2025	ascr#15	0.00123245
QG536	ascr#15	0.005542763
QG556	ascr#15	0.004437417
QG557	ascr#15	0.001911084
QX1212	ascr#15	0.001679421
QX1233	ascr#15	0.015761688
QX1791	ascr#15	0.004816322
QX1792	ascr#15	0.009999925
QX1793	ascr#15	0.006744469
QX1794	ascr#15	0.000747263
RC301	ascr#15	0.004199123
WN2001	ascr#15	0.021715013
BRC20067	ascr#18	0.013259849
CB4856	ascr#18	0.008821088
CB4932	ascr#18	0.004958526
CX11254	ascr#18	0.008162811
CX11264	ascr#18	0.009452329
CX11271	ascr#18	0.007143432
CX11276	ascr#18	0.006172931
CX11285	ascr#18	0.006884241
CX11292	ascr#18	0.006919282
CX11314	ascr#18	0.007719296
DL226	ascr#18	0.005738315
DL238	ascr#18	0.009946258
ECA36	ascr#18	0.009218729
ED3005	ascr#18	0.008749256
ED3011	ascr#18	0.006652055
ED3012	ascr#18	0.008215979
ED3017	ascr#18	0.004155723
ED3046	ascr#18	0.003946212
ED3048	ascr#18	0.007759643
ED3049	ascr#18	0.004510388
ED3052	ascr#18	0.015368789
ED3073	ascr#18	0.00480197
ED3077	ascr#18	0.005922927
EG4347	ascr#18	0.007139882
EG4349	ascr#18	0.004549078
EG4725	ascr#18	0.007892232
GXW1	ascr#18	0.007126515
JT11398	ascr#18	0.006687665
JU1172	ascr#18	0.00618515
JU1200	ascr#18	0.006476699
JU1242	ascr#18	0.004573529
JU1246	ascr#18	0.004630395
JU1395	ascr#18	0.006173225
JU1400	ascr#18	0.005245367
JU1409	ascr#18	0.006920386
JU1530	ascr#18	0.004385693
JU1568	ascr#18	0.009463937
JU1793	ascr#18	0.006121867
JU1581	ascr#18	0.00331802
JU1586	ascr#18	0.004251045
JU1652	ascr#18	0.006688847
JU1896	ascr#18	0.003760828
JU2001	ascr#18	0.01728661
JU2007	ascr#18	0.006731046
JU2316	ascr#18	0.006466372
JU2464	ascr#18	0.012527739
JU2466	ascr#18	0.012901614
JU258	ascr#18	0.009519616
JU310	ascr#18	0.005086097
JU323	ascr#18	0.006192732
JU346	ascr#18	0.003678213
JU360	ascr#18	0.007219426
JU367	ascr#18	0.008496193
JU393	ascr#18	0.011847869
JU394	ascr#18	0.018840772
JU397	ascr#18	0.004448937
JU406	ascr#18	0.011570819
JU440	ascr#18	0.007391167
JU1491	ascr#18	0.007717328
JU642	ascr#18	0.00652266
JU774	ascr#18	0.008544625
JU775	ascr#18	0.006145957
JU778	ascr#18	0.01163546
JU847	ascr#18	0.00763099
KR314	ascr#18	0.006243144
LKC34	ascr#18	0.013645304
MY1	ascr#18	0.005048755
MY10	ascr#18	0.007558096
MY16	ascr#18	0.009420604
MY23	ascr#18	0.009589317
N2	ascr#18	0.011358146
NIC1	ascr#18	0.010353693
NIC166	ascr#18	0.011521808
NIC199	ascr#18	0.009833437
NIC2	ascr#18	0.006423623
NIC207	ascr#18	0.00691839
NIC231	ascr#18	0.009304799
NIC236	ascr#18	0.00459221
NIC256	ascr#18	0.017595877
NIC267	ascr#18	0.007658455
NIC3	ascr#18	0.007261883
PB303	ascr#18	0.005977129
PB306	ascr#18	0.013605053
PS2025	ascr#18	0.008673614
QG536	ascr#18	0.008664383
QG556	ascr#18	0.008013984
QG557	ascr#18	0.009883815
QX1212	ascr#18	0.004840594
QX1233	ascr#18	0.005656928
QX1791	ascr#18	0.004573557
QX1792	ascr#18	0.004253735
QX1793	ascr#18	0.005541703
QX1794	ascr#18	0.011847424
RC301	ascr#18	0.005726505
WN2001	ascr#18	0.003918859
BRC20067	ascr#22	0.0004327
CB4856	ascr#22	0.000104218
CB4932	ascr#22	0.000108863
CX11254	ascr#22	0.000199705
CX11264	ascr#22	0.000121035
CX11271	ascr#22	9.59E-05
CX11276	ascr#22	0.000103672
CX11285	ascr#22	0.000205677
CX11292	ascr#22	9.28E-05
CX11314	ascr#22	0.000116308
DL226	ascr#22	3.63E-05
DL238	ascr#22	0.000147567
ECA36	ascr#22	0.000188788
ED3005	ascr#22	2.84E-05
ED3011	ascr#22	0.000120526
ED3012	ascr#22	4.96E-05
ED3017	ascr#22	8.20E-05
ED3046	ascr#22	4.36E-05
ED3048	ascr#22	0.000133749
ED3049	ascr#22	0.000187645
ED3052	ascr#22	5.02E-05
ED3073	ascr#22	0.00015065
ED3077	ascr#22	0.000161629
EG4347	ascr#22	7.47E-05
EG4349	ascr#22	0.00023761
EG4725	ascr#22	4.28E-05
GXW1	ascr#22	8.03E-05
JT11398	ascr#22	9.65E-05
JU1172	ascr#22	0.00010893
JU1200	ascr#22	5.56E-05
JU1242	ascr#22	0.000577831
JU1246	ascr#22	0.000267116
JU1395	ascr#22	6.70E-05
JU1400	ascr#22	0.050525909
JU1409	ascr#22	2.78E-05
JU1530	ascr#22	9.93E-05
JU1568	ascr#22	6.78E-05
JU1793	ascr#22	5.26E-05
JU1581	ascr#22	5.99E-05
JU1586	ascr#22	0.000283948
JU1652	ascr#22	0.000164893
JU1896	ascr#22	0.000136496
JU2001	ascr#22	5.24E-05
JU2007	ascr#22	8.10E-05
JU2316	ascr#22	0.000182217
JU2464	ascr#22	0.000317914
JU2466	ascr#22	5.52E-05
JU258	ascr#22	0.000100168
JU310	ascr#22	0.000318551
JU323	ascr#22	0.000175734
JU346	ascr#22	0.000205339
JU360	ascr#22	0.000348399
JU367	ascr#22	0.000249751
JU393	ascr#22	0.000139603
JU394	ascr#22	0.000262174
JU397	ascr#22	5.05E-05
JU406	ascr#22	0.000108922
JU440	ascr#22	0.000135347
JU1491	ascr#22	6.60E-05
JU642	ascr#22	8.74E-05
JU774	ascr#22	6.40E-05
JU775	ascr#22	0.000322653
JU778	ascr#22	0.000137576
JU847	ascr#22	0.000249011
KR314	ascr#22	0.000100803
LKC34	ascr#22	0.000203268
MY1	ascr#22	0.000184502
MY10	ascr#22	0.000140187
MY16	ascr#22	0.000118426
MY23	ascr#22	0.000171065
N2	ascr#22	0.000166537
NIC1	ascr#22	0.00025961
NIC166	ascr#22	4.89E-05
NIC199	ascr#22	0.000366982
NIC2	ascr#22	0.000226555
NIC207	ascr#22	0.000266727
NIC231	ascr#22	0.000351648
NIC236	ascr#22	6.37E-05
NIC256	ascr#22	0.00092623
NIC267	ascr#22	0.000143499
NIC3	ascr#22	0.000345597
PB303	ascr#22	0.0001
PB306	ascr#22	6.62E-05
PS2025	ascr#22	4.76E-05
QG536	ascr#22	5.08E-05
QG556	ascr#22	0.000152734
QG557	ascr#22	6.10E-05
QX1212	ascr#22	7.54E-05
QX1233	ascr#22	0.000233732
QX1791	ascr#22	0.000316759
QX1792	ascr#22	7.27E-05
QX1793	ascr#22	0.000123565
QX1794	ascr#22	8.18E-05
RC301	ascr#22	9.35E-05
WN2001	ascr#22	2.79E-05
BRC20067	ascr#3	0.213799368
CB4856	ascr#3	0.229057947
CB4932	ascr#3	0.263620451
CX11254	ascr#3	0.114768109
CX11264	ascr#3	0.230077512
CX11271	ascr#3	0.182629277
CX11276	ascr#3	0.192998702
CX11285	ascr#3	0.235140435
CX11292	ascr#3	0.179073725
CX11314	ascr#3	0.17320024
DL226	ascr#3	0.205976793
DL238	ascr#3	0.196743646
ECA36	ascr#3	0.202883332
ED3005	ascr#3	0.26458761
ED3011	ascr#3	0.214394521
ED3012	ascr#3	0.243091813
ED3017	ascr#3	0.175035876
ED3046	ascr#3	0.204236121
ED3048	ascr#3	0.174739579
ED3049	ascr#3	0.245761927
ED3052	ascr#3	0.390128347
ED3073	ascr#3	0.238744145
ED3077	ascr#3	0.157418067
EG4347	ascr#3	0.168244715
EG4349	ascr#3	0.173727028
EG4725	ascr#3	0.214280963
GXW1	ascr#3	0.229146456
JT11398	ascr#3	0.203068913
JU1172	ascr#3	0.200913617
JU1200	ascr#3	0.21600704
JU1242	ascr#3	0.18199815
JU1246	ascr#3	0.177457688
JU1395	ascr#3	0.192749523
JU1400	ascr#3	0.00382035
JU1409	ascr#3	0.19706418
JU1530	ascr#3	0.125757185
JU1568	ascr#3	0.27618052
JU1793	ascr#3	0.237752133
JU1581	ascr#3	0.135887767
JU1586	ascr#3	0.258764912
JU1652	ascr#3	0.293439129
JU1896	ascr#3	0.209994204
JU2001	ascr#3	0.203746419
JU2007	ascr#3	0.161501352
JU2316	ascr#3	0.266609476
JU2464	ascr#3	0.266160717
JU2466	ascr#3	0.195758526
JU258	ascr#3	0.37346749
JU310	ascr#3	0.191389296
JU323	ascr#3	0.223824956
JU346	ascr#3	0.172106336
JU360	ascr#3	0.222527986
JU367	ascr#3	0.189007073
JU393	ascr#3	0.195644599
JU394	ascr#3	0.206117671
JU397	ascr#3	0.198738637
JU406	ascr#3	0.170608917
JU440	ascr#3	0.269969146
JU1491	ascr#3	0.200471922
JU642	ascr#3	0.271675394
JU774	ascr#3	0.229326363
JU775	ascr#3	0.215953726
JU778	ascr#3	0.226310052
JU847	ascr#3	0.236432633
KR314	ascr#3	0.187844549
LKC34	ascr#3	0.365601947
MY1	ascr#3	0.183226249
MY10	ascr#3	0.192759182
MY16	ascr#3	0.155674464
MY23	ascr#3	0.238164682
N2	ascr#3	0.24305157
NIC1	ascr#3	0.267512961
NIC166	ascr#3	0.326035483
NIC199	ascr#3	0.299250316
NIC2	ascr#3	0.232244669
NIC207	ascr#3	0.226966587
NIC231	ascr#3	0.242260879
NIC236	ascr#3	0.191418929
NIC256	ascr#3	0.44776181
NIC267	ascr#3	0.224167088
NIC3	ascr#3	0.237063135
PB303	ascr#3	0.116962074
PB306	ascr#3	0.311024757
PS2025	ascr#3	0.24402825
QG536	ascr#3	0.251848858
QG556	ascr#3	0.247759405
QG557	ascr#3	0.236637779
QX1212	ascr#3	0.161843608
QX1233	ascr#3	0.202261252
QX1791	ascr#3	0.298616674
QX1792	ascr#3	0.1912926
QX1793	ascr#3	0.281569306
QX1794	ascr#3	0.21098997
RC301	ascr#3	0.157967315
WN2001	ascr#3	0.298190123
BRC20067	ascr#5	0.525688006
CB4856	ascr#5	0.357994509
CB4932	ascr#5	0.506595927
CX11254	ascr#5	0.604256121
CX11264	ascr#5	0.459915349
CX11271	ascr#5	0.581209665
CX11276	ascr#5	0.535590027
CX11285	ascr#5	0.504277077
CX11292	ascr#5	0.585286424
CX11314	ascr#5	0.609966062
DL226	ascr#5	0.546193634
DL238	ascr#5	0.447876459
ECA36	ascr#5	0.527411597
ED3005	ascr#5	0.508739592
ED3011	ascr#5	0.542054072
ED3012	ascr#5	0.540998446
ED3017	ascr#5	0.56732615
ED3046	ascr#5	0.575128916
ED3048	ascr#5	0.561873056
ED3049	ascr#5	0.514122607
ED3052	ascr#5	0.244397264
ED3073	ascr#5	0.487839454
ED3077	ascr#5	0.615641163
EG4347	ascr#5	0.532180576
EG4349	ascr#5	0.564792691
EG4725	ascr#5	0.53912699
GXW1	ascr#5	0.508001931
JT11398	ascr#5	0.514522434
JU1172	ascr#5	0.552186474
JU1200	ascr#5	0.531849267
JU1242	ascr#5	0.275915847
JU1246	ascr#5	0.539143052
JU1395	ascr#5	0.540821476
JU1400	ascr#5	0.079320522
JU1409	ascr#5	0.483762283
JU1530	ascr#5	0.616022988
JU1568	ascr#5	0.453685497
JU1793	ascr#5	0.515610004
JU1581	ascr#5	0.630724352
JU1586	ascr#5	0.471829218
JU1652	ascr#5	0.493955868
JU1896	ascr#5	0.573284176
JU2001	ascr#5	0.460676647
JU2007	ascr#5	0.565282272
JU2316	ascr#5	0.502624422
JU2464	ascr#5	0.388450776
JU2466	ascr#5	0.482277823
JU258	ascr#5	0.212701613
JU310	ascr#5	0.534312149
JU323	ascr#5	0.501849697
JU346	ascr#5	0.581883325
JU360	ascr#5	0.512360077
JU367	ascr#5	0.521141417
JU393	ascr#5	0.536768516
JU394	ascr#5	0.453894116
JU397	ascr#5	0.555902377
JU406	ascr#5	0.570930554
JU440	ascr#5	0.502233105
JU1491	ascr#5	0.551297785
JU642	ascr#5	0.463492315
JU774	ascr#5	0.496769641
JU775	ascr#5	0.444326606
JU778	ascr#5	0.468461807
JU847	ascr#5	0.509728418
KR314	ascr#5	0.590672662
LKC34	ascr#5	0.325379281
MY1	ascr#5	0.52869248
MY10	ascr#5	0.468830616
MY16	ascr#5	0.517944946
MY23	ascr#5	0.466487848
N2	ascr#5	0.40613912
NIC1	ascr#5	0.485890889
NIC166	ascr#5	0.326035483
NIC199	ascr#5	0.440582995
NIC2	ascr#5	0.554893303
NIC207	ascr#5	0.529578715
NIC231	ascr#5	0.505235514
NIC236	ascr#5	0.558069104
NIC256	ascr#5	0.241102513
NIC267	ascr#5	0.473241629
NIC3	ascr#5	0.521538897
PB303	ascr#5	0.527476022
PB306	ascr#5	0.428764982
PS2025	ascr#5	0.515505495
QG536	ascr#5	0.461462193
QG556	ascr#5	0.445049302
QG557	ascr#5	0.415873324
QX1212	ascr#5	0.624161802
QX1233	ascr#5	0.473917465
QX1791	ascr#5	0.468758732
QX1792	ascr#5	0.581350167
QX1793	ascr#5	0.360687954
QX1794	ascr#5	0.47162464
RC301	ascr#5	0.599514507
WN2001	ascr#5	0.409663066
BRC20067	ascr#7	0.012607526
CB4856	ascr#7	0.010988323
CB4932	ascr#7	0.022757909
CX11254	ascr#7	0.011042111
CX11264	ascr#7	0.006507025
CX11271	ascr#7	0.011858535
CX11276	ascr#7	0.024012597
CX11285	ascr#7	0.038936801
CX11292	ascr#7	0.023326692
CX11314	ascr#7	0.011615975
DL226	ascr#7	0.020839098
DL238	ascr#7	0.018620321
ECA36	ascr#7	0.017858625
ED3005	ascr#7	0.018650307
ED3011	ascr#7	0.021732525
ED3012	ascr#7	0.00668176
ED3017	ascr#7	0.025850571
ED3046	ascr#7	0.02029264
ED3048	ascr#7	0.02222761
ED3049	ascr#7	0.027111401
ED3052	ascr#7	0.035328447
ED3073	ascr#7	0.007483992
ED3077	ascr#7	0.022123479
EG4347	ascr#7	0.027900322
EG4349	ascr#7	0.015815391
EG4725	ascr#7	0.025162749
GXW1	ascr#7	0.021117725
JT11398	ascr#7	0.02382522
JU1172	ascr#7	0.021623243
JU1200	ascr#7	0.020934713
JU1242	ascr#7	0.032555554
JU1246	ascr#7	0.027248213
JU1395	ascr#7	0.036482806
JU1400	ascr#7	0.006169355
JU1409	ascr#7	0.045740836
JU1530	ascr#7	0.018309008
JU1568	ascr#7	0.013401241
JU1793	ascr#7	0.010874436
JU1581	ascr#7	0.029495978
JU1586	ascr#7	0.03984563
JU1652	ascr#7	0.028494211
JU1896	ascr#7	0.014839996
JU2001	ascr#7	0.016482149
JU2007	ascr#7	0.023360078
JU2316	ascr#7	0.012286239
JU2464	ascr#7	0.025773853
JU2466	ascr#7	0.014755388
JU258	ascr#7	0.047296917
JU310	ascr#7	0.029068493
JU323	ascr#7	0.036826079
JU346	ascr#7	0.015524948
JU360	ascr#7	0.011245667
JU367	ascr#7	0.03027911
JU393	ascr#7	0.005827366
JU394	ascr#7	0.020561714
JU397	ascr#7	0.03060192
JU406	ascr#7	0.006941955
JU440	ascr#7	0.024387112
JU1491	ascr#7	0.018047843
JU642	ascr#7	0.013063515
JU774	ascr#7	0.036444146
JU775	ascr#7	0.026771351
JU778	ascr#7	0.021358011
JU847	ascr#7	0.017769438
KR314	ascr#7	0.014945934
LKC34	ascr#7	0.054249594
MY1	ascr#7	0.017183071
MY10	ascr#7	0.052247914
MY16	ascr#7	0.011524973
MY23	ascr#7	0.023410014
N2	ascr#7	0.016794671
NIC1	ascr#7	0.011047521
NIC166	ascr#7	0.017197857
NIC199	ascr#7	0.017498212
NIC2	ascr#7	0.012931274
NIC207	ascr#7	0.017820608
NIC231	ascr#7	0.013719171
NIC236	ascr#7	0.020872426
NIC256	ascr#7	0.018621983
NIC267	ascr#7	0.013353402
NIC3	ascr#7	0.014127973
PB303	ascr#7	0.013802213
PB306	ascr#7	0.011517886
PS2025	ascr#7	0.006084772
QG536	ascr#7	0.019238202
QG556	ascr#7	0.012985139
QG557	ascr#7	0.01453322
QX1212	ascr#7	0.016066557
QX1233	ascr#7	0.029034772
QX1791	ascr#7	0.031090162
QX1792	ascr#7	0.023624636
QX1793	ascr#7	0.021537981
QX1794	ascr#7	0.016088109
RC301	ascr#7	0.013606505
WN2001	ascr#7	0.015953896
BRC20067	ascr#8	0.000357218
CB4856	ascr#8	0.000463987
CB4932	ascr#8	0.00042346
CX11254	ascr#8	0.00043326
CX11264	ascr#8	0.009611194
CX11271	ascr#8	6.41E-06
CX11276	ascr#8	2.33E-05
CX11285	ascr#8	0.000537726
CX11292	ascr#8	0.002240985
CX11314	ascr#8	5.69E-05
DL226	ascr#8	0.000150086
DL238	ascr#8	0.000214784
ECA36	ascr#8	0.00041902
ED3005	ascr#8	0.010457535
ED3011	ascr#8	2.02E-05
ED3012	ascr#8	0.006579518
ED3017	ascr#8	5.07E-05
ED3046	ascr#8	4.36E-05
ED3048	ascr#8	0.002222073
ED3049	ascr#8	0.003866545
ED3052	ascr#8	0.002583353
ED3073	ascr#8	0.004059265
ED3077	ascr#8	4.59E-05
EG4347	ascr#8	0.000181781
EG4349	ascr#8	0.003029992
EG4725	ascr#8	0.000488375
GXW1	ascr#8	4.29E-05
JT11398	ascr#8	0.000285189
JU1172	ascr#8	0.005899645
JU1200	ascr#8	3.02E-05
JU1242	ascr#8	0.000577831
JU1246	ascr#8	0.000619439
JU1395	ascr#8	0.000330556
JU1400	ascr#8	0.007300103
JU1409	ascr#8	0.00228675
JU1530	ascr#8	0.000548169
JU1568	ascr#8	0.010915632
JU1793	ascr#8	5.26E-05
JU1581	ascr#8	0.000954368
JU1586	ascr#8	6.81E-05
JU1652	ascr#8	0.003234648
JU1896	ascr#8	0.007213847
JU2001	ascr#8	0.000283114
JU2007	ascr#8	0.008066886
JU2316	ascr#8	0.001006337
JU2464	ascr#8	0.000176509
JU2466	ascr#8	0.000135655
JU258	ascr#8	0.000479609
JU310	ascr#8	0.000104
JU323	ascr#8	5.05E-05
JU346	ascr#8	1.37E-05
JU360	ascr#8	6.06E-06
JU367	ascr#8	0.008880845
JU393	ascr#8	0.001330363
JU394	ascr#8	8.59E-05
JU397	ascr#8	0.00103317
JU406	ascr#8	0.005462264
JU440	ascr#8	0.000978962
JU1491	ascr#8	0.004566518
JU642	ascr#8	0.004184255
JU774	ascr#8	0.000257895
JU775	ascr#8	0.00030764
JU778	ascr#8	2.99E-05
JU847	ascr#8	0.004982169
KR314	ascr#8	2.74E-05
LKC34	ascr#8	0.000150399
MY1	ascr#8	0.000433552
MY10	ascr#8	0.004937039
MY16	ascr#8	6.66E-05
MY23	ascr#8	0.00011615
N2	ascr#8	0.00031481
NIC1	ascr#8	1.36E-05
NIC166	ascr#8	0.000219227
NIC199	ascr#8	0.000309684
NIC2	ascr#8	0.003484558
NIC207	ascr#8	0.004901135
NIC231	ascr#8	9.01E-06
NIC236	ascr#8	6.37E-05
NIC256	ascr#8	0.000539506
NIC267	ascr#8	0.000142946
NIC3	ascr#8	0.006955061
PB303	ascr#8	0.000314637
PB306	ascr#8	0.000119864
PS2025	ascr#8	0.003441133
QG536	ascr#8	7.82E-06
QG556	ascr#8	0.000102435
QG557	ascr#8	0.000413568
QX1212	ascr#8	0.003515566
QX1233	ascr#8	0.004406222
QX1791	ascr#8	0.000298981
QX1792	ascr#8	0.000287641
QX1793	ascr#8	2.33E-05
QX1794	ascr#8	0.000325868
RC301	ascr#8	3.15E-05
WN2001	ascr#8	2.79E-05
BRC20067	ascr#81	0.011678879
CB4856	ascr#81	0.033814327
CB4932	ascr#81	0.013739866
CX11254	ascr#81	0.00785537
CX11264	ascr#81	0.013305999
CX11271	ascr#81	0.010267354
CX11276	ascr#81	0.023727104
CX11285	ascr#81	0.004366426
CX11292	ascr#81	0.008597221
CX11314	ascr#81	0.011629241
DL226	ascr#81	0.025779132
DL238	ascr#81	0.023730765
ECA36	ascr#81	0.049338504
ED3005	ascr#81	0.007053949
ED3011	ascr#81	0.023018083
ED3012	ascr#81	0.012972785
ED3017	ascr#81	0.024848885
ED3046	ascr#81	0.006396654
ED3048	ascr#81	0.015124917
ED3049	ascr#81	0.005140219
ED3052	ascr#81	0.028405937
ED3073	ascr#81	0.00891336
ED3077	ascr#81	0.011337124
EG4347	ascr#81	0.012494458
EG4349	ascr#81	0.012198483
EG4725	ascr#81	0.019394091
GXW1	ascr#81	0.014058014
JT11398	ascr#81	0.013852314
JU1172	ascr#81	0.010275251
JU1200	ascr#81	0.025654557
JU1242	ascr#81	0.013993324
JU1246	ascr#81	0.016181141
JU1395	ascr#81	0.015730719
JU1400	ascr#81	0.000857927
JU1409	ascr#81	0.02220455
JU1530	ascr#81	0.017935785
JU1568	ascr#81	0.008673711
JU1793	ascr#81	0.02730344
JU1581	ascr#81	0.011704654
JU1586	ascr#81	0.017932832
JU1652	ascr#81	0.006427002
JU1896	ascr#81	0.007622181
JU2001	ascr#81	0.025627891
JU2007	ascr#81	0.006245263
JU2316	ascr#81	0.011983856
JU2464	ascr#81	0.020342246
JU2466	ascr#81	0.014652348
JU258	ascr#81	0.039278173
JU310	ascr#81	0.006472931
JU323	ascr#81	0.017697711
JU346	ascr#81	0.010213992
JU360	ascr#81	0.018275126
JU367	ascr#81	0.009651291
JU393	ascr#81	0.016118924
JU394	ascr#81	0.023550949
JU397	ascr#81	0.020841791
JU406	ascr#81	0.009687662
JU440	ascr#81	0.015564551
JU1491	ascr#81	0.009245318
JU642	ascr#81	0.009247298
JU774	ascr#81	0.022875648
JU775	ascr#81	0.007422409
JU778	ascr#81	0.031683407
JU847	ascr#81	0.012513388
KR314	ascr#81	0.013388101
LKC34	ascr#81	0.007512654
MY1	ascr#81	0.025225008
MY10	ascr#81	0.023969859
MY16	ascr#81	0.032298814
MY23	ascr#81	0.024483329
N2	ascr#81	0.025008814
NIC1	ascr#81	0.024293453
NIC166	ascr#81	0.02018643
NIC199	ascr#81	0.020826957
NIC2	ascr#81	0.012825844
NIC207	ascr#81	0.007793926
NIC231	ascr#81	0.020296598
NIC236	ascr#81	0.011519818
NIC256	ascr#81	0.019513589
NIC267	ascr#81	0.029888945
NIC3	ascr#81	0.007303091
PB303	ascr#81	0.010631394
PB306	ascr#81	0.029170243
PS2025	ascr#81	0.010195694
QG536	ascr#81	0.020168401
QG556	ascr#81	0.02844645
QG557	ascr#81	0.047151835
QX1212	ascr#81	0.013449655
QX1233	ascr#81	0.000873722
QX1791	ascr#81	0.015406867
QX1792	ascr#81	0.013978737
QX1793	ascr#81	0.023669507
QX1794	ascr#81	0.033766161
RC301	ascr#81	0.024341669
WN2001	ascr#81	0.032515543
BRC20067	ascr#9	0.01581434
CB4856	ascr#9	0.027794487
CB4932	ascr#9	0.017934766
CX11254	ascr#9	0.029905122
CX11264	ascr#9	0.023192624
CX11271	ascr#9	0.016711092
CX11276	ascr#9	0.019876538
CX11285	ascr#9	0.014768991
CX11292	ascr#9	0.019195919
CX11314	ascr#9	0.014205683
DL226	ascr#9	0.015851264
DL238	ascr#9	0.020991723
ECA36	ascr#9	0.013739327
ED3005	ascr#9	0.012567589
ED3011	ascr#9	0.009054872
ED3012	ascr#9	0.010103992
ED3017	ascr#9	0.024309138
ED3046	ascr#9	0.013555484
ED3048	ascr#9	0.018286703
ED3049	ascr#9	0.016212174
ED3052	ascr#9	0.027443771
ED3073	ascr#9	0.017085371
ED3077	ascr#9	0.017734738
EG4347	ascr#9	0.021025229
EG4349	ascr#9	0.026393031
EG4725	ascr#9	0.015248096
GXW1	ascr#9	0.014799891
JT11398	ascr#9	0.019821079
JU1172	ascr#9	0.017384017
JU1200	ascr#9	0.015131384
JU1242	ascr#9	0.029389042
JU1246	ascr#9	0.016794575
JU1395	ascr#9	0.019783025
JU1400	ascr#9	0.002890357
JU1409	ascr#9	0.022813868
JU1530	ascr#9	0.016236228
JU1568	ascr#9	0.02034433
JU1793	ascr#9	0.015500576
JU1581	ascr#9	0.017418504
JU1586	ascr#9	0.019439321
JU1652	ascr#9	0.013723268
JU1896	ascr#9	0.019906359
JU2001	ascr#9	0.019231115
JU2007	ascr#9	0.019642956
JU2316	ascr#9	0.011959708
JU2464	ascr#9	0.027679247
JU2466	ascr#9	0.02186077
JU258	ascr#9	0.017420872
JU310	ascr#9	0.014909373
JU323	ascr#9	0.017218823
JU346	ascr#9	0.017006701
JU360	ascr#9	0.016791525
JU367	ascr#9	0.027410252
JU393	ascr#9	0.012034133
JU394	ascr#9	0.019391693
JU397	ascr#9	0.017228122
JU406	ascr#9	0.017729679
JU440	ascr#9	0.011190734
JU1491	ascr#9	0.015807408
JU642	ascr#9	0.017380179
JU774	ascr#9	0.017073379
JU775	ascr#9	0.012552114
JU778	ascr#9	0.017009441
JU847	ascr#9	0.021373764
KR314	ascr#9	0.01649951
LKC34	ascr#9	0.020998097
MY1	ascr#9	0.013807188
MY10	ascr#9	0.025246213
MY16	ascr#9	0.01680001
MY23	ascr#9	0.025523971
N2	ascr#9	0.014372232
NIC1	ascr#9	0.013546966
NIC166	ascr#9	0.01833738
NIC199	ascr#9	0.01878268
NIC2	ascr#9	0.014549287
NIC207	ascr#9	0.018476691
NIC231	ascr#9	0.019127172
NIC236	ascr#9	0.026914261
NIC256	ascr#9	0.02674322
NIC267	ascr#9	0.015547108
NIC3	ascr#9	0.016083889
PB303	ascr#9	0.013977794
PB306	ascr#9	0.013356846
PS2025	ascr#9	0.016135255
QG536	ascr#9	0.022916995
QG556	ascr#9	0.029134671
QG557	ascr#9	0.024072652
QX1212	ascr#9	0.014623247
QX1233	ascr#9	0.023608854
QX1791	ascr#9	0.017600849
QX1792	ascr#9	0.015410562
QX1793	ascr#9	0.023197983
QX1794	ascr#9	0.017589152
RC301	ascr#9	0.016896698
WN2001	ascr#9	0.01526909
BRC20067	bhas#10	0.000621031
CB4856	bhas#10	0.000776164
CB4932	bhas#10	0.000489619
CX11254	bhas#10	0.000164504
CX11264	bhas#10	0.000302281
CX11271	bhas#10	0.000342234
CX11276	bhas#10	0.000723047
CX11285	bhas#10	0.000658592
CX11292	bhas#10	0.000387969
CX11314	bhas#10	0.000355977
DL226	bhas#10	0.00066218
DL238	bhas#10	0.000766383
ECA36	bhas#10	0.000755177
ED3005	bhas#10	0.000410466
ED3011	bhas#10	0.000250781
ED3012	bhas#10	0.000345815
ED3017	bhas#10	5.86E-05
ED3046	bhas#10	0.000480538
ED3048	bhas#10	0.000659307
ED3049	bhas#10	0.000234395
ED3052	bhas#10	0.00095506
ED3073	bhas#10	0.000798445
ED3077	bhas#10	0.000155518
EG4347	bhas#10	0.000273007
EG4349	bhas#10	7.65E-05
EG4725	bhas#10	0.000538559
GXW1	bhas#10	0.000441737
JT11398	bhas#10	0.000695534
JU1172	bhas#10	0.00010893
JU1200	bhas#10	0.000465277
JU1242	bhas#10	0.000577831
JU1246	bhas#10	0.0004845
JU1395	bhas#10	0.000328797
JU1400	bhas#10	0.000857927
JU1409	bhas#10	0.000584157
JU1530	bhas#10	0.000324377
JU1568	bhas#10	0.000193473
JU1793	bhas#10	5.26E-05
JU1581	bhas#10	0.000323464
JU1586	bhas#10	0.000288919
JU1652	bhas#10	0.000408653
JU1896	bhas#10	8.65E-05
JU2001	bhas#10	0.000774652
JU2007	bhas#10	0.000444227
JU2316	bhas#10	0.000503568
JU2464	bhas#10	0.000911777
JU2466	bhas#10	0.000265911
JU258	bhas#10	0.001071401
JU310	bhas#10	0.000298479
JU323	bhas#10	0.000449204
JU346	bhas#10	0.000126935
JU360	bhas#10	0.000518363
JU367	bhas#10	0.000125372
JU393	bhas#10	0.000376016
JU394	bhas#10	0.000711277
JU397	bhas#10	0.000558935
JU406	bhas#10	0.000139138
JU440	bhas#10	0.00027006
JU1491	bhas#10	0.000226408
JU642	bhas#10	0.000654785
JU774	bhas#10	0.00075504
JU775	bhas#10	0.000426598
JU778	bhas#10	0.000940443
JU847	bhas#10	0.000280897
KR314	bhas#10	0.000496245
LKC34	bhas#10	0.0003451
MY1	bhas#10	0.000442382
MY10	bhas#10	0.000491179
MY16	bhas#10	0.000554277
MY23	bhas#10	0.000616335
N2	bhas#10	0.001004127
NIC1	bhas#10	9.10E-05
NIC166	bhas#10	0.000734867
NIC199	bhas#10	0.000114011
NIC2	bhas#10	0.000277228
NIC207	bhas#10	0.000707233
NIC231	bhas#10	0.000855775
NIC236	bhas#10	6.37E-05
NIC256	bhas#10	0.00084633
NIC267	bhas#10	0.000660711
NIC3	bhas#10	0.000114986
PB303	bhas#10	0.00047038
PB306	bhas#10	0.00078072
PS2025	bhas#10	0.000345067
QG536	bhas#10	0.000275509
QG556	bhas#10	0.000661616
QG557	bhas#10	0.000559686
QX1212	bhas#10	0.000296277
QX1233	bhas#10	0.000464977
QX1791	bhas#10	0.000814303
QX1792	bhas#10	0.00037867
QX1793	bhas#10	0.000111325
QX1794	bhas#10	0.000683707
RC301	bhas#10	0.000446948
WN2001	bhas#10	0.000616222
BRC20067	bhos#11	0.002662762
CB4856	bhos#11	0.005848376
CB4932	bhos#11	0.004274907
CX11254	bhos#11	0.002684937
CX11264	bhos#11	0.008001426
CX11271	bhos#11	0.002492095
CX11276	bhos#11	0.002544262
CX11285	bhos#11	0.007022087
CX11292	bhos#11	0.002666947
CX11314	bhos#11	0.002228535
DL226	bhos#11	0.003042576
DL238	bhos#11	0.002865536
ECA36	bhos#11	0.003095923
ED3005	bhos#11	0.002602219
ED3011	bhos#11	0.003734591
ED3012	bhos#11	0.003899074
ED3017	bhos#11	0.005010002
ED3046	bhos#11	0.00221063
ED3048	bhos#11	0.003264894
ED3049	bhos#11	0.003754901
ED3052	bhos#11	0.002544215
ED3073	bhos#11	0.005597101
ED3077	bhos#11	0.002537866
EG4347	bhos#11	0.003099911
EG4349	bhos#11	0.006394229
EG4725	bhos#11	0.00252738
GXW1	bhos#11	0.003707978
JT11398	bhos#11	0.003564301
JU1172	bhos#11	0.004632245
JU1200	bhos#11	0.004357298
JU1242	bhos#11	0.004085262
JU1246	bhos#11	0.006060064
JU1395	bhos#11	0.005240803
JU1400	bhos#11	0.003701098
JU1409	bhos#11	0.004397955
JU1530	bhos#11	0.004284854
JU1568	bhos#11	0.003095101
JU1793	bhos#11	0.003435695
JU1581	bhos#11	0.005583141
JU1586	bhos#11	0.004040706
JU1652	bhos#11	0.003052051
JU1896	bhos#11	0.004124244
JU2001	bhos#11	0.003327625
JU2007	bhos#11	0.005394638
JU2316	bhos#11	0.00358616
JU2464	bhos#11	0.002125571
JU2466	bhos#11	0.004683107
JU258	bhos#11	0.002428315
JU310	bhos#11	0.004973258
JU323	bhos#11	0.005045592
JU346	bhos#11	0.00227418
JU360	bhos#11	0.001812778
JU367	bhos#11	0.006032435
JU393	bhos#11	0.00254445
JU394	bhos#11	0.000155039
JU397	bhos#11	0.004453789
JU406	bhos#11	0.002677518
JU440	bhos#11	0.005258411
JU1491	bhos#11	0.004329531
JU642	bhos#11	0.007935662
JU774	bhos#11	0.003185324
JU775	bhos#11	0.00225857
JU778	bhos#11	0.003536502
JU847	bhos#11	0.004979157
KR314	bhos#11	0.003150329
LKC34	bhos#11	0.000956658
MY1	bhos#11	0.008365691
MY10	bhos#11	0.006152151
MY16	bhos#11	0.003285459
MY23	bhos#11	0.002963497
N2	bhos#11	0.003736561
NIC1	bhos#11	0.003784831
NIC166	bhos#11	0.001945356
NIC199	bhos#11	0.003043599
NIC2	bhos#11	0.004391591
NIC207	bhos#11	0.005153731
NIC231	bhos#11	0.001388929
NIC236	bhos#11	0.001869681
NIC256	bhos#11	0.001433208
NIC267	bhos#11	0.003169562
NIC3	bhos#11	0.002999282
PB303	bhos#11	0.004133843
PB306	bhos#11	0.001920717
PS2025	bhos#11	0.003357313
QG536	bhos#11	0.002051043
QG556	bhos#11	0.003007845
QG557	bhos#11	0.00283034
QX1212	bhos#11	0.001953775
QX1233	bhos#11	0.007046077
QX1791	bhos#11	0.006041415
QX1792	bhos#11	0.005120559
QX1793	bhos#11	0.00706113
QX1794	bhos#11	0.004667666
RC301	bhos#11	0.004764856
WN2001	bhos#11	0.00048527
BRC20067	bhas#12	0.001789233
CB4856	bhas#12	0.001884819
CB4932	bhas#12	0.001288135
CX11254	bhas#12	0.000908967
CX11264	bhas#12	0.001853848
CX11271	bhas#12	0.001553739
CX11276	bhas#12	0.001251325
CX11285	bhas#12	0.002191358
CX11292	bhas#12	0.001025574
CX11314	bhas#12	0.001097776
DL226	bhas#12	0.000899842
DL238	bhas#12	0.000976754
ECA36	bhas#12	0.001152913
ED3005	bhas#12	0.001358464
ED3011	bhas#12	0.001101563
ED3012	bhas#12	0.00192186
ED3017	bhas#12	0.001011988
ED3046	bhas#12	0.000879555
ED3048	bhas#12	0.001039556
ED3049	bhas#12	0.001248362
ED3052	bhas#12	0.001490443
ED3073	bhas#12	0.000828425
ED3077	bhas#12	0.001088169
EG4347	bhas#12	0.000916375
EG4349	bhas#12	0.001698746
EG4725	bhas#12	0.001106756
GXW1	bhas#12	0.002008341
JT11398	bhas#12	0.001032494
JU1172	bhas#12	0.001179384
JU1200	bhas#12	0.001438779
JU1242	bhas#12	0.004961254
JU1246	bhas#12	0.002144312
JU1395	bhas#12	0.001360924
JU1400	bhas#12	0.004763212
JU1409	bhas#12	0.00170782
JU1530	bhas#12	0.000779913
JU1568	bhas#12	0.001815534
JU1793	bhas#12	0.001146074
JU1581	bhas#12	0.000945394
JU1586	bhas#12	0.002157867
JU1652	bhas#12	0.001367348
JU1896	bhas#12	0.001142935
JU2001	bhas#12	0.00122346
JU2007	bhas#12	0.000918912
JU2316	bhas#12	0.00091503
JU2464	bhas#12	0.00076742
JU2466	bhas#12	0.001548788
JU258	bhas#12	0.001131271
JU310	bhas#12	0.000974372
JU323	bhas#12	0.001998346
JU346	bhas#12	0.000985049
JU360	bhas#12	0.00162457
JU367	bhas#12	0.001107153
JU393	bhas#12	0.001398921
JU394	bhas#12	0.001656738
JU397	bhas#12	0.001540203
JU406	bhas#12	0.00089223
JU440	bhas#12	0.001748013
JU1491	bhas#12	0.00180908
JU642	bhas#12	0.001848536
JU774	bhas#12	0.001437764
JU775	bhas#12	0.000831272
JU778	bhas#12	0.001345479
JU847	bhas#12	0.00150994
KR314	bhas#12	0.00113978
LKC34	bhas#12	0.000527865
MY1	bhas#12	0.001457746
MY10	bhas#12	0.00163296
MY16	bhas#12	0.00085985
MY23	bhas#12	0.001417769
N2	bhas#12	0.001542464
NIC1	bhas#12	0.002384714
NIC166	bhas#12	0.001332965
NIC199	bhas#12	0.001724994
NIC2	bhas#12	0.00126656
NIC207	bhas#12	0.001569387
NIC231	bhas#12	0.001679363
NIC236	bhas#12	0.000483421
NIC256	bhas#12	0.000739858
NIC267	bhas#12	0.000663963
NIC3	bhas#12	0.001310609
PB303	bhas#12	0.001430992
PB306	bhas#12	0.001714185
PS2025	bhas#12	0.001325462
QG536	bhas#12	0.001482991
QG556	bhas#12	0.001471838
QG557	bhas#12	0.001253603
QX1212	bhas#12	0.000664603
QX1233	bhas#12	0.002204019
QX1791	bhas#12	0.00207773
QX1792	bhas#12	0.001806176
QX1793	bhas#12	0.002263375
QX1794	bhas#12	0.001056588
RC301	bhas#12	0.001460774
WN2001	bhas#12	0.001836099
BRC20067	bhas#16	0.000121352
CB4856	bhas#16	8.43E-05
CB4932	bhas#16	4.69E-05
CX11254	bhas#16	2.17E-05
CX11264	bhas#16	8.67E-05
CX11271	bhas#16	6.71E-05
CX11276	bhas#16	8.57E-05
CX11285	bhas#16	7.72E-05
CX11292	bhas#16	2.54E-05
CX11314	bhas#16	1.26E-05
DL226	bhas#16	4.50E-05
DL238	bhas#16	4.61E-05
ECA36	bhas#16	4.09E-05
ED3005	bhas#16	2.94E-05
ED3011	bhas#16	0.000136039
ED3012	bhas#16	0.000111624
ED3017	bhas#16	1.97E-05
ED3046	bhas#16	4.36E-05
ED3048	bhas#16	3.81E-05
ED3049	bhas#16	6.46E-05
ED3052	bhas#16	6.57E-05
ED3073	bhas#16	0.00015065
ED3077	bhas#16	4.59E-05
EG4347	bhas#16	7.47E-05
EG4349	bhas#16	7.65E-05
EG4725	bhas#16	9.78E-06
GXW1	bhas#16	2.68E-05
JT11398	bhas#16	5.33E-05
JU1172	bhas#16	0.00010893
JU1200	bhas#16	7.44E-05
JU1242	bhas#16	0.000577831
JU1246	bhas#16	7.30E-05
JU1395	bhas#16	0.0001414
JU1400	bhas#16	0.000857927
JU1409	bhas#16	8.62E-05
JU1530	bhas#16	2.30E-05
JU1568	bhas#16	6.78E-05
JU1793	bhas#16	5.26E-05
JU1581	bhas#16	1.28E-05
JU1586	bhas#16	0.000188958
JU1652	bhas#16	9.78E-06
JU1896	bhas#16	2.10E-05
JU2001	bhas#16	0.000165668
JU2007	bhas#16	8.10E-05
JU2316	bhas#16	2.32E-05
JU2464	bhas#16	2.70E-05
JU2466	bhas#16	0.000140786
JU258	bhas#16	6.55E-05
JU310	bhas#16	0.000310959
JU323	bhas#16	5.05E-05
JU346	bhas#16	5.00E-05
JU360	bhas#16	0.000103903
JU367	bhas#16	4.96E-05
JU393	bhas#16	0.000117357
JU394	bhas#16	0.00019155
JU397	bhas#16	5.05E-05
JU406	bhas#16	3.81E-05
JU440	bhas#16	6.54E-05
JU1491	bhas#16	7.17E-05
JU642	bhas#16	5.49E-05
JU774	bhas#16	6.90E-05
JU775	bhas#16	4.97E-05
JU778	bhas#16	0.000126403
JU847	bhas#16	7.12E-05
KR314	bhas#16	4.32E-05
LKC34	bhas#16	3.58E-05
MY1	bhas#16	9.76E-05
MY10	bhas#16	6.62E-05
MY16	bhas#16	6.71E-05
MY23	bhas#16	7.20E-05
N2	bhas#16	0.000102234
NIC1	bhas#16	0.00018008
NIC166	bhas#16	4.09E-05
NIC199	bhas#16	0.000116441
NIC2	bhas#16	1.56E-05
NIC207	bhas#16	2.58E-05
NIC231	bhas#16	4.90E-05
NIC236	bhas#16	6.37E-05
NIC256	bhas#16	5.90E-05
NIC267	bhas#16	2.78E-05
NIC3	bhas#16	2.06E-05
PB303	bhas#16	3.75E-05
PB306	bhas#16	6.83E-05
PS2025	bhas#16	6.01E-05
QG536	bhas#16	4.11E-05
QG556	bhas#16	5.12E-05
QG557	bhas#16	0.000120726
QX1212	bhas#16	6.45E-06
QX1233	bhas#16	3.36E-05
QX1791	bhas#16	8.51E-05
QX1792	bhas#16	6.26E-05
QX1793	bhas#16	2.33E-05
QX1794	bhas#16	8.21E-05
RC301	bhas#16	5.98E-05
WN2001	bhas#16	2.79E-05
BRC20067	bhas#18	0.002016375
CB4856	bhas#18	0.001310554
CB4932	bhas#18	0.000847127
CX11254	bhas#18	0.000937189
CX11264	bhas#18	0.000805176
CX11271	bhas#18	0.001051022
CX11276	bhas#18	0.001302322
CX11285	bhas#18	0.001208896
CX11292	bhas#18	0.001031097
CX11314	bhas#18	0.000931918
DL226	bhas#18	0.001246003
DL238	bhas#18	0.00142332
ECA36	bhas#18	0.001945077
ED3005	bhas#18	0.00104624
ED3011	bhas#18	0.000840831
ED3012	bhas#18	0.001541233
ED3017	bhas#18	0.000777375
ED3046	bhas#18	0.000695645
ED3048	bhas#18	0.001456457
ED3049	bhas#18	0.000947588
ED3052	bhas#18	0.002575034
ED3073	bhas#18	0.00015065
ED3077	bhas#18	0.000588029
EG4347	bhas#18	0.000605413
EG4349	bhas#18	0.000836071
EG4725	bhas#18	0.001320528
GXW1	bhas#18	0.001708099
JT11398	bhas#18	0.001267528
JU1172	bhas#18	0.00102002
JU1200	bhas#18	0.000854571
JU1242	bhas#18	0.000577831
JU1246	bhas#18	0.00081967
JU1395	bhas#18	0.001039706
JU1400	bhas#18	0.003174331
JU1409	bhas#18	0.001071367
JU1530	bhas#18	0.001055882
JU1568	bhas#18	0.001201569
JU1793	bhas#18	0.000552088
JU1581	bhas#18	0.000784816
JU1586	bhas#18	0.000641981
JU1652	bhas#18	0.000773261
JU1896	bhas#18	0.00118191
JU2001	bhas#18	0.001781174
JU2007	bhas#18	0.000568731
JU2316	bhas#18	0.001211032
JU2464	bhas#18	0.002074157
JU2466	bhas#18	0.001291971
JU258	bhas#18	0.002095923
JU310	bhas#18	0.000387606
JU323	bhas#18	0.00087988
JU346	bhas#18	0.000792263
JU360	bhas#18	0.001498074
JU367	bhas#18	0.000769552
JU393	bhas#18	0.001808693
JU394	bhas#18	0.002284017
JU397	bhas#18	0.000766943
JU406	bhas#18	0.001195347
JU440	bhas#18	0.001124444
JU1491	bhas#18	0.000963661
JU642	bhas#18	0.001325157
JU774	bhas#18	0.001496795
JU775	bhas#18	0.001422541
JU778	bhas#18	0.00186601
JU847	bhas#18	0.000887913
KR314	bhas#18	0.000896088
LKC34	bhas#18	0.002020632
MY1	bhas#18	0.00067173
MY10	bhas#18	0.001103707
MY16	bhas#18	0.001245244
MY23	bhas#18	0.001540847
N2	bhas#18	0.002168456
NIC1	bhas#18	0.001849688
NIC166	bhas#18	0.002181332
NIC199	bhas#18	0.001516968
NIC2	bhas#18	0.001058288
NIC207	bhas#18	0.000790596
NIC231	bhas#18	0.0016215
NIC236	bhas#18	0.000465717
NIC256	bhas#18	0.002970146
NIC267	bhas#18	0.001700967
NIC3	bhas#18	0.00078439
PB303	bhas#18	0.00074919
PB306	bhas#18	0.002119419
PS2025	bhas#18	0.001311479
QG536	bhas#18	0.001504382
QG556	bhas#18	0.002108896
QG557	bhas#18	0.001598708
QX1212	bhas#18	0.000770672
QX1233	bhas#18	0.000951767
QX1791	bhas#18	0.000862082
QX1792	bhas#18	0.00082734
QX1793	bhas#18	0.001543139
QX1794	bhas#18	0.001482841
RC301	bhas#18	0.000748432
WN2001	bhas#18	0.00151985
BRC20067	bhas#22	0.002649852
CB4856	bhas#22	0.00128293
CB4932	bhas#22	0.000897945
CX11254	bhas#22	0.001421932
CX11264	bhas#22	0.00108119
CX11271	bhas#22	0.001262346
CX11276	bhas#22	0.001645263
CX11285	bhas#22	0.001579794
CX11292	bhas#22	0.001020663
CX11314	bhas#22	0.001096721
DL226	bhas#22	0.001052605
DL238	bhas#22	0.001548403
ECA36	bhas#22	0.00299164
ED3005	bhas#22	0.001222018
ED3011	bhas#22	0.00100187
ED3012	bhas#22	0.001928138
ED3017	bhas#22	0.000713748
ED3046	bhas#22	0.001299138
ED3048	bhas#22	0.001505905
ED3049	bhas#22	0.000929249
ED3052	bhas#22	0.003155123
ED3073	bhas#22	0.000757619
ED3077	bhas#22	0.001576868
EG4347	bhas#22	0.001312587
EG4349	bhas#22	0.000563675
EG4725	bhas#22	0.001331693
GXW1	bhas#22	0.001712445
JT11398	bhas#22	0.001214976
JU1172	bhas#22	0.000292913
JU1200	bhas#22	0.001041562
JU1242	bhas#22	0.000577831
JU1246	bhas#22	0.001478326
JU1395	bhas#22	0.001123224
JU1400	bhas#22	0.027580645
JU1409	bhas#22	0.001531386
JU1530	bhas#22	0.001125805
JU1568	bhas#22	0.000931926
JU1793	bhas#22	0.000276807
JU1581	bhas#22	0.001047387
JU1586	bhas#22	0.000478285
JU1652	bhas#22	0.000608779
JU1896	bhas#22	0.001346273
JU2001	bhas#22	0.002102569
JU2007	bhas#22	0.000283758
JU2316	bhas#22	0.001020874
JU2464	bhas#22	0.002229123
JU2466	bhas#22	0.001755337
JU258	bhas#22	0.002198528
JU310	bhas#22	0.000940364
JU323	bhas#22	0.000716414
JU346	bhas#22	0.000605664
JU360	bhas#22	0.001854186
JU367	bhas#22	0.000698776
JU393	bhas#22	0.002174782
JU394	bhas#22	0.003627951
JU397	bhas#22	0.000727221
JU406	bhas#22	0.001413489
JU440	bhas#22	0.001548839
JU1491	bhas#22	0.001121515
JU642	bhas#22	0.001310172
JU774	bhas#22	0.001853713
JU775	bhas#22	0.001121611
JU778	bhas#22	0.002461823
JU847	bhas#22	0.00109106
KR314	bhas#22	0.000922726
LKC34	bhas#22	0.002391467
MY1	bhas#22	0.000694549
MY10	bhas#22	0.00137073
MY16	bhas#22	0.001356902
MY23	bhas#22	0.001718092
N2	bhas#22	0.002734738
NIC1	bhas#22	0.001715905
NIC166	bhas#22	0.002872487
NIC199	bhas#22	0.001704977
NIC2	bhas#22	0.001167785
NIC207	bhas#22	0.001365486
NIC231	bhas#22	0.001918598
NIC236	bhas#22	0.000548824
NIC256	bhas#22	0.003207959
NIC267	bhas#22	0.001942817
NIC3	bhas#22	0.001115825
PB303	bhas#22	0.000353239
PB306	bhas#22	0.002430536
PS2025	bhas#22	0.001545723
QG536	bhas#22	0.001947144
QG556	bhas#22	0.00253334
QG557	bhas#22	0.001392306
QX1212	bhas#22	0.000881061
QX1233	bhas#22	0.001065239
QX1791	bhas#22	0.000826127
QX1792	bhas#22	0.000710727
QX1793	bhas#22	0.001122554
QX1794	bhas#22	0.001547138
RC301	bhas#22	0.000950749
WN2001	bhas#22	0.000985337
BRC20067	bhas#26	0.00065699
CB4856	bhas#26	0.00033542
CB4932	bhas#26	0.000254235
CX11254	bhas#26	0.000468814
[truncated: 2,181 more rows]
