# Supplementary material for: Natural genetic variation in the pheromone production of C. elegans
Source: Proc Natl Acad Sci U S A. 2023 Jun 20;120(26):e2221150120. doi: 10.1073/pnas.2221150120 (PMC10293855; doi:10.1073/pnas.2221150120)
Supplement: Supplementary file 3 — Dataset S02 (CSV) [file pnas.2221150120.sd02.csv]

CHROM	POS	REF	ALT	MAF_variant	GENE_NAME	WBGeneID	TRANSCRIPT_BIOTYPE	CONSEQUENCE	VARIANT_IMPACT	AMINO_ACID_CHANGE	VARIANT_LOG10p	STRAIN
II	12422412	T	A	0.457447	sre-25	WBGene00013283	polymorphic_pseudogene	intron	LOW	NA	0.581831233738473	BRC20067,CB4932,CX11254,CX11271,CX11276,CX11285,ECA36,ED3046,ED3048,ED3052,ED3073,EG4347,EG4725,GXW1,JT11398,JU1172,JU1242,JU1246,JU1395,JU1491,JU1581,JU1793,JU2001,JU2007,JU2316,JU2464,JU2466,JU310,JU393,JU397,JU774,JU775,JU778,JU847,LKC34,MY10,MY16,MY23,NIC1,NIC199,NIC207,NIC231,NIC236,NIC256,NIC267,PB303,QG536,QX1792,QX1794,RC301,WN2001
II	12422495	A	G	0.457447	sre-25	WBGene00013283	polymorphic_pseudogene	intron	LOW	NA	0.581831233738473	BRC20067,CB4932,CX11254,CX11271,CX11276,CX11285,ECA36,ED3046,ED3048,ED3052,ED3073,EG4347,EG4725,GXW1,JT11398,JU1172,JU1242,JU1246,JU1395,JU1491,JU1581,JU1793,JU2001,JU2007,JU2316,JU2464,JU2466,JU310,JU393,JU397,JU774,JU775,JU778,JU847,LKC34,MY10,MY16,MY23,NIC1,NIC199,NIC207,NIC231,NIC236,NIC256,NIC267,PB303,QG536,QX1792,QX1794,RC301,WN2001
II	12422500	A	T	0.457447	sre-25	WBGene00013283	polymorphic_pseudogene	intron	LOW	NA	0.581831233738473	BRC20067,CB4932,CX11254,CX11271,CX11276,CX11285,ECA36,ED3046,ED3048,ED3052,ED3073,EG4347,EG4725,GXW1,JT11398,JU1172,JU1242,JU1246,JU1395,JU1491,JU1581,JU1793,JU2001,JU2007,JU2316,JU2464,JU2466,JU310,JU393,JU397,JU774,JU775,JU778,JU847,LKC34,MY10,MY16,MY23,NIC1,NIC199,NIC207,NIC231,NIC236,NIC256,NIC267,PB303,QG536,QX1792,QX1794,RC301,WN2001
II	12422513	A	T	0.457447	sre-25	WBGene00013283	polymorphic_pseudogene	intron	LOW	NA	0.581831233738473	BRC20067,CB4932,CX11254,CX11271,CX11276,CX11285,ECA36,ED3046,ED3048,ED3052,ED3073,EG4347,EG4725,GXW1,JT11398,JU1172,JU1242,JU1246,JU1395,JU1491,JU1581,JU1793,JU2001,JU2007,JU2316,JU2464,JU2466,JU310,JU393,JU397,JU774,JU775,JU778,JU847,LKC34,MY10,MY16,MY23,NIC1,NIC199,NIC207,NIC231,NIC236,NIC256,NIC267,PB303,QG536,QX1792,QX1794,RC301,WN2001
II	12422516	T	A	0.457447	sre-25	WBGene00013283	polymorphic_pseudogene	intron	LOW	NA	0.581831233738473	BRC20067,CB4932,CX11254,CX11271,CX11276,CX11285,ECA36,ED3046,ED3048,ED3052,ED3073,EG4347,EG4725,GXW1,JT11398,JU1172,JU1242,JU1246,JU1395,JU1491,JU1581,JU1793,JU2001,JU2007,JU2316,JU2464,JU2466,JU310,JU393,JU397,JU774,JU775,JU778,JU847,LKC34,MY10,MY16,MY23,NIC1,NIC199,NIC207,NIC231,NIC236,NIC256,NIC267,PB303,QG536,QX1792,QX1794,RC301,WN2001
II	12422531	C	G	0.12766	sre-25	WBGene00013283	polymorphic_pseudogene	intron	LOW	NA	0.918838975891841	CB4932,ED3052,EG4725,GXW1,JU1242,JU2007,JU2464,JU397,JU774,LKC34,NIC267,WN2001
II	12422545	T	C	0.457447	sre-25	WBGene00013283	polymorphic_pseudogene	intron	LOW	NA	0.581831233738473	BRC20067,CB4932,CX11254,CX11271,CX11276,CX11285,ECA36,ED3046,ED3048,ED3052,ED3073,EG4347,EG4725,GXW1,JT11398,JU1172,JU1242,JU1246,JU1395,JU1491,JU1581,JU1793,JU2001,JU2007,JU2316,JU2464,JU2466,JU310,JU393,JU397,JU774,JU775,JU778,JU847,LKC34,MY10,MY16,MY23,NIC1,NIC199,NIC207,NIC231,NIC236,NIC256,NIC267,PB303,QG536,QX1792,QX1794,RC301,WN2001
II	12422587	A	G	0.457447	sre-25	WBGene00013283	polymorphic_pseudogene	intron	LOW	NA	0.581831233738473	BRC20067,CB4932,CX11254,CX11271,CX11276,CX11285,ECA36,ED3046,ED3048,ED3052,ED3073,EG4347,EG4725,GXW1,JT11398,JU1172,JU1242,JU1246,JU1395,JU1491,JU1581,JU1793,JU2001,JU2007,JU2316,JU2464,JU2466,JU310,JU393,JU397,JU774,JU775,JU778,JU847,LKC34,MY10,MY16,MY23,NIC1,NIC199,NIC207,NIC231,NIC236,NIC256,NIC267,PB303,QG536,QX1792,QX1794,RC301,WN2001
II	12422591	T	A	0.457447	sre-25	WBGene00013283	polymorphic_pseudogene	intron	LOW	NA	0.581831233738473	BRC20067,CB4932,CX11254,CX11271,CX11276,CX11285,ECA36,ED3046,ED3048,ED3052,ED3073,EG4347,EG4725,GXW1,JT11398,JU1172,JU1242,JU1246,JU1395,JU1491,JU1581,JU1793,JU2001,JU2007,JU2316,JU2464,JU2466,JU310,JU393,JU397,JU774,JU775,JU778,JU847,LKC34,MY10,MY16,MY23,NIC1,NIC199,NIC207,NIC231,NIC236,NIC256,NIC267,PB303,QG536,QX1792,QX1794,RC301,WN2001
II	12422599	A	G	0.457447	sre-25	WBGene00013283	polymorphic_pseudogene	intron	LOW	NA	0.581831233738473	BRC20067,CB4932,CX11254,CX11271,CX11276,CX11285,ECA36,ED3046,ED3048,ED3052,ED3073,EG4347,EG4725,GXW1,JT11398,JU1172,JU1242,JU1246,JU1395,JU1491,JU1581,JU1793,JU2001,JU2007,JU2316,JU2464,JU2466,JU310,JU393,JU397,JU774,JU775,JU778,JU847,LKC34,MY10,MY16,MY23,NIC1,NIC199,NIC207,NIC231,NIC236,NIC256,NIC267,PB303,QG536,QX1792,QX1794,RC301,WN2001
II	12422600	G	A	0.457447	sre-25	WBGene00013283	polymorphic_pseudogene	intron	LOW	NA	0.581831233738473	BRC20067,CB4932,CX11254,CX11271,CX11276,CX11285,ECA36,ED3046,ED3048,ED3052,ED3073,EG4347,EG4725,GXW1,JT11398,JU1172,JU1242,JU1246,JU1395,JU1491,JU1581,JU1793,JU2001,JU2007,JU2316,JU2464,JU2466,JU310,JU393,JU397,JU774,JU775,JU778,JU847,LKC34,MY10,MY16,MY23,NIC1,NIC199,NIC207,NIC231,NIC236,NIC256,NIC267,PB303,QG536,QX1792,QX1794,RC301,WN2001
II	12422647	G	A	0.457447	NA	NA	NA	NA	NA	NA	0.581831233738473	BRC20067,CB4932,CX11254,CX11271,CX11276,CX11285,ECA36,ED3046,ED3048,ED3052,ED3073,EG4347,EG4725,GXW1,JT11398,JU1172,JU1242,JU1246,JU1395,JU1491,JU1581,JU1793,JU2001,JU2007,JU2316,JU2464,JU2466,JU310,JU393,JU397,JU774,JU775,JU778,JU847,LKC34,MY10,MY16,MY23,NIC1,NIC199,NIC207,NIC231,NIC236,NIC256,NIC267,PB303,QG536,QX1792,QX1794,RC301,WN2001
II	12422648	A	G	0.457447	NA	NA	NA	NA	NA	NA	0.581831233738473	BRC20067,CB4932,CX11254,CX11271,CX11276,CX11285,ECA36,ED3046,ED3048,ED3052,ED3073,EG4347,EG4725,GXW1,JT11398,JU1172,JU1242,JU1246,JU1395,JU1491,JU1581,JU1793,JU2001,JU2007,JU2316,JU2464,JU2466,JU310,JU393,JU397,JU774,JU775,JU778,JU847,LKC34,MY10,MY16,MY23,NIC1,NIC199,NIC207,NIC231,NIC236,NIC256,NIC267,PB303,QG536,QX1792,QX1794,RC301,WN2001
II	12422659	A	T	0.468085	NA	NA	NA	NA	NA	NA	0.219284756050337	BRC20067,CB4932,CX11254,CX11271,CX11276,CX11285,ECA36,ED3046,ED3048,ED3052,ED3073,EG4347,EG4725,GXW1,JT11398,JU1172,JU1242,JU1246,JU1395,JU1491,JU1581,JU1793,JU2001,JU2007,JU2316,JU2464,JU2466,JU310,JU393,JU397,JU774,JU775,JU778,JU847,MY10,MY16,MY23,NIC1,NIC199,NIC207,NIC231,NIC236,NIC256,NIC267,PB303,QG536,QX1792,QX1794,RC301,WN2001
II	12422770	G	A	0.457447	NA	NA	NA	NA	NA	NA	0.581831233738473	BRC20067,CB4932,CX11254,CX11271,CX11276,CX11285,ECA36,ED3046,ED3048,ED3052,ED3073,EG4347,EG4725,GXW1,JT11398,JU1172,JU1242,JU1246,JU1395,JU1491,JU1581,JU1793,JU2001,JU2007,JU2316,JU2464,JU2466,JU310,JU393,JU397,JU774,JU775,JU778,JU847,LKC34,MY10,MY16,MY23,NIC1,NIC199,NIC207,NIC231,NIC236,NIC256,NIC267,PB303,QG536,QX1792,QX1794,RC301,WN2001
II	12422782	A	T	0.457447	NA	NA	NA	NA	NA	NA	0.581831233738473	BRC20067,CB4932,CX11254,CX11271,CX11276,CX11285,ECA36,ED3046,ED3048,ED3052,ED3073,EG4347,EG4725,GXW1,JT11398,JU1172,JU1242,JU1246,JU1395,JU1491,JU1581,JU1793,JU2001,JU2007,JU2316,JU2464,JU2466,JU310,JU393,JU397,JU774,JU775,JU778,JU847,LKC34,MY10,MY16,MY23,NIC1,NIC199,NIC207,NIC231,NIC236,NIC256,NIC267,PB303,QG536,QX1792,QX1794,RC301,WN2001
II	12422807	G	A	0.457447	NA	NA	NA	NA	NA	NA	0.581831233738473	BRC20067,CB4932,CX11254,CX11271,CX11276,CX11285,ECA36,ED3046,ED3048,ED3052,ED3073,EG4347,EG4725,GXW1,JT11398,JU1172,JU1242,JU1246,JU1395,JU1491,JU1581,JU1793,JU2001,JU2007,JU2316,JU2464,JU2466,JU310,JU393,JU397,JU774,JU775,JU778,JU847,LKC34,MY10,MY16,MY23,NIC1,NIC199,NIC207,NIC231,NIC236,NIC256,NIC267,PB303,QG536,QX1792,QX1794,RC301,WN2001
II	12422812	G	A	0.0638298	NA	NA	NA	NA	NA	NA	0.0420081143490069	CB4856,DL226,DL238,JU346,KR314,QX1791
II	12422843	G	T	0.457447	NA	NA	NA	NA	NA	NA	0.581831233738473	BRC20067,CB4932,CX11254,CX11271,CX11276,CX11285,ECA36,ED3046,ED3048,ED3052,ED3073,EG4347,EG4725,GXW1,JT11398,JU1172,JU1242,JU1246,JU1395,JU1491,JU1581,JU1793,JU2001,JU2007,JU2316,JU2464,JU2466,JU310,JU393,JU397,JU774,JU775,JU778,JU847,LKC34,MY10,MY16,MY23,NIC1,NIC199,NIC207,NIC231,NIC236,NIC256,NIC267,PB303,QG536,QX1792,QX1794,RC301,WN2001
II	12422850	C	A	0.457447	NA	NA	NA	NA	NA	NA	0.581831233738473	BRC20067,CB4932,CX11254,CX11271,CX11276,CX11285,ECA36,ED3046,ED3048,ED3052,ED3073,EG4347,EG4725,GXW1,JT11398,JU1172,JU1242,JU1246,JU1395,JU1491,JU1581,JU1793,JU2001,JU2007,JU2316,JU2464,JU2466,JU310,JU393,JU397,JU774,JU775,JU778,JU847,LKC34,MY10,MY16,MY23,NIC1,NIC199,NIC207,NIC231,NIC236,NIC256,NIC267,PB303,QG536,QX1792,QX1794,RC301,WN2001
II	12422868	A	T	0.382979	NA	NA	NA	NA	NA	NA	0.0216210596425671	BRC20067,CX11254,CX11271,CX11276,CX11285,ED3046,ED3048,ED3073,EG4347,JU1172,JU1246,JU1395,JU1491,JU1581,JU1793,JU2001,JU2316,JU2466,JU310,JU393,JU775,JU778,MY10,MY16,MY23,NIC1,NIC199,NIC207,NIC231,NIC236,NIC256,PB303,QG536,QX1792,QX1794,RC301
II	12422869	T	C	0.382979	NA	NA	NA	NA	NA	NA	0.0216210596425671	BRC20067,CX11254,CX11271,CX11276,CX11285,ED3046,ED3048,ED3073,EG4347,JU1172,JU1246,JU1395,JU1491,JU1581,JU1793,JU2001,JU2316,JU2466,JU310,JU393,JU775,JU778,MY10,MY16,MY23,NIC1,NIC199,NIC207,NIC231,NIC236,NIC256,PB303,QG536,QX1792,QX1794,RC301
II	12422944	T	A	0.457447	NA	NA	NA	NA	NA	NA	0.581831233738473	BRC20067,CB4932,CX11254,CX11271,CX11276,CX11285,ECA36,ED3046,ED3048,ED3052,ED3073,EG4347,EG4725,GXW1,JT11398,JU1172,JU1242,JU1246,JU1395,JU1491,JU1581,JU1793,JU2001,JU2007,JU2316,JU2464,JU2466,JU310,JU393,JU397,JU774,JU775,JU778,JU847,LKC34,MY10,MY16,MY23,NIC1,NIC199,NIC207,NIC231,NIC236,NIC256,NIC267,PB303,QG536,QX1792,QX1794,RC301,WN2001
II	12422945	A	C	0.457447	NA	NA	NA	NA	NA	NA	0.581831233738473	BRC20067,CB4932,CX11254,CX11271,CX11276,CX11285,ECA36,ED3046,ED3048,ED3052,ED3073,EG4347,EG4725,GXW1,JT11398,JU1172,JU1242,JU1246,JU1395,JU1491,JU1581,JU1793,JU2001,JU2007,JU2316,JU2464,JU2466,JU310,JU393,JU397,JU774,JU775,JU778,JU847,LKC34,MY10,MY16,MY23,NIC1,NIC199,NIC207,NIC231,NIC236,NIC256,NIC267,PB303,QG536,QX1792,QX1794,RC301,WN2001
II	12422961	T	C	0.393617	NA	NA	NA	NA	NA	NA	0.142895095577489	BRC20067,CX11254,CX11271,CX11276,CX11285,ECA36,ED3046,ED3048,ED3073,EG4347,JU1172,JU1246,JU1395,JU1491,JU1581,JU1793,JU2001,JU2316,JU2466,JU310,JU393,JU775,JU778,MY10,MY16,MY23,NIC1,NIC199,NIC207,NIC231,NIC236,NIC256,PB303,QG536,QX1792,QX1794,RC301
II	12423002	A	T	0.457447	NA	NA	NA	NA	NA	NA	0.581831233738473	BRC20067,CB4932,CX11254,CX11271,CX11276,CX11285,ECA36,ED3046,ED3048,ED3052,ED3073,EG4347,EG4725,GXW1,JT11398,JU1172,JU1242,JU1246,JU1395,JU1491,JU1581,JU1793,JU2001,JU2007,JU2316,JU2464,JU2466,JU310,JU393,JU397,JU774,JU775,JU778,JU847,LKC34,MY10,MY16,MY23,NIC1,NIC199,NIC207,NIC231,NIC236,NIC256,NIC267,PB303,QG536,QX1792,QX1794,RC301,WN2001
II	12423027	A	C	0.0638298	NA	NA	NA	NA	NA	NA	0.0420081143490069	CB4856,DL226,DL238,JU346,KR314,QX1791
II	12423114	G	C	0.457447	NA	NA	NA	NA	NA	NA	0.581831233738473	BRC20067,CB4932,CX11254,CX11271,CX11276,CX11285,ECA36,ED3046,ED3048,ED3052,ED3073,EG4347,EG4725,GXW1,JT11398,JU1172,JU1242,JU1246,JU1395,JU1491,JU1581,JU1793,JU2001,JU2007,JU2316,JU2464,JU2466,JU310,JU393,JU397,JU774,JU775,JU778,JU847,LKC34,MY10,MY16,MY23,NIC1,NIC199,NIC207,NIC231,NIC236,NIC256,NIC267,PB303,QG536,QX1792,QX1794,RC301,WN2001
II	12423119	T	C	0.12766	NA	NA	NA	NA	NA	NA	0.918838975891841	CB4932,ED3052,EG4725,GXW1,JU1242,JU2007,JU2464,JU397,JU774,LKC34,NIC267,WN2001
II	12423152	T	C	0.393617	NA	NA	NA	NA	NA	NA	0.686370196280922	BRC20067,CB4856,CB4932,CX11254,CX11271,CX11276,CX11285,DL226,DL238,ECA36,ED3046,ED3048,ED3052,ED3073,EG4347,EG4725,GXW1,JT11398,JU1172,JU1242,JU1246,JU1395,JU1491,JU1581,JU1793,JU2001,JU2007,JU2316,JU2464,JU2466,JU310,JU346,JU393,JU397,JU774,JU775,JU778,JU847,KR314,LKC34,MY10,MY16,MY23,NIC1,NIC199,NIC207,NIC231,NIC236,NIC256,NIC267,PB303,QG536,QX1791,QX1792,QX1794,RC301,WN2001
II	12423234	C	T	0.106383	NA	NA	NA	NA	NA	NA	0.913492151555716	ED3017,EG4349,JU1409,JU1530,JU1652,JU258,JU360,JU440,JU642,NIC3
II	12423254	C	T	0.12766	NA	NA	NA	NA	NA	NA	0.918838975891841	CB4932,ED3052,EG4725,GXW1,JU1242,JU2007,JU2464,JU397,JU774,LKC34,NIC267,WN2001
II	12423269	T	C	0.457447	NA	NA	NA	NA	NA	NA	0.581831233738473	BRC20067,CB4932,CX11254,CX11271,CX11276,CX11285,ECA36,ED3046,ED3048,ED3052,ED3073,EG4347,EG4725,GXW1,JT11398,JU1172,JU1242,JU1246,JU1395,JU1491,JU1581,JU1793,JU2001,JU2007,JU2316,JU2464,JU2466,JU310,JU393,JU397,JU774,JU775,JU778,JU847,LKC34,MY10,MY16,MY23,NIC1,NIC199,NIC207,NIC231,NIC236,NIC256,NIC267,PB303,QG536,QX1792,QX1794,RC301,WN2001
II	12423505	A	G	0.148936	NA	NA	NA	NA	NA	NA	0.287119564022649	CB4932,ECA36,ED3052,EG4725,GXW1,JT11398,JU1242,JU2007,JU2464,JU397,JU774,JU847,LKC34,WN2001
II	12423626	A	G	0.457447	daf-22	WBGene00013284	protein_coding	synonymous	LOW	407A	0.581831233738473	BRC20067,CB4932,CX11254,CX11271,CX11276,CX11285,ECA36,ED3046,ED3048,ED3052,ED3073,EG4347,EG4725,GXW1,JT11398,JU1172,JU1242,JU1246,JU1395,JU1491,JU1581,JU1793,JU2001,JU2007,JU2316,JU2464,JU2466,JU310,JU393,JU397,JU774,JU775,JU778,JU847,LKC34,MY10,MY16,MY23,NIC1,NIC199,NIC207,NIC231,NIC236,NIC256,NIC267,PB303,QG536,QX1792,QX1794,RC301,WN2001
II	12423647	A	G	0.457447	daf-22	WBGene00013284	protein_coding	synonymous	LOW	400Y	0.581831233738473	BRC20067,CB4932,CX11254,CX11271,CX11276,CX11285,ECA36,ED3046,ED3048,ED3052,ED3073,EG4347,EG4725,GXW1,JT11398,JU1172,JU1242,JU1246,JU1395,JU1491,JU1581,JU1793,JU2001,JU2007,JU2316,JU2464,JU2466,JU310,JU393,JU397,JU774,JU775,JU778,JU847,LKC34,MY10,MY16,MY23,NIC1,NIC199,NIC207,NIC231,NIC236,NIC256,NIC267,PB303,QG536,QX1792,QX1794,RC301,WN2001
II	12423809	G	A	0.393617	daf-22	WBGene00013284	protein_coding	synonymous	LOW	346G	0.142895095577489	BRC20067,CX11254,CX11271,CX11276,CX11285,ECA36,ED3046,ED3048,ED3073,EG4347,JU1172,JU1246,JU1395,JU1491,JU1581,JU1793,JU2001,JU2316,JU2466,JU310,JU393,JU775,JU778,MY10,MY16,MY23,NIC1,NIC199,NIC207,NIC231,NIC236,NIC256,PB303,QG536,QX1792,QX1794,RC301
II	12424050	T	G	0.106383	daf-22	WBGene00013284	protein_coding	missense	HIGH	266E>266A	0.913492151555716	ED3017,EG4349,JU1409,JU1530,JU1652,JU258,JU360,JU440,JU642,NIC3
II	12424145	G	A	0.0638298	daf-22	WBGene00013284	protein_coding	synonymous	LOW	234S	0.0594772178362204	CX11254,CX11271,CX11276,ED3046,NIC207,QG536
II	12424157	G	C	0.148936	daf-22	WBGene00013284	protein_coding	synonymous	LOW	230A	0.703310654126408	CB4932,ED3052,EG4725,GXW1,JT11398,JU1242,JU2007,JU2464,JU397,JU774,JU847,LKC34,NIC267,WN2001
II	12424473	G	T	0.148936	daf-22	WBGene00013284	protein_coding	intron	LOW	NA	0.703310654126408	CB4932,ED3052,EG4725,GXW1,JT11398,JU1242,JU2007,JU2464,JU397,JU774,JU847,LKC34,NIC267,WN2001
II	12424670	G	T	0.148936	daf-22	WBGene00013284	protein_coding	intron	LOW	NA	0.703310654126408	CB4932,ED3052,EG4725,GXW1,JT11398,JU1242,JU2007,JU2464,JU397,JU774,JU847,LKC34,NIC267,WN2001
II	12425023	C	G	0.12766	daf-22	WBGene00013284	protein_coding	synonymous	LOW	89S	0.918838975891841	CB4932,ED3052,EG4725,GXW1,JU1242,JU2007,JU2464,JU397,JU774,LKC34,NIC267,WN2001
II	12425413	C	T	0.393617	daf-22	WBGene00013284	protein_coding	intron	LOW	NA	0.142895095577489	BRC20067,CX11254,CX11271,CX11276,CX11285,ECA36,ED3046,ED3048,ED3073,EG4347,JU1172,JU1246,JU1395,JU1491,JU1581,JU1793,JU2001,JU2316,JU2466,JU310,JU393,JU775,JU778,MY10,MY16,MY23,NIC1,NIC199,NIC207,NIC231,NIC236,NIC256,PB303,QG536,QX1792,QX1794,RC301
II	12425463	C	G	0.457447	daf-22	WBGene00013284	protein_coding	intron	LOW	NA	0.581831233738473	BRC20067,CB4932,CX11254,CX11271,CX11276,CX11285,ECA36,ED3046,ED3048,ED3052,ED3073,EG4347,EG4725,GXW1,JT11398,JU1172,JU1242,JU1246,JU1395,JU1491,JU1581,JU1793,JU2001,JU2007,JU2316,JU2464,JU2466,JU310,JU393,JU397,JU774,JU775,JU778,JU847,LKC34,MY10,MY16,MY23,NIC1,NIC199,NIC207,NIC231,NIC236,NIC256,NIC267,PB303,QG536,QX1792,QX1794,RC301,WN2001
II	12425502	C	T	0.0638298	daf-22	WBGene00013284	protein_coding	splice_region	HIGH	NA	0.0420081143490069	CB4856,DL226,DL238,JU346,KR314,QX1791
II	12425860	T	C	0.382979	NA	NA	NA	NA	NA	NA	0.0216210596425671	BRC20067,CX11254,CX11271,CX11276,CX11285,ED3046,ED3048,ED3073,EG4347,JU1172,JU1246,JU1395,JU1491,JU1581,JU1793,JU2001,JU2316,JU2466,JU310,JU393,JU775,JU778,MY10,MY16,MY23,NIC1,NIC199,NIC207,NIC231,NIC236,NIC256,PB303,QG536,QX1792,QX1794,RC301
II	12425989	C	T	0.106383	NA	NA	NA	NA	NA	NA	0.913492151555716	ED3017,EG4349,JU1409,JU1530,JU1652,JU258,JU360,JU440,JU642,NIC3
II	12426527	C	A	0.0531915	NA	NA	NA	NA	NA	NA	4.83394958892093	JU1409,JU1652,JU258,JU642,NIC3
II	12426907	C	A	0.393617	NA	NA	NA	NA	NA	NA	0.686370196280922	BRC20067,CB4856,CB4932,CX11254,CX11271,CX11276,CX11285,DL226,DL238,ECA36,ED3046,ED3048,ED3052,ED3073,EG4347,EG4725,GXW1,JT11398,JU1172,JU1242,JU1246,JU1395,JU1491,JU1581,JU1793,JU2001,JU2007,JU2316,JU2464,JU2466,JU310,JU346,JU393,JU397,JU774,JU775,JU778,JU847,KR314,LKC34,MY10,MY16,MY23,NIC1,NIC199,NIC207,NIC231,NIC236,NIC256,NIC267,PB303,QG536,QX1791,QX1792,QX1794,RC301,WN2001
II	12427022	C	A	0.148936	NA	NA	NA	NA	NA	NA	0.703310654126408	CB4932,ED3052,EG4725,GXW1,JT11398,JU1242,JU2007,JU2464,JU397,JU774,JU847,LKC34,NIC267,WN2001
II	12427231	T	C	0.382979	NA	NA	NA	NA	NA	NA	0.0216210596425671	BRC20067,CX11254,CX11271,CX11276,CX11285,ED3046,ED3048,ED3073,EG4347,JU1172,JU1246,JU1395,JU1491,JU1581,JU1793,JU2001,JU2316,JU2466,JU310,JU393,JU775,JU778,MY10,MY16,MY23,NIC1,NIC199,NIC207,NIC231,NIC236,NIC256,PB303,QG536,QX1792,QX1794,RC301
II	12427556	T	A	0.180851	NA	NA	NA	NA	NA	NA	0.0471733718827531	CX11264,CX11292,CX11314,ED3005,ED3011,ED3049,ED3077,JU323,MY1,NIC166,PB306,PS2025,QG556,QG557,QX1212,QX1233,QX1793
II	12427579	A	G	0.0638298	NA	NA	NA	NA	NA	NA	0.0594772178362204	CX11254,CX11271,CX11276,ED3046,NIC207,QG536
II	12427650	A	T	0.393617	NA	NA	NA	NA	NA	NA	0.686370196280922	BRC20067,CB4856,CB4932,CX11254,CX11271,CX11276,CX11285,DL226,DL238,ECA36,ED3046,ED3048,ED3052,ED3073,EG4347,EG4725,GXW1,JT11398,JU1172,JU1242,JU1246,JU1395,JU1491,JU1581,JU1793,JU2001,JU2007,JU2316,JU2464,JU2466,JU310,JU346,JU393,JU397,JU774,JU775,JU778,JU847,KR314,LKC34,MY10,MY16,MY23,NIC1,NIC199,NIC207,NIC231,NIC236,NIC256,NIC267,PB303,QG536,QX1791,QX1792,QX1794,RC301,WN2001
II	12427980	C	A	0.0744681	NA	NA	NA	NA	NA	NA	0.342672015595274	CB4856,DL226,DL238,ECA36,JU346,KR314,QX1791
II	12428630	T	A	0.361702	Y57A10C.8	WBGene00013286	protein_coding	missense	HIGH	212K>212N	0.232119969074732	BRC20067,CX11254,CX11271,CX11276,CX11285,ED3046,ED3048,ED3073,EG4347,JU1172,JU1246,JU1395,JU1491,JU1581,JU1793,JU2001,JU2316,JU2466,JU310,JU393,JU775,JU778,MY10,NIC1,NIC199,NIC207,NIC231,NIC236,NIC256,PB303,QG536,QX1792,QX1794,RC301
II	12428686	A	G	0.414894	NA	NA	NA	@12429761	Linker	NA	0.418868027290983	BRC20067,CB4856,CB4932,CX11254,CX11271,CX11276,CX11285,DL226,DL238,ECA36,ED3046,ED3048,ED3052,ED3073,EG4347,EG4725,GXW1,JT11398,JU1172,JU1242,JU1246,JU1395,JU1491,JU1581,JU1793,JU2001,JU2007,JU2316,JU2464,JU2466,JU310,JU346,JU393,JU397,JU774,JU775,JU778,JU847,KR314,LKC34,MY10,NIC1,NIC199,NIC207,NIC231,NIC236,NIC256,NIC267,PB303,QG536,QX1791,QX1792,QX1794,RC301,WN2001
II	12428734	C	G	0.148936	Y57A10C.8	WBGene00013286	protein_coding	intron	LOW	NA	0.703310654126408	CB4932,ED3052,EG4725,GXW1,JT11398,JU1242,JU2007,JU2464,JU397,JU774,JU847,LKC34,NIC267,WN2001
II	12428919	A	G	0.12766	Y57A10C.8	WBGene00013286	protein_coding	synonymous	LOW	132N	0.918838975891841	CB4932,ED3052,EG4725,GXW1,JU1242,JU2007,JU2464,JU397,JU774,LKC34,NIC267,WN2001
II	12428958	A	G	0.414894	Y57A10C.8	WBGene00013286	protein_coding	intron	LOW	NA	0.418868027290983	BRC20067,CB4856,CB4932,CX11254,CX11271,CX11276,CX11285,DL226,DL238,ECA36,ED3046,ED3048,ED3052,ED3073,EG4347,EG4725,GXW1,JT11398,JU1172,JU1242,JU1246,JU1395,JU1491,JU1581,JU1793,JU2001,JU2007,JU2316,JU2464,JU2466,JU310,JU346,JU393,JU397,JU774,JU775,JU778,JU847,KR314,LKC34,MY10,NIC1,NIC199,NIC207,NIC231,NIC236,NIC256,NIC267,PB303,QG536,QX1791,QX1792,QX1794,RC301,WN2001
II	12429143	A	G	0.0531915	Y57A10C.8	WBGene00013286	protein_coding	intron	LOW	NA	0.0901347952403794	CB4856,DL226,DL238,JU346,QX1791
II	12429159	A	G	0.148936	Y57A10C.8	WBGene00013286	protein_coding	intron	LOW	NA	0.703310654126408	CB4932,ED3052,EG4725,GXW1,JT11398,JU1242,JU2007,JU2464,JU397,JU774,JU847,LKC34,NIC267,WN2001
II	12429252	A	G	0.414894	Y57A10C.8	WBGene00013286	protein_coding	intron	LOW	NA	0.418868027290983	BRC20067,CB4856,CB4932,CX11254,CX11271,CX11276,CX11285,DL226,DL238,ECA36,ED3046,ED3048,ED3052,ED3073,EG4347,EG4725,GXW1,JT11398,JU1172,JU1242,JU1246,JU1395,JU1491,JU1581,JU1793,JU2001,JU2007,JU2316,JU2464,JU2466,JU310,JU346,JU393,JU397,JU774,JU775,JU778,JU847,KR314,LKC34,MY10,NIC1,NIC199,NIC207,NIC231,NIC236,NIC256,NIC267,PB303,QG536,QX1791,QX1792,QX1794,RC301,WN2001
II	12429481	A	G	0.414894	NA	NA	NA	@12429761	Linker	NA	0.418868027290983	BRC20067,CB4856,CB4932,CX11254,CX11271,CX11276,CX11285,DL226,DL238,ECA36,ED3046,ED3048,ED3052,ED3073,EG4347,EG4725,GXW1,JT11398,JU1172,JU1242,JU1246,JU1395,JU1491,JU1581,JU1793,JU2001,JU2007,JU2316,JU2464,JU2466,JU310,JU346,JU393,JU397,JU774,JU775,JU778,JU847,KR314,LKC34,MY10,NIC1,NIC199,NIC207,NIC231,NIC236,NIC256,NIC267,PB303,QG536,QX1791,QX1792,QX1794,RC301,WN2001
II	12429685	C	A	0.361702	Y57A10C.8	WBGene00013286	protein_coding	intron	LOW	NA	0.232119969074732	BRC20067,CX11254,CX11271,CX11276,CX11285,ED3046,ED3048,ED3073,EG4347,JU1172,JU1246,JU1395,JU1491,JU1581,JU1793,JU2001,JU2316,JU2466,JU310,JU393,JU775,JU778,MY10,NIC1,NIC199,NIC207,NIC231,NIC236,NIC256,PB303,QG536,QX1792,QX1794,RC301
II	12429701	T	C	0.414894	Y57A10C.8	WBGene00013286	protein_coding	splice_region	HIGH	NA	0.418868027290983	BRC20067,CB4856,CB4932,CX11254,CX11271,CX11276,CX11285,DL226,DL238,ECA36,ED3046,ED3048,ED3052,ED3073,EG4347,EG4725,GXW1,JT11398,JU1172,JU1242,JU1246,JU1395,JU1491,JU1581,JU1793,JU2001,JU2007,JU2316,JU2464,JU2466,JU310,JU346,JU393,JU397,JU774,JU775,JU778,JU847,KR314,LKC34,MY10,NIC1,NIC199,NIC207,NIC231,NIC236,NIC256,NIC267,PB303,QG536,QX1791,QX1792,QX1794,RC301,WN2001
II	12429719	G	A	0.361702	Y57A10C.8	WBGene00013286	protein_coding	missense	HIGH	42T>42M	0.232119969074732	BRC20067,CX11254,CX11271,CX11276,CX11285,ED3046,ED3048,ED3073,EG4347,JU1172,JU1246,JU1395,JU1491,JU1581,JU1793,JU2001,JU2316,JU2466,JU310,JU393,JU775,JU778,MY10,NIC1,NIC199,NIC207,NIC231,NIC236,NIC256,PB303,QG536,QX1792,QX1794,RC301
II	12430775	C	T	0.43617	NA	NA	NA	NA	NA	NA	0.0179460717624286	BRC20067,CB4856,CX11254,CX11271,CX11276,CX11285,DL226,DL238,ECA36,ED3046,ED3048,ED3073,EG4347,JU1172,JU1246,JU1395,JU1491,JU1581,JU1793,JU2001,JU2316,JU2466,JU310,JU346,JU393,JU775,JU778,KR314,MY10,NIC1,NIC199,NIC207,NIC231,NIC236,NIC256,PB303,QG536,QX1791,QX1792,QX1794,RC301
II	12431026	T	C	0.0744681	dct-12	WBGene00013285	protein_coding	intron	LOW	NA	0.342672015595274	CB4856,DL226,DL238,ECA36,JU346,KR314,QX1791
II	12431027	T	C	0.0744681	dct-12	WBGene00013285	protein_coding	intron	LOW	NA	0.342672015595274	CB4856,DL226,DL238,ECA36,JU346,KR314,QX1791
II	12431037	G	A	0.361702	dct-12	WBGene00013285	protein_coding	intron	LOW	NA	0.232119969074732	BRC20067,CX11254,CX11271,CX11276,CX11285,ED3046,ED3048,ED3073,EG4347,JU1172,JU1246,JU1395,JU1491,JU1581,JU1793,JU2001,JU2316,JU2466,JU310,JU393,JU775,JU778,MY10,NIC1,NIC199,NIC207,NIC231,NIC236,NIC256,PB303,QG536,QX1792,QX1794,RC301
II	12431079	C	A	0.0744681	dct-12	WBGene00013285	protein_coding	intron	LOW	NA	0.342672015595274	CB4856,DL226,DL238,ECA36,JU346,KR314,QX1791
II	12431086	T	C	0.0744681	dct-12	WBGene00013285	protein_coding	intron	LOW	NA	0.342672015595274	CB4856,DL226,DL238,ECA36,JU346,KR314,QX1791
II	12431163	T	G	0.414894	dct-12	WBGene00013285	protein_coding	missense	HIGH	290Q>290H	0.418868027290983	BRC20067,CB4856,CB4932,CX11254,CX11271,CX11276,CX11285,DL226,DL238,ECA36,ED3046,ED3048,ED3052,ED3073,EG4347,EG4725,GXW1,JT11398,JU1172,JU1242,JU1246,JU1395,JU1491,JU1581,JU1793,JU2001,JU2007,JU2316,JU2464,JU2466,JU310,JU346,JU393,JU397,JU774,JU775,JU778,JU847,KR314,LKC34,MY10,NIC1,NIC199,NIC207,NIC231,NIC236,NIC256,NIC267,PB303,QG536,QX1791,QX1792,QX1794,RC301,WN2001
II	12431174	A	G	0.0744681	dct-12	WBGene00013285	protein_coding	missense	HIGH	287S>287P	0.342672015595274	CB4856,DL226,DL238,ECA36,JU346,KR314,QX1791
II	12431237	A	T	0.0744681	dct-12	WBGene00013285	protein_coding	intron	LOW	NA	0.342672015595274	CB4856,DL226,DL238,ECA36,JU346,KR314,QX1791
II	12431264	T	C	0.0744681	dct-12	WBGene00013285	protein_coding	splice_region	HIGH	NA	0.342672015595274	CB4856,DL226,DL238,ECA36,JU346,KR314,QX1791
II	12431297	A	G	0.0744681	dct-12	WBGene00013285	protein_coding	synonymous	LOW	261F	0.342672015595274	CB4856,DL226,DL238,ECA36,JU346,KR314,QX1791
II	12431353	T	C	0.0744681	dct-12	WBGene00013285	protein_coding	missense	HIGH	243M>243V	0.342672015595274	CB4856,DL226,DL238,ECA36,JU346,KR314,QX1791
II	12431402	G	A	0.0744681	dct-12	WBGene00013285	protein_coding	synonymous	LOW	226A	0.342672015595274	CB4856,DL226,DL238,ECA36,JU346,KR314,QX1791
II	12431546	G	A	0.0744681	dct-12	WBGene00013285	protein_coding	synonymous	LOW	198F	0.342672015595274	CB4856,DL226,DL238,ECA36,JU346,KR314,QX1791
II	12431611	A	C	0.0531915	dct-12	WBGene00013285	protein_coding	intron	LOW	NA	0.0901347952403794	CB4856,DL226,DL238,JU346,QX1791
II	12431613	A	T	0.0744681	dct-12	WBGene00013285	protein_coding	intron	LOW	NA	0.342672015595274	CB4856,DL226,DL238,ECA36,JU346,KR314,QX1791
II	12431703	T	C	0.43617	dct-12	WBGene00013285	protein_coding	missense	HIGH	160K>160R	0.47287013374697	BRC20067,CB4856,CB4932,CX11254,CX11271,CX11276,CX11285,DL226,DL238,ECA36,ED3046,ED3048,ED3052,ED3073,EG4347,EG4725,GXW1,JU1172,JU1242,JU1246,JU1395,JU1491,JU1581,JU1793,JU2001,JU2007,JU2316,JU2464,JU2466,JU310,JU346,JU393,JU397,JU774,JU775,JU778,KR314,LKC34,MY10,NIC1,NIC199,NIC207,NIC231,NIC236,NIC256,NIC267,PB303,QG536,QX1791,QX1792,QX1794,RC301,WN2001
II	12431804	G	A	0.361702	dct-12	WBGene00013285	protein_coding	synonymous	LOW	126R	0.232119969074732	BRC20067,CX11254,CX11271,CX11276,CX11285,ED3046,ED3048,ED3073,EG4347,JU1172,JU1246,JU1395,JU1491,JU1581,JU1793,JU2001,JU2316,JU2466,JU310,JU393,JU775,JU778,MY10,NIC1,NIC199,NIC207,NIC231,NIC236,NIC256,PB303,QG536,QX1792,QX1794,RC301
II	12432112	T	C	0.12766	dct-12	WBGene00013285	protein_coding	intron	LOW	NA	0.918838975891841	CB4932,ED3052,EG4725,GXW1,JU1242,JU2007,JU2464,JU397,JU774,LKC34,NIC267,WN2001
II	12432333	G	T	0.12766	NA	NA	NA	NA	NA	NA	0.918838975891841	CB4932,ED3052,EG4725,GXW1,JU1242,JU2007,JU2464,JU397,JU774,LKC34,NIC267,WN2001
II	12432373	A	T	0.361702	NA	NA	NA	NA	NA	NA	0.232119969074732	BRC20067,CX11254,CX11271,CX11276,CX11285,ED3046,ED3048,ED3073,EG4347,JU1172,JU1246,JU1395,JU1491,JU1581,JU1793,JU2001,JU2316,JU2466,JU310,JU393,JU775,JU778,MY10,NIC1,NIC199,NIC207,NIC231,NIC236,NIC256,PB303,QG536,QX1792,QX1794,RC301
II	12432422	T	A	0.12766	NA	NA	NA	NA	NA	NA	0.918838975891841	CB4932,ED3052,EG4725,GXW1,JU1242,JU2007,JU2464,JU397,JU774,LKC34,NIC267,WN2001
II	12433207	T	C	0.414894	NA	NA	NA	NA	NA	NA	0.418868027290983	BRC20067,CB4856,CB4932,CX11254,CX11271,CX11276,CX11285,DL226,DL238,ECA36,ED3046,ED3048,ED3052,ED3073,EG4347,EG4725,GXW1,JT11398,JU1172,JU1242,JU1246,JU1395,JU1491,JU1581,JU1793,JU2001,JU2007,JU2316,JU2464,JU2466,JU310,JU346,JU393,JU397,JU774,JU775,JU778,JU847,KR314,LKC34,MY10,NIC1,NIC199,NIC207,NIC231,NIC236,NIC256,NIC267,PB303,QG536,QX1791,QX1792,QX1794,RC301,WN2001
II	12433580	G	A	0.361702	NA	NA	NA	NA	NA	NA	0.232119969074732	BRC20067,CX11254,CX11271,CX11276,CX11285,ED3046,ED3048,ED3073,EG4347,JU1172,JU1246,JU1395,JU1491,JU1581,JU1793,JU2001,JU2316,JU2466,JU310,JU393,JU775,JU778,MY10,NIC1,NIC199,NIC207,NIC231,NIC236,NIC256,PB303,QG536,QX1792,QX1794,RC301
II	12434866	G	A	0.361702	Y57A10C.9	WBGene00013287	protein_coding	synonymous	LOW	122F	0.232119969074732	BRC20067,CX11254,CX11271,CX11276,CX11285,ED3046,ED3048,ED3073,EG4347,JU1172,JU1246,JU1395,JU1491,JU1581,JU1793,JU2001,JU2316,JU2466,JU310,JU393,JU775,JU778,MY10,NIC1,NIC199,NIC207,NIC231,NIC236,NIC256,PB303,QG536,QX1792,QX1794,RC301
II	12435370	A	C	0.468085	Y57A10C.9	WBGene00013287	protein_coding	intron	LOW	NA	0.768569246526091	BRC20067,CB4856,CB4932,CX11254,CX11271,CX11276,CX11285,DL226,DL238,ED3046,ED3048,ED3052,ED3073,EG4347,EG4725,GXW1,JU1172,JU1242,JU1246,JU1395,JU1491,JU1581,JU1793,JU2001,JU2007,JU2316,JU2464,JU2466,JU310,JU346,JU393,JU397,JU774,JU775,JU778,LKC34,MY10,NIC1,NIC199,NIC207,NIC231,NIC236,NIC256,NIC267,PB303,QG536,QX1792,QX1794,RC301,WN2001
II	12435821	T	A	0.12766	Y57A10C.9	WBGene00013287	protein_coding	missense	HIGH	9Y>9F	0.918838975891841	CB4932,ED3052,EG4725,GXW1,JU1242,JU2007,JU2464,JU397,JU774,LKC34,NIC267,WN2001
II	12436048	A	G	0.106383	NA	NA	NA	NA	NA	NA	0.913492151555716	ED3017,EG4349,JU1409,JU1530,JU1652,JU258,JU360,JU440,JU642,NIC3
II	12436107	C	A	0.425532	NA	NA	NA	NA	NA	NA	1.10425417421552	BRC20067,CB4856,CB4932,CX11254,CX11271,CX11276,CX11285,DL226,DL238,ECA36,ED3046,ED3048,ED3052,ED3073,EG4347,EG4725,GXW1,JT11398,JU1172,JU1242,JU1246,JU1395,JU1491,JU1581,JU1793,JU2001,JU2007,JU2316,JU2464,JU2466,JU310,JU346,JU393,JU397,JU774,JU775,JU778,JU847,KR314,LKC34,MY10,NIC1,NIC199,NIC207,NIC231,NIC236,NIC256,NIC267,PB303,QG536,QX1792,QX1794,RC301,WN2001
II	12436427	G	A	0.202128	NA	NA	NA	NA	NA	NA	0.235332536084241	CX11264,CX11292,CX11314,ED3005,ED3011,ED3049,ED3077,JU323,MY1,MY16,MY23,NIC166,PB306,PS2025,QG556,QG557,QX1212,QX1233,QX1793
II	12436556	C	T	0.297872	NA	NA	NA	NA	NA	NA	0.298051651177058	BRC20067,CX11285,ED3048,ED3073,EG4347,JU1172,JU1246,JU1395,JU1491,JU1581,JU1793,JU2001,JU2316,JU2466,JU310,JU393,JU775,JU778,MY10,NIC1,NIC199,NIC231,NIC236,NIC256,PB303,QX1792,QX1794,RC301
II	12436652	C	T	0.361702	NA	NA	NA	NA	NA	NA	0.232119969074732	BRC20067,CX11254,CX11271,CX11276,CX11285,ED3046,ED3048,ED3073,EG4347,JU1172,JU1246,JU1395,JU1491,JU1581,JU1793,JU2001,JU2316,JU2466,JU310,JU393,JU775,JU778,MY10,NIC1,NIC199,NIC207,NIC231,NIC236,NIC256,PB303,QG536,QX1792,QX1794,RC301
II	12436862	T	G	0.12766	NA	NA	NA	NA	NA	NA	0.918838975891841	CB4932,ED3052,EG4725,GXW1,JU1242,JU2007,JU2464,JU397,JU774,LKC34,NIC267,WN2001
II	12436866	T	C	0.12766	NA	NA	NA	NA	NA	NA	0.918838975891841	CB4932,ED3052,EG4725,GXW1,JU1242,JU2007,JU2464,JU397,JU774,LKC34,NIC267,WN2001
II	12436867	T	C	0.12766	NA	NA	NA	NA	NA	NA	0.918838975891841	CB4932,ED3052,EG4725,GXW1,JU1242,JU2007,JU2464,JU397,JU774,LKC34,NIC267,WN2001
II	12436875	C	G	0.12766	NA	NA	NA	NA	NA	NA	0.918838975891841	CB4932,ED3052,EG4725,GXW1,JU1242,JU2007,JU2464,JU397,JU774,LKC34,NIC267,WN2001
II	12436880	A	G	0.12766	NA	NA	NA	NA	NA	NA	0.918838975891841	CB4932,ED3052,EG4725,GXW1,JU1242,JU2007,JU2464,JU397,JU774,LKC34,NIC267,WN2001
II	12436882	T	C	0.12766	NA	NA	NA	NA	NA	NA	0.918838975891841	CB4932,ED3052,EG4725,GXW1,JU1242,JU2007,JU2464,JU397,JU774,LKC34,NIC267,WN2001
II	12436884	T	C	0.12766	NA	NA	NA	NA	NA	NA	0.918838975891841	CB4932,ED3052,EG4725,GXW1,JU1242,JU2007,JU2464,JU397,JU774,LKC34,NIC267,WN2001
II	12436885	A	C	0.12766	NA	NA	NA	NA	NA	NA	0.918838975891841	CB4932,ED3052,EG4725,GXW1,JU1242,JU2007,JU2464,JU397,JU774,LKC34,NIC267,WN2001
II	12436886	A	G	0.12766	NA	NA	NA	NA	NA	NA	0.918838975891841	CB4932,ED3052,EG4725,GXW1,JU1242,JU2007,JU2464,JU397,JU774,LKC34,NIC267,WN2001
II	12437444	G	C	0.361702	NA	NA	NA	NA	NA	NA	0.232119969074732	BRC20067,CX11254,CX11271,CX11276,CX11285,ED3046,ED3048,ED3073,EG4347,JU1172,JU1246,JU1395,JU1491,JU1581,JU1793,JU2001,JU2316,JU2466,JU310,JU393,JU775,JU778,MY10,NIC1,NIC199,NIC207,NIC231,NIC236,NIC256,PB303,QG536,QX1792,QX1794,RC301
II	12437504	G	A	0.446809	NA	NA	NA	NA	NA	NA	1.17159274286302	BRC20067,CB4856,CB4932,CX11254,CX11271,CX11276,CX11285,DL226,DL238,ECA36,ED3046,ED3048,ED3052,ED3073,EG4347,EG4725,GXW1,JU1172,JU1242,JU1246,JU1395,JU1491,JU1581,JU1793,JU2001,JU2007,JU2316,JU2464,JU2466,JU310,JU346,JU393,JU397,JU774,JU775,JU778,KR314,LKC34,MY10,NIC1,NIC199,NIC207,NIC231,NIC236,NIC256,NIC267,PB303,QG536,QX1792,QX1794,RC301,WN2001
II	12437580	C	G	0.106383	NA	NA	NA	NA	NA	NA	0.0512322436196077	BRC20067,CB4856,CB4932,CX11254,CX11264,CX11271,CX11276,CX11285,CX11292,CX11314,DL226,DL238,ECA36,ED3005,ED3011,ED3017,ED3046,ED3048,ED3049,ED3052,ED3073,ED3077,EG4347,EG4349,EG4725,GXW1,JT11398,JU1172,JU1242,JU1246,JU1395,JU1409,JU1491,JU1530,JU1581,JU1652,JU1793,JU2001,JU2007,JU2316,JU2464,JU2466,JU258,JU310,JU323,JU346,JU360,JU393,JU397,JU440,JU642,JU774,JU775,JU778,JU847,KR314,LKC34,MY1,MY10,M…
II	12437855	A	G	0.106383	NA	NA	NA	NA	NA	NA	0.0512322436196077	BRC20067,CB4856,CB4932,CX11254,CX11264,CX11271,CX11276,CX11285,CX11292,CX11314,DL226,DL238,ECA36,ED3005,ED3011,ED3017,ED3046,ED3048,ED3049,ED3052,ED3073,ED3077,EG4347,EG4349,EG4725,GXW1,JT11398,JU1172,JU1242,JU1246,JU1395,JU1409,JU1491,JU1530,JU1581,JU1652,JU1793,JU2001,JU2007,JU2316,JU2464,JU2466,JU258,JU310,JU323,JU346,JU360,JU393,JU397,JU440,JU642,JU774,JU775,JU778,JU847,KR314,LKC34,MY1,MY10,M…
II	12438139	A	G	0.106383	NA	NA	NA	NA	NA	NA	0.0512322436196077	BRC20067,CB4856,CB4932,CX11254,CX11264,CX11271,CX11276,CX11285,CX11292,CX11314,DL226,DL238,ECA36,ED3005,ED3011,ED3017,ED3046,ED3048,ED3049,ED3052,ED3073,ED3077,EG4347,EG4349,EG4725,GXW1,JT11398,JU1172,JU1242,JU1246,JU1395,JU1409,JU1491,JU1530,JU1581,JU1652,JU1793,JU2001,JU2007,JU2316,JU2464,JU2466,JU258,JU310,JU323,JU346,JU360,JU393,JU397,JU440,JU642,JU774,JU775,JU778,JU847,KR314,LKC34,MY1,MY10,M…
II	12438208	T	A	0.361702	NA	NA	NA	NA	NA	NA	0.232119969074732	BRC20067,CX11254,CX11271,CX11276,CX11285,ED3046,ED3048,ED3073,EG4347,JU1172,JU1246,JU1395,JU1491,JU1581,JU1793,JU2001,JU2316,JU2466,JU310,JU393,JU775,JU778,MY10,NIC1,NIC199,NIC207,NIC231,NIC236,NIC256,PB303,QG536,QX1792,QX1794,RC301
II	12438357	A	C	0.489362	NA	NA	NA	NA	NA	NA	0.525531561279165	BRC20067,CB4932,CX11254,CX11271,CX11276,CX11285,ECA36,ED3046,ED3048,ED3052,ED3073,EG4347,EG4725,GXW1,JU1172,JU1242,JU1246,JU1395,JU1491,JU1581,JU1793,JU2001,JU2007,JU2316,JU2464,JU2466,JU310,JU393,JU397,JU774,JU775,JU778,KR314,LKC34,MY10,NIC1,NIC199,NIC207,NIC231,NIC236,NIC256,NIC267,PB303,QG536,QX1792,QX1794,RC301,WN2001
II	12438393	A	T	0.12766	NA	NA	NA	NA	NA	NA	0.918838975891841	CB4932,ED3052,EG4725,GXW1,JU1242,JU2007,JU2464,JU397,JU774,LKC34,NIC267,WN2001
II	12438478	T	A	0.202128	NA	NA	NA	NA	NA	NA	0.235332536084241	CX11264,CX11292,CX11314,ED3005,ED3011,ED3049,ED3077,JU323,MY1,MY16,MY23,NIC166,PB306,PS2025,QG556,QG557,QX1212,QX1233,QX1793
II	12438508	A	T	0.12766	NA	NA	NA	NA	NA	NA	0.918838975891841	CB4932,ED3052,EG4725,GXW1,JU1242,JU2007,JU2464,JU397,JU774,LKC34,NIC267,WN2001
II	12438620	G	A	0.382979	NA	NA	NA	NA	NA	NA	0.0310047170727543	BRC20067,CX11254,CX11271,CX11276,CX11285,ECA36,ED3046,ED3048,ED3073,EG4347,JU1172,JU1246,JU1395,JU1491,JU1581,JU1793,JU2001,JU2316,JU2466,JU310,JU393,JU775,JU778,KR314,MY10,NIC1,NIC199,NIC207,NIC231,NIC236,NIC256,PB303,QG536,QX1792,QX1794,RC301
II	12438656	C	A	0.382979	NA	NA	NA	NA	NA	NA	0.0310047170727543	BRC20067,CX11254,CX11271,CX11276,CX11285,ECA36,ED3046,ED3048,ED3073,EG4347,JU1172,JU1246,JU1395,JU1491,JU1581,JU1793,JU2001,JU2316,JU2466,JU310,JU393,JU775,JU778,KR314,MY10,NIC1,NIC199,NIC207,NIC231,NIC236,NIC256,PB303,QG536,QX1792,QX1794,RC301
II	12438682	A	C	0.12766	NA	NA	NA	NA	NA	NA	0.918838975891841	CB4932,ED3052,EG4725,GXW1,JU1242,JU2007,JU2464,JU397,JU774,LKC34,NIC267,WN2001
II	12438717	T	A	0.382979	NA	NA	NA	NA	NA	NA	0.0310047170727543	BRC20067,CX11254,CX11271,CX11276,CX11285,ECA36,ED3046,ED3048,ED3073,EG4347,JU1172,JU1246,JU1395,JU1491,JU1581,JU1793,JU2001,JU2316,JU2466,JU310,JU393,JU775,JU778,KR314,MY10,NIC1,NIC199,NIC207,NIC231,NIC236,NIC256,PB303,QG536,QX1792,QX1794,RC301
II	12438747	G	C	0.382979	NA	NA	NA	NA	NA	NA	0.0310047170727543	BRC20067,CX11254,CX11271,CX11276,CX11285,ECA36,ED3046,ED3048,ED3073,EG4347,JU1172,JU1246,JU1395,JU1491,JU1581,JU1793,JU2001,JU2316,JU2466,JU310,JU393,JU775,JU778,KR314,MY10,NIC1,NIC199,NIC207,NIC231,NIC236,NIC256,PB303,QG536,QX1792,QX1794,RC301
II	12438762	G	A	0.382979	NA	NA	NA	NA	NA	NA	0.0310047170727543	BRC20067,CX11254,CX11271,CX11276,CX11285,ECA36,ED3046,ED3048,ED3073,EG4347,JU1172,JU1246,JU1395,JU1491,JU1581,JU1793,JU2001,JU2316,JU2466,JU310,JU393,JU775,JU778,KR314,MY10,NIC1,NIC199,NIC207,NIC231,NIC236,NIC256,PB303,QG536,QX1792,QX1794,RC301
II	12438811	C	T	0.382979	NA	NA	NA	NA	NA	NA	0.0310047170727543	BRC20067,CX11254,CX11271,CX11276,CX11285,ECA36,ED3046,ED3048,ED3073,EG4347,JU1172,JU1246,JU1395,JU1491,JU1581,JU1793,JU2001,JU2316,JU2466,JU310,JU393,JU775,JU778,KR314,MY10,NIC1,NIC199,NIC207,NIC231,NIC236,NIC256,PB303,QG536,QX1792,QX1794,RC301
II	12438832	C	T	0.361702	NA	NA	NA	NA	NA	NA	0.232119969074732	BRC20067,CX11254,CX11271,CX11276,CX11285,ED3046,ED3048,ED3073,EG4347,JU1172,JU1246,JU1395,JU1491,JU1581,JU1793,JU2001,JU2316,JU2466,JU310,JU393,JU775,JU778,MY10,NIC1,NIC199,NIC207,NIC231,NIC236,NIC256,PB303,QG536,QX1792,QX1794,RC301
II	12438876	T	A	0.382979	NA	NA	NA	NA	NA	NA	0.0310047170727543	BRC20067,CX11254,CX11271,CX11276,CX11285,ECA36,ED3046,ED3048,ED3073,EG4347,JU1172,JU1246,JU1395,JU1491,JU1581,JU1793,JU2001,JU2316,JU2466,JU310,JU393,JU775,JU778,KR314,MY10,NIC1,NIC199,NIC207,NIC231,NIC236,NIC256,PB303,QG536,QX1792,QX1794,RC301
II	12438881	T	G	0.382979	NA	NA	NA	NA	NA	NA	0.0310047170727543	BRC20067,CX11254,CX11271,CX11276,CX11285,ECA36,ED3046,ED3048,ED3073,EG4347,JU1172,JU1246,JU1395,JU1491,JU1581,JU1793,JU2001,JU2316,JU2466,JU310,JU393,JU775,JU778,KR314,MY10,NIC1,NIC199,NIC207,NIC231,NIC236,NIC256,PB303,QG536,QX1792,QX1794,RC301
II	12438967	C	T	0.12766	NA	NA	NA	NA	NA	NA	0.918838975891841	CB4932,ED3052,EG4725,GXW1,JU1242,JU2007,JU2464,JU397,JU774,LKC34,NIC267,WN2001
II	12438985	T	G	0.382979	NA	NA	NA	NA	NA	NA	0.0310047170727543	BRC20067,CX11254,CX11271,CX11276,CX11285,ECA36,ED3046,ED3048,ED3073,EG4347,JU1172,JU1246,JU1395,JU1491,JU1581,JU1793,JU2001,JU2316,JU2466,JU310,JU393,JU775,JU778,KR314,MY10,NIC1,NIC199,NIC207,NIC231,NIC236,NIC256,PB303,QG536,QX1792,QX1794,RC301
II	12438987	T	G	0.382979	NA	NA	NA	NA	NA	NA	0.0310047170727543	BRC20067,CX11254,CX11271,CX11276,CX11285,ECA36,ED3046,ED3048,ED3073,EG4347,JU1172,JU1246,JU1395,JU1491,JU1581,JU1793,JU2001,JU2316,JU2466,JU310,JU393,JU775,JU778,KR314,MY10,NIC1,NIC199,NIC207,NIC231,NIC236,NIC256,PB303,QG536,QX1792,QX1794,RC301
II	12438988	G	A	0.382979	NA	NA	NA	NA	NA	NA	0.0310047170727543	BRC20067,CX11254,CX11271,CX11276,CX11285,ECA36,ED3046,ED3048,ED3073,EG4347,JU1172,JU1246,JU1395,JU1491,JU1581,JU1793,JU2001,JU2316,JU2466,JU310,JU393,JU775,JU778,KR314,MY10,NIC1,NIC199,NIC207,NIC231,NIC236,NIC256,PB303,QG536,QX1792,QX1794,RC301
II	12439004	T	C	0.478723	NA	NA	NA	NA	NA	NA	0.909868896072036	BRC20067,CB4932,CX11254,CX11271,CX11276,CX11285,DL226,ECA36,ED3046,ED3048,ED3052,ED3073,EG4347,EG4725,GXW1,JU1172,JU1242,JU1246,JU1395,JU1491,JU1581,JU1793,JU2001,JU2007,JU2316,JU2464,JU2466,JU310,JU393,JU397,JU774,JU775,JU778,KR314,LKC34,MY10,NIC1,NIC199,NIC207,NIC231,NIC236,NIC256,NIC267,PB303,QG536,QX1792,QX1794,RC301,WN2001
II	12439176	T	C	0.37234	NA	NA	NA	NA	NA	NA	0.0447390311012147	BRC20067,CX11254,CX11271,CX11276,CX11285,ECA36,ED3046,ED3048,ED3073,EG4347,JU1172,JU1246,JU1395,JU1491,JU1581,JU1793,JU2001,JU2316,JU2466,JU310,JU393,JU775,JU778,MY10,NIC1,NIC199,NIC207,NIC231,NIC236,NIC256,PB303,QG536,QX1792,QX1794,RC301
II	12439305	C	A	0.12766	NA	NA	NA	NA	NA	NA	0.918838975891841	CB4932,ED3052,EG4725,GXW1,JU1242,JU2007,JU2464,JU397,JU774,LKC34,NIC267,WN2001
II	12439326	C	T	0.12766	NA	NA	NA	NA	NA	NA	0.918838975891841	CB4932,ED3052,EG4725,GXW1,JU1242,JU2007,JU2464,JU397,JU774,LKC34,NIC267,WN2001
II	12439342	C	G	0.37234	NA	NA	NA	NA	NA	NA	0.0447390311012147	BRC20067,CX11254,CX11271,CX11276,CX11285,ECA36,ED3046,ED3048,ED3073,EG4347,JU1172,JU1246,JU1395,JU1491,JU1581,JU1793,JU2001,JU2316,JU2466,JU310,JU393,JU775,JU778,MY10,NIC1,NIC199,NIC207,NIC231,NIC236,NIC256,PB303,QG536,QX1792,QX1794,RC301
II	12439427	A	T	0.37234	NA	NA	NA	NA	NA	NA	0.0447390311012147	BRC20067,CX11254,CX11271,CX11276,CX11285,ECA36,ED3046,ED3048,ED3073,EG4347,JU1172,JU1246,JU1395,JU1491,JU1581,JU1793,JU2001,JU2316,JU2466,JU310,JU393,JU775,JU778,MY10,NIC1,NIC199,NIC207,NIC231,NIC236,NIC256,PB303,QG536,QX1792,QX1794,RC301
II	12439639	G	A	0.425532	NA	NA	NA	NA	NA	NA	1.10425417421552	BRC20067,CB4856,CB4932,CX11254,CX11271,CX11276,CX11285,DL226,DL238,ECA36,ED3046,ED3048,ED3052,ED3073,EG4347,EG4725,GXW1,JT11398,JU1172,JU1242,JU1246,JU1395,JU1491,JU1581,JU1793,JU2001,JU2007,JU2316,JU2464,JU2466,JU310,JU346,JU393,JU397,JU774,JU775,JU778,JU847,KR314,LKC34,MY10,NIC1,NIC199,NIC207,NIC231,NIC236,NIC256,NIC267,PB303,QG536,QX1792,QX1794,RC301,WN2001
II	12439673	A	G	0.12766	NA	NA	NA	NA	NA	NA	0.918838975891841	CB4932,ED3052,EG4725,GXW1,JU1242,JU2007,JU2464,JU397,JU774,LKC34,NIC267,WN2001
II	12439884	T	A	0.12766	NA	NA	NA	NA	NA	NA	0.918838975891841	CB4932,ED3052,EG4725,GXW1,JU1242,JU2007,JU2464,JU397,JU774,LKC34,NIC267,WN2001
II	12439885	A	C	0.12766	NA	NA	NA	NA	NA	NA	0.918838975891841	CB4932,ED3052,EG4725,GXW1,JU1242,JU2007,JU2464,JU397,JU774,LKC34,NIC267,WN2001
II	12439900	C	T	0.361702	NA	NA	NA	NA	NA	NA	0.232119969074732	BRC20067,CX11254,CX11271,CX11276,CX11285,ED3046,ED3048,ED3073,EG4347,JU1172,JU1246,JU1395,JU1491,JU1581,JU1793,JU2001,JU2316,JU2466,JU310,JU393,JU775,JU778,MY10,NIC1,NIC199,NIC207,NIC231,NIC236,NIC256,PB303,QG536,QX1792,QX1794,RC301
II	12440473	G	A	0.12766	Y57A10C.10	WBGene00013288	protein_coding	intron	LOW	NA	0.918838975891841	CB4932,ED3052,EG4725,GXW1,JU1242,JU2007,JU2464,JU397,JU774,LKC34,NIC267,WN2001
II	12440495	T	A	0.12766	Y57A10C.10	WBGene00013288	protein_coding	intron	LOW	NA	0.918838975891841	CB4932,ED3052,EG4725,GXW1,JU1242,JU2007,JU2464,JU397,JU774,LKC34,NIC267,WN2001
II	12440507	T	C	0.43617	Y57A10C.10	WBGene00013288	protein_coding	intron	LOW	NA	0.662096288155288	BRC20067,CB4856,CB4932,CX11254,CX11271,CX11276,CX11285,DL238,ECA36,ED3046,ED3048,ED3052,ED3073,EG4347,EG4725,GXW1,JT11398,JU1172,JU1242,JU1246,JU1395,JU1491,JU1581,JU1793,JU2001,JU2007,JU2316,JU2464,JU2466,JU310,JU346,JU393,JU397,JU774,JU775,JU778,JU847,KR314,LKC34,MY10,NIC1,NIC199,NIC207,NIC231,NIC236,NIC256,NIC267,PB303,QG536,QX1792,QX1794,RC301,WN2001
II	12440751	C	T	0.12766	NA	NA	NA	@12441109	Linker	NA	0.918838975891841	CB4932,ED3052,EG4725,GXW1,JU1242,JU2007,JU2464,JU397,JU774,LKC34,NIC267,WN2001
II	12440754	T	C	0.159574	NA	NA	NA	@12441109	Linker	NA	1.16248543121912	CB4856,CB4932,DL238,ED3052,EG4725,GXW1,JU1242,JU2007,JU2464,JU346,JU397,JU774,LKC34,NIC267,WN2001
II	12441017	G	A	0.361702	Y57A10C.10	WBGene00013288	protein_coding	intron	LOW	NA	0.232119969074732	BRC20067,CX11254,CX11271,CX11276,CX11285,ED3046,ED3048,ED3073,EG4347,JU1172,JU1246,JU1395,JU1491,JU1581,JU1793,JU2001,JU2316,JU2466,JU310,JU393,JU775,JU778,MY10,NIC1,NIC199,NIC207,NIC231,NIC236,NIC256,PB303,QG536,QX1792,QX1794,RC301
II	12441084	T	A	0.43617	NA	NA	NA	@12441109	Linker	NA	0.662096288155288	BRC20067,CB4856,CB4932,CX11254,CX11271,CX11276,CX11285,DL238,ECA36,ED3046,ED3048,ED3052,ED3073,EG4347,EG4725,GXW1,JT11398,JU1172,JU1242,JU1246,JU1395,JU1491,JU1581,JU1793,JU2001,JU2007,JU2316,JU2464,JU2466,JU310,JU346,JU393,JU397,JU774,JU775,JU778,JU847,KR314,LKC34,MY10,NIC1,NIC199,NIC207,NIC231,NIC236,NIC256,NIC267,PB303,QG536,QX1792,QX1794,RC301,WN2001
II	12441427	A	C	0.244681	NA	NA	NA	NA	NA	NA	0.156006066660052	CB4856,CB4932,CX11276,DL226,DL238,ECA36,ED3052,EG4725,GXW1,JT11398,JU1242,JU2007,JU2464,JU346,JU397,JU774,JU847,KR314,LKC34,NIC207,NIC267,QG536,WN2001
II	12441436	G	A	0.5	NA	NA	NA	NA	NA	NA	0.907620923510365	BRC20067,CB4856,CB4932,CX11285,DL238,ECA36,ED3046,ED3048,ED3052,ED3073,EG4347,EG4725,GXW1,JT11398,JU1172,JU1242,JU1246,JU1395,JU1491,JU1581,JU1793,JU2001,JU2007,JU2464,JU2466,JU310,JU346,JU393,JU397,JU774,JU775,JU778,JU847,KR314,LKC34,MY10,NIC1,NIC199,NIC231,NIC236,NIC256,NIC267,PB303,QX1792,QX1794,RC301,WN2001
II	12441587	T	A	0.0531915	NA	NA	NA	NA	NA	NA	2.59167215197733	CX11254,ECA36,JT11398,JU847,KR314
II	12441628	A	G	0.457447	NA	NA	NA	NA	NA	NA	0.282730352477848	BRC20067,CB4856,CB4932,CX11254,CX11271,CX11285,DL238,ECA36,ED3048,ED3052,ED3073,EG4347,EG4725,GXW1,JT11398,JU1172,JU1242,JU1246,JU1395,JU1491,JU1581,JU1793,JU2001,JU2007,JU2316,JU2464,JU2466,JU310,JU346,JU393,JU397,JU774,JU775,JU778,JU847,KR314,LKC34,MY10,NIC1,NIC199,NIC207,NIC231,NIC236,NIC256,NIC267,PB303,QG536,QX1792,QX1794,RC301,WN2001
II	12441698	G	A	0.319149	NA	NA	NA	NA	NA	NA	0.309713662039756	BRC20067,CX11285,ED3046,ED3048,ED3073,EG4347,JU1172,JU1246,JU1395,JU1491,JU1581,JU1793,JU2001,JU2316,JU2466,JU310,JU393,JU775,JU778,MY10,NIC1,NIC199,NIC207,NIC231,NIC236,NIC256,PB303,QX1792,QX1794,RC301
II	12441781	A	C	0.489362	NA	NA	NA	NA	NA	NA	0.258608824966074	BRC20067,CB4856,CB4932,CX11276,CX11285,DL238,ECA36,ED3046,ED3048,ED3052,ED3073,EG4347,EG4725,GXW1,JT11398,JU1172,JU1242,JU1246,JU1395,JU1491,JU1581,JU1793,JU2001,JU2007,JU2464,JU2466,JU310,JU346,JU393,JU397,JU774,JU775,JU778,JU847,KR314,LKC34,MY10,NIC1,NIC199,NIC207,NIC231,NIC236,NIC256,NIC267,PB303,QX1794,RC301,WN2001
II	12441835	T	G	0.159574	NA	NA	NA	NA	NA	NA	0.646838187188684	CB4856,DL238,ED3052,EG4725,GXW1,JU1242,JU2007,JU2464,JU346,JU397,JU774,LKC34,NIC267,QG536,WN2001
II	12441839	T	C	0.180851	NA	NA	NA	NA	NA	NA	4.0066579132799	CB4856,CX11254,CX11271,DL238,ED3046,ED3052,EG4725,GXW1,JU1242,JU2007,JU2464,JU346,JU397,JU774,LKC34,NIC267,WN2001
II	12442408	T	C	0.361702	NA	NA	NA	NA	NA	NA	0.232119969074732	BRC20067,CX11254,CX11271,CX11276,CX11285,ED3046,ED3048,ED3073,EG4347,JU1172,JU1246,JU1395,JU1491,JU1581,JU1793,JU2001,JU2316,JU2466,JU310,JU393,JU775,JU778,MY10,NIC1,NIC199,NIC207,NIC231,NIC236,NIC256,PB303,QG536,QX1792,QX1794,RC301
II	12442420	C	G	0.361702	NA	NA	NA	NA	NA	NA	0.232119969074732	BRC20067,CX11254,CX11271,CX11276,CX11285,ED3046,ED3048,ED3073,EG4347,JU1172,JU1246,JU1395,JU1491,JU1581,JU1793,JU2001,JU2316,JU2466,JU310,JU393,JU775,JU778,MY10,NIC1,NIC199,NIC207,NIC231,NIC236,NIC256,PB303,QG536,QX1792,QX1794,RC301
II	12443187	T	A	0.361702	W05H5.1	WBGene00012283	protein_coding	*missense	HIGH	299T>299S	0.232119969074732	BRC20067,CX11254,CX11271,CX11276,CX11285,ED3046,ED3048,ED3073,EG4347,JU1172,JU1246,JU1395,JU1491,JU1581,JU1793,JU2001,JU2316,JU2466,JU310,JU393,JU775,JU778,MY10,NIC1,NIC199,NIC207,NIC231,NIC236,NIC256,PB303,QG536,QX1792,QX1794,RC301
II	12443206	G	A	0.361702	W05H5.1	WBGene00012283	protein_coding	*synonymous	LOW	292L	0.232119969074732	BRC20067,CX11254,CX11271,CX11276,CX11285,ED3046,ED3048,ED3073,EG4347,JU1172,JU1246,JU1395,JU1491,JU1581,JU1793,JU2001,JU2316,JU2466,JU310,JU393,JU775,JU778,MY10,NIC1,NIC199,NIC207,NIC231,NIC236,NIC256,PB303,QG536,QX1792,QX1794,RC301
II	12443222	A	G	0.0957447	W05H5.1	WBGene00012283	protein_coding	missense	HIGH	287L>287P	0.191820529524527	ED3017,EG4349,JU1409,JU1530,JU258,JU360,JU440,JU642,NIC3
II	12443232	T	C	0.43617	W05H5.1	WBGene00012283	protein_coding	*missense	HIGH	284R>284G	0.662096288155288	BRC20067,CB4856,CB4932,CX11254,CX11271,CX11276,CX11285,DL238,ECA36,ED3046,ED3048,ED3052,ED3073,EG4347,EG4725,GXW1,JT11398,JU1172,JU1242,JU1246,JU1395,JU1491,JU1581,JU1793,JU2001,JU2007,JU2316,JU2464,JU2466,JU310,JU346,JU393,JU397,JU774,JU775,JU778,JU847,KR314,LKC34,MY10,NIC1,NIC199,NIC207,NIC231,NIC236,NIC256,NIC267,PB303,QG536,QX1792,QX1794,RC301,WN2001
II	12443980	A	T	0.159574	W05H5.1	WBGene00012283	protein_coding	missense	HIGH	185I>185K	1.16248543121912	CB4856,CB4932,DL238,ED3052,EG4725,GXW1,JU1242,JU2007,JU2464,JU346,JU397,JU774,LKC34,NIC267,WN2001
II	12444488	T	A	0.12766	W05H5.1	WBGene00012283	protein_coding	missense	HIGH	63I>63L	0.918838975891841	CB4932,ED3052,EG4725,GXW1,JU1242,JU2007,JU2464,JU397,JU774,LKC34,NIC267,WN2001
II	12444884	A	G	0.361702	NA	NA	NA	NA	NA	NA	0.232119969074732	BRC20067,CX11254,CX11271,CX11276,CX11285,ED3046,ED3048,ED3073,EG4347,JU1172,JU1246,JU1395,JU1491,JU1581,JU1793,JU2001,JU2316,JU2466,JU310,JU393,JU775,JU778,MY10,NIC1,NIC199,NIC207,NIC231,NIC236,NIC256,PB303,QG536,QX1792,QX1794,RC301
II	12445104	C	T	0.361702	NA	NA	NA	NA	NA	NA	0.232119969074732	BRC20067,CX11254,CX11271,CX11276,CX11285,ED3046,ED3048,ED3073,EG4347,JU1172,JU1246,JU1395,JU1491,JU1581,JU1793,JU2001,JU2316,JU2466,JU310,JU393,JU775,JU778,MY10,NIC1,NIC199,NIC207,NIC231,NIC236,NIC256,PB303,QG536,QX1792,QX1794,RC301
II	12445410	G	A	0.361702	pitr-6	WBGene00012285	protein_coding	missense	HIGH	27E>27K	0.232119969074732	BRC20067,CX11254,CX11271,CX11276,CX11285,ED3046,ED3048,ED3073,EG4347,JU1172,JU1246,JU1395,JU1491,JU1581,JU1793,JU2001,JU2316,JU2466,JU310,JU393,JU775,JU778,MY10,NIC1,NIC199,NIC207,NIC231,NIC236,NIC256,PB303,QG536,QX1792,QX1794,RC301
II	12445930	A	T	0.361702	pitr-6	WBGene00012285	protein_coding	synonymous	LOW	45I	0.232119969074732	BRC20067,CX11254,CX11271,CX11276,CX11285,ED3046,ED3048,ED3073,EG4347,JU1172,JU1246,JU1395,JU1491,JU1581,JU1793,JU2001,JU2316,JU2466,JU310,JU393,JU775,JU778,MY10,NIC1,NIC199,NIC207,NIC231,NIC236,NIC256,PB303,QG536,QX1792,QX1794,RC301
II	12447324	A	T	0.180851	pitr-6	WBGene00012285	protein_coding	missense	HIGH	377T>377S	0.951542332386833	CB4856,CB4932,DL238,ED3052,EG4725,GXW1,JT11398,JU1242,JU2007,JU2464,JU346,JU397,JU774,JU847,LKC34,NIC267,WN2001
II	12448116	A	G	0.425532	NA	NA	NA	NA	NA	NA	1.10425417421552	BRC20067,CB4856,CB4932,CX11254,CX11271,CX11276,CX11285,DL226,DL238,ECA36,ED3046,ED3048,ED3052,ED3073,EG4347,EG4725,GXW1,JT11398,JU1172,JU1242,JU1246,JU1395,JU1491,JU1581,JU1793,JU2001,JU2007,JU2316,JU2464,JU2466,JU310,JU346,JU393,JU397,JU774,JU775,JU778,JU847,KR314,LKC34,MY10,NIC1,NIC199,NIC207,NIC231,NIC236,NIC256,NIC267,PB303,QG536,QX1792,QX1794,RC301,WN2001
II	12448403	G	A	0.180851	NA	NA	NA	NA	NA	NA	1.81530039526406	CB4932,DL226,ECA36,ED3052,EG4725,GXW1,JT11398,JU1242,JU2007,JU2464,JU397,JU774,JU847,KR314,LKC34,NIC267,WN2001
II	12448482	A	G	0.361702	NA	NA	NA	NA	NA	NA	0.232119969074732	BRC20067,CX11254,CX11271,CX11276,CX11285,ED3046,ED3048,ED3073,EG4347,JU1172,JU1246,JU1395,JU1491,JU1581,JU1793,JU2001,JU2316,JU2466,JU310,JU393,JU775,JU778,MY10,NIC1,NIC199,NIC207,NIC231,NIC236,NIC256,PB303,QG536,QX1792,QX1794,RC301
II	12448618	A	G	0.12766	srh-27	WBGene00005250	protein_coding	synonymous	LOW	26K	0.918838975891841	CB4932,ED3052,EG4725,GXW1,JU1242,JU2007,JU2464,JU397,JU774,LKC34,NIC267,WN2001
II	12449065	T	A	0.361702	srh-27	WBGene00005250	protein_coding	missense	HIGH	161F>161Y	0.232119969074732	BRC20067,CX11254,CX11271,CX11276,CX11285,ED3046,ED3048,ED3073,EG4347,JU1172,JU1246,JU1395,JU1491,JU1581,JU1793,JU2001,JU2316,JU2466,JU310,JU393,JU775,JU778,MY10,NIC1,NIC199,NIC207,NIC231,NIC236,NIC256,PB303,QG536,QX1792,QX1794,RC301
II	12449227	T	A	0.12766	NA	NA	NA	@12449116	Linker	NA	0.918838975891841	CB4932,ED3052,EG4725,GXW1,JU1242,JU2007,JU2464,JU397,JU774,LKC34,NIC267,WN2001
II	12449712	C	A	0.12766	NA	NA	NA	@12449116	Linker	NA	0.918838975891841	CB4932,ED3052,EG4725,GXW1,JU1242,JU2007,JU2464,JU397,JU774,LKC34,NIC267,WN2001
II	12449857	T	C	0.361702	srh-27	WBGene00005250	protein_coding	synonymous	LOW	349T	0.232119969074732	BRC20067,CX11254,CX11271,CX11276,CX11285,ED3046,ED3048,ED3073,EG4347,JU1172,JU1246,JU1395,JU1491,JU1581,JU1793,JU2001,JU2316,JU2466,JU310,JU393,JU775,JU778,MY10,NIC1,NIC199,NIC207,NIC231,NIC236,NIC256,PB303,QG536,QX1792,QX1794,RC301
II	12450052	C	A	0.12766	NA	NA	NA	NA	NA	NA	0.918838975891841	CB4932,ED3052,EG4725,GXW1,JU1242,JU2007,JU2464,JU397,JU774,LKC34,NIC267,WN2001
II	12450243	T	C	0.361702	sre-34	WBGene00043058	protein_coding	missense	HIGH	32I>32T	0.232119969074732	BRC20067,CX11254,CX11271,CX11276,CX11285,ED3046,ED3048,ED3073,EG4347,JU1172,JU1246,JU1395,JU1491,JU1581,JU1793,JU2001,JU2316,JU2466,JU310,JU393,JU775,JU778,MY10,NIC1,NIC199,NIC207,NIC231,NIC236,NIC256,PB303,QG536,QX1792,QX1794,RC301
II	12450837	T	G	0.457447	sre-34	WBGene00043058	protein_coding	intron	LOW	NA	0.331962819343599	BRC20067,CB4856,CB4932,CX11254,CX11271,CX11276,CX11285,DL238,ED3046,ED3048,ED3052,ED3073,EG4347,EG4725,GXW1,JT11398,JU1172,JU1242,JU1246,JU1395,JU1491,JU1581,JU1793,JU2001,JU2007,JU2316,JU2464,JU2466,JU310,JU346,JU393,JU397,JU774,JU775,JU778,JU847,LKC34,MY10,NIC1,NIC199,NIC207,NIC231,NIC236,NIC256,NIC267,PB303,QG536,QX1792,QX1794,RC301,WN2001
II	12451249	T	C	0.425532	NA	NA	NA	@12450257	Linker	NA	1.10425417421552	BRC20067,CB4856,CB4932,CX11254,CX11271,CX11276,CX11285,DL226,DL238,ECA36,ED3046,ED3048,ED3052,ED3073,EG4347,EG4725,GXW1,JT11398,JU1172,JU1242,JU1246,JU1395,JU1491,JU1581,JU1793,JU2001,JU2007,JU2316,JU2464,JU2466,JU310,JU346,JU393,JU397,JU774,JU775,JU778,JU847,KR314,LKC34,MY10,NIC1,NIC199,NIC207,NIC231,NIC236,NIC256,NIC267,PB303,QG536,QX1792,QX1794,RC301,WN2001
II	12451347	G	A	0.12766	sre-34	WBGene00043058	protein_coding	synonymous	LOW	339R	0.918838975891841	CB4932,ED3052,EG4725,GXW1,JU1242,JU2007,JU2464,JU397,JU774,LKC34,NIC267,WN2001
II	12451431	G	C	0.361702	NA	NA	NA	NA	NA	NA	0.232119969074732	BRC20067,CX11254,CX11271,CX11276,CX11285,ED3046,ED3048,ED3073,EG4347,JU1172,JU1246,JU1395,JU1491,JU1581,JU1793,JU2001,JU2316,JU2466,JU310,JU393,JU775,JU778,MY10,NIC1,NIC199,NIC207,NIC231,NIC236,NIC256,PB303,QG536,QX1792,QX1794,RC301
II	12451672	T	C	0.12766	sre-35	WBGene00012286	protein_coding	missense	HIGH	333E>333G	0.918838975891841	CB4932,ED3052,EG4725,GXW1,JU1242,JU2007,JU2464,JU397,JU774,LKC34,NIC267,WN2001
II	12452163	T	A	0.361702	sre-35	WBGene00012286	protein_coding	intron	LOW	NA	0.232119969074732	BRC20067,CX11254,CX11271,CX11276,CX11285,ED3046,ED3048,ED3073,EG4347,JU1172,JU1246,JU1395,JU1491,JU1581,JU1793,JU2001,JU2316,JU2466,JU310,JU393,JU775,JU778,MY10,NIC1,NIC199,NIC207,NIC231,NIC236,NIC256,PB303,QG536,QX1792,QX1794,RC301
II	12452269	C	T	0.404255	sre-35	WBGene00012286	protein_coding	missense	HIGH	181V>181I	0.199127997144464	BRC20067,CB4856,CX11254,CX11271,CX11276,CX11285,DL226,DL238,ED3046,ED3048,ED3073,EG4347,JU1172,JU1246,JU1395,JU1491,JU1581,JU1793,JU2001,JU2316,JU2466,JU310,JU346,JU393,JU775,JU778,MY10,NIC1,NIC199,NIC207,NIC231,NIC236,NIC256,PB303,QG536,QX1792,QX1794,RC301
II	12452468	T	C	0.148936	sre-35	WBGene00012286	protein_coding	synonymous	LOW	129G	0.703310654126408	CB4932,ED3052,EG4725,GXW1,JT11398,JU1242,JU2007,JU2464,JU397,JU774,JU847,LKC34,NIC267,WN2001
II	12452783	C	T	0.425532	sre-35	WBGene00012286	protein_coding	synonymous	LOW	24E	1.10425417421552	BRC20067,CB4856,CB4932,CX11254,CX11271,CX11276,CX11285,DL226,DL238,ECA36,ED3046,ED3048,ED3052,ED3073,EG4347,EG4725,GXW1,JT11398,JU1172,JU1242,JU1246,JU1395,JU1491,JU1581,JU1793,JU2001,JU2007,JU2316,JU2464,JU2466,JU310,JU346,JU393,JU397,JU774,JU775,JU778,JU847,KR314,LKC34,MY10,NIC1,NIC199,NIC207,NIC231,NIC236,NIC256,NIC267,PB303,QG536,QX1792,QX1794,RC301,WN2001
II	12452813	T	C	0.159574	sre-35	WBGene00012286	protein_coding	synonymous	LOW	14L	1.25051599483254	CB4932,DL226,ED3052,EG4725,GXW1,JT11398,JU1242,JU2007,JU2464,JU397,JU774,JU847,LKC34,NIC267,WN2001
II	12452820	G	T	0.148936	sre-35	WBGene00012286	protein_coding	missense	HIGH	12S>12Y	0.703310654126408	CB4932,ED3052,EG4725,GXW1,JT11398,JU1242,JU2007,JU2464,JU397,JU774,JU847,LKC34,NIC267,WN2001
II	12452823	C	T	0.148936	sre-35	WBGene00012286	protein_coding	missense	HIGH	11S>11N	0.703310654126408	CB4932,ED3052,EG4725,GXW1,JT11398,JU1242,JU2007,JU2464,JU397,JU774,JU847,LKC34,NIC267,WN2001
II	12452825	T	C	0.148936	sre-35	WBGene00012286	protein_coding	synonymous	LOW	10T	0.703310654126408	CB4932,ED3052,EG4725,GXW1,JT11398,JU1242,JU2007,JU2464,JU397,JU774,JU847,LKC34,NIC267,WN2001
II	12452831	A	G	0.361702	sre-35	WBGene00012286	protein_coding	synonymous	LOW	8N	0.232119969074732	BRC20067,CX11254,CX11271,CX11276,CX11285,ED3046,ED3048,ED3073,EG4347,JU1172,JU1246,JU1395,JU1491,JU1581,JU1793,JU2001,JU2316,JU2466,JU310,JU393,JU775,JU778,MY10,NIC1,NIC199,NIC207,NIC231,NIC236,NIC256,PB303,QG536,QX1792,QX1794,RC301
II	12452836	C	T	0.148936	sre-35	WBGene00012286	protein_coding	missense	HIGH	7A>7T	0.703310654126408	CB4932,ED3052,EG4725,GXW1,JT11398,JU1242,JU2007,JU2464,JU397,JU774,JU847,LKC34,NIC267,WN2001
II	12453031	A	G	0.159574	NA	NA	NA	NA	NA	NA	1.25051599483254	CB4932,DL226,ED3052,EG4725,GXW1,JT11398,JU1242,JU2007,JU2464,JU397,JU774,JU847,LKC34,NIC267,WN2001
II	12453048	A	T	0.361702	NA	NA	NA	NA	NA	NA	0.232119969074732	BRC20067,CX11254,CX11271,CX11276,CX11285,ED3046,ED3048,ED3073,EG4347,JU1172,JU1246,JU1395,JU1491,JU1581,JU1793,JU2001,JU2316,JU2466,JU310,JU393,JU775,JU778,MY10,NIC1,NIC199,NIC207,NIC231,NIC236,NIC256,PB303,QG536,QX1792,QX1794,RC301
II	12453049	C	G	0.148936	NA	NA	NA	NA	NA	NA	0.703310654126408	CB4932,ED3052,EG4725,GXW1,JT11398,JU1242,JU2007,JU2464,JU397,JU774,JU847,LKC34,NIC267,WN2001
II	12453070	T	G	0.148936	NA	NA	NA	NA	NA	NA	0.703310654126408	CB4932,ED3052,EG4725,GXW1,JT11398,JU1242,JU2007,JU2464,JU397,JU774,JU847,LKC34,NIC267,WN2001
II	12453200	A	G	0.361702	NA	NA	NA	NA	NA	NA	0.232119969074732	BRC20067,CX11254,CX11271,CX11276,CX11285,ED3046,ED3048,ED3073,EG4347,JU1172,JU1246,JU1395,JU1491,JU1581,JU1793,JU2001,JU2316,JU2466,JU310,JU393,JU775,JU778,MY10,NIC1,NIC199,NIC207,NIC231,NIC236,NIC256,PB303,QG536,QX1792,QX1794,RC301
II	12453314	A	C	0.159574	sre-33	WBGene00012287	protein_coding	5_prime_utr	LOW	NA	1.25051599483254	CB4932,DL226,ED3052,EG4725,GXW1,JT11398,JU1242,JU2007,JU2464,JU397,JU774,JU847,LKC34,NIC267,WN2001
II	12453445	A	T	0.148936	sre-33	WBGene00012287	protein_coding	synonymous	LOW	7S	0.703310654126408	CB4932,ED3052,EG4725,GXW1,JT11398,JU1242,JU2007,JU2464,JU397,JU774,JU847,LKC34,NIC267,WN2001
II	12453488	G	A	0.361702	sre-33	WBGene00012287	protein_coding	*missense	HIGH	22V>22I	0.232119969074732	BRC20067,CX11254,CX11271,CX11276,CX11285,ED3046,ED3048,ED3073,EG4347,JU1172,JU1246,JU1395,JU1491,JU1581,JU1793,JU2001,JU2316,JU2466,JU310,JU393,JU775,JU778,MY10,NIC1,NIC199,NIC207,NIC231,NIC236,NIC256,PB303,QG536,QX1792,QX1794,RC301
II	12453517	A	T	0.148936	sre-33	WBGene00012287	protein_coding	synonymous	LOW	31I	0.703310654126408	CB4932,ED3052,EG4725,GXW1,JT11398,JU1242,JU2007,JU2464,JU397,JU774,JU847,LKC34,NIC267,WN2001
II	12453617	A	C	0.159574	sre-33	WBGene00012287	protein_coding	missense	HIGH	65I>65L	1.25051599483254	CB4932,DL226,ED3052,EG4725,GXW1,JT11398,JU1242,JU2007,JU2464,JU397,JU774,JU847,LKC34,NIC267,WN2001
II	12453658	C	A	0.106383	sre-33	WBGene00012287	protein_coding	synonymous	LOW	78I	0.913492151555716	ED3017,EG4349,JU1409,JU1530,JU1652,JU258,JU360,JU440,JU642,NIC3
II	12453743	A	G	0.159574	NA	NA	NA	@12453718	Linker	NA	1.25051599483254	CB4932,DL226,ED3052,EG4725,GXW1,JT11398,JU1242,JU2007,JU2464,JU397,JU774,JU847,LKC34,NIC267,WN2001
II	12453779	A	G	0.148936	sre-33	WBGene00012287	protein_coding	missense	HIGH	119N>119D	0.703310654126408	CB4932,ED3052,EG4725,GXW1,JT11398,JU1242,JU2007,JU2464,JU397,JU774,JU847,LKC34,NIC267,WN2001
II	12453805	T	C	0.159574	NA	NA	NA	@12453718	Linker	NA	1.25051599483254	CB4932,DL226,ED3052,EG4725,GXW1,JT11398,JU1242,JU2007,JU2464,JU397,JU774,JU847,LKC34,NIC267,WN2001
II	12454247	C	T	0.478723	NA	NA	NA	@12453718	Linker	NA	0.478603704104963	BRC20067,CB4932,CX11254,CX11271,CX11276,CX11285,DL226,ED3046,ED3048,ED3052,ED3073,EG4347,EG4725,GXW1,JT11398,JU1172,JU1242,JU1246,JU1395,JU1491,JU1581,JU1793,JU2001,JU2007,JU2316,JU2464,JU2466,JU310,JU393,JU397,JU774,JU775,JU778,JU847,LKC34,MY10,NIC1,NIC199,NIC207,NIC231,NIC236,NIC256,NIC267,PB303,QG536,QX1792,QX1794,RC301,WN2001
II	12454248	T	C	0.361702	NA	NA	NA	@12454247	Linker	NA	0.232119969074732	BRC20067,CX11254,CX11271,CX11276,CX11285,ED3046,ED3048,ED3073,EG4347,JU1172,JU1246,JU1395,JU1491,JU1581,JU1793,JU2001,JU2316,JU2466,JU310,JU393,JU775,JU778,MY10,NIC1,NIC199,NIC207,NIC231,NIC236,NIC256,PB303,QG536,QX1792,QX1794,RC301
II	12454335	C	T	0.148936	sre-33	WBGene00012287	protein_coding	synonymous	LOW	256V	0.703310654126408	CB4932,ED3052,EG4725,GXW1,JT11398,JU1242,JU2007,JU2464,JU397,JU774,JU847,LKC34,NIC267,WN2001
II	12454788	T	C	0.148936	NA	NA	NA	NA	NA	NA	0.703310654126408	CB4932,ED3052,EG4725,GXW1,JT11398,JU1242,JU2007,JU2464,JU397,JU774,JU847,LKC34,NIC267,WN2001
II	12454835	C	G	0.12766	NA	NA	NA	NA	NA	NA	0.918838975891841	CB4932,ED3052,EG4725,GXW1,JU1242,JU2007,JU2464,JU397,JU774,LKC34,NIC267,WN2001
II	12455045	G	A	0.361702	sre-32	WBGene00012288	protein_coding	missense	HIGH	342T>342M	0.232119969074732	BRC20067,CX11254,CX11271,CX11276,CX11285,ED3046,ED3048,ED3073,EG4347,JU1172,JU1246,JU1395,JU1491,JU1581,JU1793,JU2001,JU2316,JU2466,JU310,JU393,JU775,JU778,MY10,NIC1,NIC199,NIC207,NIC231,NIC236,NIC256,PB303,QG536,QX1792,QX1794,RC301
II	12455098	C	T	0.106383	sre-32	WBGene00012288	protein_coding	synonymous	LOW	324K	0.913492151555716	ED3017,EG4349,JU1409,JU1530,JU1652,JU258,JU360,JU440,JU642,NIC3
II	12455146	G	T	0.12766	NA	NA	NA	@12456514	Linker	NA	0.918838975891841	CB4932,ED3052,EG4725,GXW1,JU1242,JU2007,JU2464,JU397,JU774,LKC34,NIC267,WN2001
II	12455663	A	G	0.12766	sre-32	WBGene00012288	protein_coding	synonymous	LOW	187V	0.918838975891841	CB4932,ED3052,EG4725,GXW1,JU1242,JU2007,JU2464,JU397,JU774,LKC34,NIC267,WN2001
II	12455698	T	C	0.12766	sre-32	WBGene00012288	protein_coding	missense	HIGH	176T>176A	0.918838975891841	CB4932,ED3052,EG4725,GXW1,JU1242,JU2007,JU2464,JU397,JU774,LKC34,NIC267,WN2001
II	12455919	T	A	0.12766	sre-32	WBGene00012288	protein_coding	intron	LOW	NA	0.918838975891841	CB4932,ED3052,EG4725,GXW1,JU1242,JU2007,JU2464,JU397,JU774,LKC34,NIC267,WN2001
II	12456060	C	A	0.297872	sre-32	WBGene00012288	protein_coding	intron	LOW	NA	0.298051651177058	BRC20067,CX11285,ED3048,ED3073,EG4347,JU1172,JU1246,JU1395,JU1491,JU1581,JU1793,JU2001,JU2316,JU2466,JU310,JU393,JU775,JU778,MY10,NIC1,NIC199,NIC231,NIC236,NIC256,PB303,QX1792,QX1794,RC301
II	12456448	C	T	0.12766	sre-32	WBGene00012288	protein_coding	missense	HIGH	96D>96N	0.918838975891841	CB4932,ED3052,EG4725,GXW1,JU1242,JU2007,JU2464,JU397,JU774,LKC34,NIC267,WN2001
II	12457187	C	A	0.12766	NA	NA	NA	NA	NA	NA	0.918838975891841	CB4932,ED3052,EG4725,GXW1,JU1242,JU2007,JU2464,JU397,JU774,LKC34,NIC267,WN2001
II	12457188	C	T	0.12766	NA	NA	NA	NA	NA	NA	0.918838975891841	CB4932,ED3052,EG4725,GXW1,JU1242,JU2007,JU2464,JU397,JU774,LKC34,NIC267,WN2001
II	12457245	C	A	0.106383	NA	NA	NA	NA	NA	NA	0.913492151555716	ED3017,EG4349,JU1409,JU1530,JU1652,JU258,JU360,JU440,JU642,NIC3
II	12457357	C	T	0.12766	NA	NA	NA	NA	NA	NA	0.918838975891841	CB4932,ED3052,EG4725,GXW1,JU1242,JU2007,JU2464,JU397,JU774,LKC34,NIC267,WN2001
II	12457828	T	A	0.12766	sre-38	WBGene00008837	protein_coding	missense	HIGH	85I>85N	0.918838975891841	CB4932,ED3052,EG4725,GXW1,JU1242,JU2007,JU2464,JU397,JU774,LKC34,NIC267,WN2001
II	12457983	T	G	0.297872	sre-38	WBGene00008837	protein_coding	intron	LOW	NA	0.298051651177058	BRC20067,CX11285,ED3048,ED3073,EG4347,JU1172,JU1246,JU1395,JU1491,JU1581,JU1793,JU2001,JU2316,JU2466,JU310,JU393,JU775,JU778,MY10,NIC1,NIC199,NIC231,NIC236,NIC256,PB303,QX1792,QX1794,RC301
II	12457994	T	C	0.12766	sre-38	WBGene00008837	protein_coding	intron	LOW	NA	0.918838975891841	CB4932,ED3052,EG4725,GXW1,JU1242,JU2007,JU2464,JU397,JU774,LKC34,NIC267,WN2001
II	12458000	G	A	0.12766	sre-38	WBGene00008837	protein_coding	intron	LOW	NA	0.918838975891841	CB4932,ED3052,EG4725,GXW1,JU1242,JU2007,JU2464,JU397,JU774,LKC34,NIC267,WN2001
II	12458001	G	C	0.297872	sre-38	WBGene00008837	protein_coding	intron	LOW	NA	0.298051651177058	BRC20067,CX11285,ED3048,ED3073,EG4347,JU1172,JU1246,JU1395,JU1491,JU1581,JU1793,JU2001,JU2316,JU2466,JU310,JU393,JU775,JU778,MY10,NIC1,NIC199,NIC231,NIC236,NIC256,PB303,QX1792,QX1794,RC301
II	12458085	A	G	0.138298	sre-38	WBGene00008837	protein_coding	intron	LOW	NA	1.50913566828862	CB4932,DL226,ED3052,EG4725,GXW1,JU1242,JU2007,JU2464,JU397,JU774,LKC34,NIC267,WN2001
II	12458449	A	T	0.106383	NA	NA	NA	@12458282	Linker	NA	0.913492151555716	ED3017,EG4349,JU1409,JU1530,JU1652,JU258,JU360,JU440,JU642,NIC3
II	12458689	A	C	0.106383	NA	NA	NA	@12458282	Linker	NA	0.913492151555716	ED3017,EG4349,JU1409,JU1530,JU1652,JU258,JU360,JU440,JU642,NIC3
II	12458733	A	G	0.12766	sre-38	WBGene00008837	protein_coding	intron	LOW	NA	0.918838975891841	CB4932,ED3052,EG4725,GXW1,JU1242,JU2007,JU2464,JU397,JU774,LKC34,NIC267,WN2001
II	12458878	T	C	0.106383	NA	NA	NA	@12458282	Linker	NA	0.913492151555716	ED3017,EG4349,JU1409,JU1530,JU1652,JU258,JU360,JU440,JU642,NIC3
II	12458990	A	T	0.0531915	sre-38	WBGene00008837	protein_coding	intron	LOW	NA	0.200455385309712	CB4856,DL238,JT11398,JU346,JU847
II	12459029	C	T	0.0531915	sre-38	WBGene00008837	protein_coding	intron	LOW	NA	0.200455385309712	CB4856,DL238,JT11398,JU346,JU847
II	12459078	C	T	0.297872	sre-38	WBGene00008837	protein_coding	intron	LOW	NA	0.298051651177058	BRC20067,CX11285,ED3048,ED3073,EG4347,JU1172,JU1246,JU1395,JU1491,JU1581,JU1793,JU2001,JU2316,JU2466,JU310,JU393,JU775,JU778,MY10,NIC1,NIC199,NIC231,NIC236,NIC256,PB303,QX1792,QX1794,RC301
II	12459169	C	T	0.12766	sre-38	WBGene00008837	protein_coding	synonymous	LOW	268C	0.918838975891841	CB4932,ED3052,EG4725,GXW1,JU1242,JU2007,JU2464,JU397,JU774,LKC34,NIC267,WN2001
II	12459199	A	G	0.12766	sre-38	WBGene00008837	protein_coding	synonymous	LOW	278A	0.918838975891841	CB4932,ED3052,EG4725,GXW1,JU1242,JU2007,JU2464,JU397,JU774,LKC34,NIC267,WN2001
II	12459896	A	G	0.297872	tag-281	WBGene00044323	protein_coding	intron	LOW	NA	0.298051651177058	BRC20067,CX11285,ED3048,ED3073,EG4347,JU1172,JU1246,JU1395,JU1491,JU1581,JU1793,JU2001,JU2316,JU2466,JU310,JU393,JU775,JU778,MY10,NIC1,NIC199,NIC231,NIC236,NIC256,PB303,QX1792,QX1794,RC301
II	12460160	T	A	0.297872	tag-281	WBGene00044323	protein_coding	intron	LOW	NA	0.298051651177058	BRC20067,CX11285,ED3048,ED3073,EG4347,JU1172,JU1246,JU1395,JU1491,JU1581,JU1793,JU2001,JU2316,JU2466,JU310,JU393,JU775,JU778,MY10,NIC1,NIC199,NIC231,NIC236,NIC256,PB303,QX1792,QX1794,RC301
II	12461116	C	T	0.106383	tag-280	WBGene00044322	protein_coding	intron	LOW	NA	0.913492151555716	ED3017,EG4349,JU1409,JU1530,JU1652,JU258,JU360,JU440,JU642,NIC3
II	12461270	A	G	0.106383	tag-280	WBGene00044322	protein_coding	missense	HIGH	91Q>91R	0.0512322436196077	BRC20067,CB4856,CB4932,CX11254,CX11264,CX11271,CX11276,CX11285,CX11292,CX11314,DL226,DL238,ECA36,ED3005,ED3011,ED3017,ED3046,ED3048,ED3049,ED3052,ED3073,ED3077,EG4347,EG4349,EG4725,GXW1,JT11398,JU1172,JU1242,JU1246,JU1395,JU1409,JU1491,JU1530,JU1581,JU1652,JU1793,JU2001,JU2007,JU2316,JU2464,JU2466,JU258,JU310,JU323,JU346,JU360,JU393,JU397,JU440,JU642,JU774,JU775,JU778,JU847,KR314,LKC34,MY1,MY10,M…
II	12461572	T	C	0.106383	NA	NA	NA	NA	NA	NA	0.913492151555716	ED3017,EG4349,JU1409,JU1530,JU1652,JU258,JU360,JU440,JU642,NIC3
II	12461614	T	G	0.0531915	NA	NA	NA	NA	NA	NA	0.200455385309712	CB4856,DL238,JT11398,JU346,JU847
II	12462001	G	A	0.12766	NA	NA	NA	NA	NA	NA	0.918838975891841	CB4932,ED3052,EG4725,GXW1,JU1242,JU2007,JU2464,JU397,JU774,LKC34,NIC267,WN2001
II	12462131	A	G	0.12766	NA	NA	NA	NA	NA	NA	0.918838975891841	CB4932,ED3052,EG4725,GXW1,JU1242,JU2007,JU2464,JU397,JU774,LKC34,NIC267,WN2001
II	12462544	C	T	0.0531915	F15A4.2	WBGene00008838	protein_coding	5_prime_utr	LOW	NA	0.200455385309712	CB4856,DL238,JT11398,JU346,JU847
II	12462645	A	G	0.12766	F15A4.2	WBGene00008838	protein_coding	missense	HIGH	31I>31V	0.918838975891841	CB4932,ED3052,EG4725,GXW1,JU1242,JU2007,JU2464,JU397,JU774,LKC34,NIC267,WN2001
II	12462674	C	T	0.489362	F15A4.2	WBGene00008838	protein_coding	intron	LOW	NA	1.10215957284785	BRC20067,CB4856,CB4932,CX11285,DL226,DL238,ECA36,ED3048,ED3052,ED3073,EG4347,EG4725,GXW1,JT11398,JU1172,JU1242,JU1246,JU1395,JU1491,JU1581,JU1793,JU2001,JU2007,JU2316,JU2464,JU2466,JU310,JU346,JU393,JU397,JU774,JU775,JU778,JU847,KR314,LKC34,MY10,NIC1,NIC199,NIC231,NIC236,NIC256,NIC267,PB303,QX1792,QX1794,RC301,WN2001
II	12462800	A	G	0.12766	F15A4.2	WBGene00008838	protein_coding	synonymous	LOW	61R	0.918838975891841	CB4932,ED3052,EG4725,GXW1,JU1242,JU2007,JU2464,JU397,JU774,LKC34,NIC267,WN2001
II	12462956	T	C	0.382979	F15A4.2	WBGene00008838	protein_coding	synonymous	LOW	113Y	0.402808639646955	BRC20067,CB4856,CX11285,DL226,DL238,ECA36,ED3048,ED3073,EG4347,JT11398,JU1172,JU1246,JU1395,JU1491,JU1581,JU1793,JU2001,JU2316,JU2466,JU310,JU346,JU393,JU775,JU778,JU847,KR314,MY10,NIC1,NIC199,NIC231,NIC236,NIC256,PB303,QX1792,QX1794,RC301
II	12462980	A	G	0.489362	F15A4.2	WBGene00008838	protein_coding	synonymous	LOW	121K	1.10215957284785	BRC20067,CB4856,CB4932,CX11285,DL226,DL238,ECA36,ED3048,ED3052,ED3073,EG4347,EG4725,GXW1,JT11398,JU1172,JU1242,JU1246,JU1395,JU1491,JU1581,JU1793,JU2001,JU2007,JU2316,JU2464,JU2466,JU310,JU346,JU393,JU397,JU774,JU775,JU778,JU847,KR314,LKC34,MY10,NIC1,NIC199,NIC231,NIC236,NIC256,NIC267,PB303,QX1792,QX1794,RC301,WN2001
II	12463061	A	T	0.12766	F15A4.2	WBGene00008838	protein_coding	synonymous	LOW	148S	0.918838975891841	CB4932,ED3052,EG4725,GXW1,JU1242,JU2007,JU2464,JU397,JU774,LKC34,NIC267,WN2001
II	12463133	G	C	0.489362	F15A4.2	WBGene00008838	protein_coding	synonymous	LOW	172T	1.10215957284785	BRC20067,CB4856,CB4932,CX11285,DL226,DL238,ECA36,ED3048,ED3052,ED3073,EG4347,EG4725,GXW1,JT11398,JU1172,JU1242,JU1246,JU1395,JU1491,JU1581,JU1793,JU2001,JU2007,JU2316,JU2464,JU2466,JU310,JU346,JU393,JU397,JU774,JU775,JU778,JU847,KR314,LKC34,MY10,NIC1,NIC199,NIC231,NIC236,NIC256,NIC267,PB303,QX1792,QX1794,RC301,WN2001
II	12463218	G	A	0.12766	F15A4.2	WBGene00008838	protein_coding	missense	HIGH	201V>201M	0.918838975891841	CB4932,ED3052,EG4725,GXW1,JU1242,JU2007,JU2464,JU397,JU774,LKC34,NIC267,WN2001
II	12463265	G	A	0.12766	F15A4.2	WBGene00008838	protein_coding	synonymous	LOW	216S	0.918838975891841	CB4932,ED3052,EG4725,GXW1,JU1242,JU2007,JU2464,JU397,JU774,LKC34,NIC267,WN2001
II	12463289	T	C	0.489362	F15A4.2	WBGene00008838	protein_coding	synonymous	LOW	224L	1.10215957284785	BRC20067,CB4856,CB4932,CX11285,DL226,DL238,ECA36,ED3048,ED3052,ED3073,EG4347,EG4725,GXW1,JT11398,JU1172,JU1242,JU1246,JU1395,JU1491,JU1581,JU1793,JU2001,JU2007,JU2316,JU2464,JU2466,JU310,JU346,JU393,JU397,JU774,JU775,JU778,JU847,KR314,LKC34,MY10,NIC1,NIC199,NIC231,NIC236,NIC256,NIC267,PB303,QX1792,QX1794,RC301,WN2001
II	12463341	G	C	0.12766	F15A4.2	WBGene00008838	protein_coding	intron	LOW	NA	0.918838975891841	CB4932,ED3052,EG4725,GXW1,JU1242,JU2007,JU2464,JU397,JU774,LKC34,NIC267,WN2001
II	12463363	T	G	0.12766	F15A4.2	WBGene00008838	protein_coding	intron	LOW	NA	0.918838975891841	CB4932,ED3052,EG4725,GXW1,JU1242,JU2007,JU2464,JU397,JU774,LKC34,NIC267,WN2001
II	12463399	T	A	0.12766	F15A4.2	WBGene00008838	protein_coding	intron	LOW	NA	0.918838975891841	CB4932,ED3052,EG4725,GXW1,JU1242,JU2007,JU2464,JU397,JU774,LKC34,NIC267,WN2001
II	12463400	T	A	0.12766	F15A4.2	WBGene00008838	protein_coding	intron	LOW	NA	0.918838975891841	CB4932,ED3052,EG4725,GXW1,JU1242,JU2007,JU2464,JU397,JU774,LKC34,NIC267,WN2001
II	12463702	T	C	0.382979	F15A4.2	WBGene00008838	protein_coding	intron	LOW	NA	0.402808639646955	BRC20067,CB4856,CX11285,DL226,DL238,ECA36,ED3048,ED3073,EG4347,JT11398,JU1172,JU1246,JU1395,JU1491,JU1581,JU1793,JU2001,JU2316,JU2466,JU310,JU346,JU393,JU775,JU778,JU847,KR314,MY10,NIC1,NIC199,NIC231,NIC236,NIC256,PB303,QX1792,QX1794,RC301
II	12463849	G	A	0.12766	F15A4.2	WBGene00008838	protein_coding	intron	LOW	NA	0.918838975891841	CB4932,ED3052,EG4725,GXW1,JU1242,JU2007,JU2464,JU397,JU774,LKC34,NIC267,WN2001
II	12463853	C	A	0.12766	F15A4.2	WBGene00008838	protein_coding	intron	LOW	NA	0.918838975891841	CB4932,ED3052,EG4725,GXW1,JU1242,JU2007,JU2464,JU397,JU774,LKC34,NIC267,WN2001
II	12463859	T	C	0.12766	F15A4.2	WBGene00008838	protein_coding	intron	LOW	NA	0.918838975891841	CB4932,ED3052,EG4725,GXW1,JU1242,JU2007,JU2464,JU397,JU774,LKC34,NIC267,WN2001
II	12463923	C	A	0.297872	F15A4.2	WBGene00008838	protein_coding	missense	HIGH	243N>243K	0.298051651177058	BRC20067,CX11285,ED3048,ED3073,EG4347,JU1172,JU1246,JU1395,JU1491,JU1581,JU1793,JU2001,JU2316,JU2466,JU310,JU393,JU775,JU778,MY10,NIC1,NIC199,NIC231,NIC236,NIC256,PB303,QX1792,QX1794,RC301
II	12463979	G	T	0.0531915	F15A4.2	WBGene00008838	protein_coding	missense	HIGH	262S>262I	0.200455385309712	CB4856,DL238,JT11398,JU346,JU847
II	12463986	G	T	0.0957447	F15A4.2	WBGene00008838	protein_coding	synonymous	LOW	264R	0.191820529524527	ED3017,EG4349,JU1409,JU1530,JU258,JU360,JU440,JU642,NIC3
II	12464212	C	T	0.12766	NA	NA	NA	NA	NA	NA	0.918838975891841	CB4932,ED3052,EG4725,GXW1,JU1242,JU2007,JU2464,JU397,JU774,LKC34,NIC267,WN2001
II	12464219	C	A	0.12766	NA	NA	NA	NA	NA	NA	0.918838975891841	CB4932,ED3052,EG4725,GXW1,JU1242,JU2007,JU2464,JU397,JU774,LKC34,NIC267,WN2001
II	12464311	T	C	0.12766	NA	NA	NA	NA	NA	NA	0.918838975891841	CB4932,ED3052,EG4725,GXW1,JU1242,JU2007,JU2464,JU397,JU774,LKC34,NIC267,WN2001
II	12464314	C	T	0.12766	NA	NA	NA	NA	NA	NA	0.918838975891841	CB4932,ED3052,EG4725,GXW1,JU1242,JU2007,JU2464,JU397,JU774,LKC34,NIC267,WN2001
II	12464339	A	T	0.12766	NA	NA	NA	NA	NA	NA	0.918838975891841	CB4932,ED3052,EG4725,GXW1,JU1242,JU2007,JU2464,JU397,JU774,LKC34,NIC267,WN2001
II	12464393	C	A	0.12766	NA	NA	NA	NA	NA	NA	0.918838975891841	CB4932,ED3052,EG4725,GXW1,JU1242,JU2007,JU2464,JU397,JU774,LKC34,NIC267,WN2001
II	12464481	C	T	0.12766	NA	NA	NA	NA	NA	NA	0.918838975891841	CB4932,ED3052,EG4725,GXW1,JU1242,JU2007,JU2464,JU397,JU774,LKC34,NIC267,WN2001
II	12464509	T	C	0.12766	NA	NA	NA	NA	NA	NA	0.918838975891841	CB4932,ED3052,EG4725,GXW1,JU1242,JU2007,JU2464,JU397,JU774,LKC34,NIC267,WN2001
II	12464605	T	A	0.12766	NA	NA	NA	NA	NA	NA	0.918838975891841	CB4932,ED3052,EG4725,GXW1,JU1242,JU2007,JU2464,JU397,JU774,LKC34,NIC267,WN2001
II	12464796	G	A	0.340426	NA	NA	NA	NA	NA	NA	0.478844192119247	BRC20067,CB4932,CX11285,ECA36,ED3048,ED3073,EG4347,GXW1,JU1172,JU1246,JU1395,JU1491,JU1581,JU1793,JU2001,JU2316,JU2466,JU310,JU393,JU775,JU778,LKC34,MY10,NIC1,NIC199,NIC231,NIC236,NIC256,PB303,QX1792,QX1794,RC301
II	12464851	A	G	0.489362	NA	NA	NA	NA	NA	NA	1.10215957284785	BRC20067,CB4856,CB4932,CX11285,DL226,DL238,ECA36,ED3048,ED3052,ED3073,EG4347,EG4725,GXW1,JT11398,JU1172,JU1242,JU1246,JU1395,JU1491,JU1581,JU1793,JU2001,JU2007,JU2316,JU2464,JU2466,JU310,JU346,JU393,JU397,JU774,JU775,JU778,JU847,KR314,LKC34,MY10,NIC1,NIC199,NIC231,NIC236,NIC256,NIC267,PB303,QX1792,QX1794,RC301,WN2001
II	12465005	G	A	0.12766	NA	NA	NA	NA	NA	NA	0.918838975891841	CB4932,ED3052,EG4725,GXW1,JU1242,JU2007,JU2464,JU397,JU774,LKC34,NIC267,WN2001
II	12465006	A	G	0.382979	NA	NA	NA	NA	NA	NA	0.402808639646955	BRC20067,CB4856,CX11285,DL226,DL238,ECA36,ED3048,ED3073,EG4347,JT11398,JU1172,JU1246,JU1395,JU1491,JU1581,JU1793,JU2001,JU2316,JU2466,JU310,JU346,JU393,JU775,JU778,JU847,KR314,MY10,NIC1,NIC199,NIC231,NIC236,NIC256,PB303,QX1792,QX1794,RC301
II	12465028	A	T	0.382979	NA	NA	NA	NA	NA	NA	0.402808639646955	BRC20067,CB4856,CX11285,DL226,DL238,ECA36,ED3048,ED3073,EG4347,JT11398,JU1172,JU1246,JU1395,JU1491,JU1581,JU1793,JU2001,JU2316,JU2466,JU310,JU346,JU393,JU775,JU778,JU847,KR314,MY10,NIC1,NIC199,NIC231,NIC236,NIC256,PB303,QX1792,QX1794,RC301
II	12465031	A	T	0.12766	NA	NA	NA	NA	NA	NA	0.918838975891841	CB4932,ED3052,EG4725,GXW1,JU1242,JU2007,JU2464,JU397,JU774,LKC34,NIC267,WN2001
II	12465080	T	G	0.12766	NA	NA	NA	NA	NA	NA	0.918838975891841	CB4932,ED3052,EG4725,GXW1,JU1242,JU2007,JU2464,JU397,JU774,LKC34,NIC267,WN2001
II	12465098	A	T	0.12766	NA	NA	NA	NA	NA	NA	0.918838975891841	CB4932,ED3052,EG4725,GXW1,JU1242,JU2007,JU2464,JU397,JU774,LKC34,NIC267,WN2001
II	12465164	C	T	0.12766	NA	NA	NA	NA	NA	NA	0.918838975891841	CB4932,ED3052,EG4725,GXW1,JU1242,JU2007,JU2464,JU397,JU774,LKC34,NIC267,WN2001
II	12465167	C	A	0.12766	NA	NA	NA	NA	NA	NA	0.918838975891841	CB4932,ED3052,EG4725,GXW1,JU1242,JU2007,JU2464,JU397,JU774,LKC34,NIC267,WN2001
II	12465197	C	A	0.12766	NA	NA	NA	NA	NA	NA	0.918838975891841	CB4932,ED3052,EG4725,GXW1,JU1242,JU2007,JU2464,JU397,JU774,LKC34,NIC267,WN2001
II	12465343	T	G	0.478723	NA	NA	NA	NA	NA	NA	1.24277600464983	BRC20067,CB4856,CB4932,CX11285,DL226,DL238,ECA36,ED3048,ED3052,ED3073,EG4347,EG4725,GXW1,JT11398,JU1172,JU1200,JU1242,JU1246,JU1395,JU1491,JU1581,JU1793,JU2001,JU2007,JU2316,JU2464,JU2466,JU310,JU346,JU393,JU397,JU774,JU775,JU778,JU847,KR314,LKC34,MY10,NIC1,NIC199,NIC231,NIC236,NIC256,NIC267,PB303,QX1792,QX1794,RC301,WN2001
II	12465408	G	C	0.106383	NA	NA	NA	NA	NA	NA	1.04562522951031	ED3052,EG4725,GXW1,JU1242,JU2007,JU2464,JU397,JU774,NIC267,WN2001
II	12465428	T	C	0.117021	NA	NA	NA	NA	NA	NA	2.25019190371271	ED3052,EG4725,JU1242,JU2007,JU2464,JU397,JU774,LKC34,MY1,NIC267,WN2001
II	12465447	C	T	0.106383	NA	NA	NA	NA	NA	NA	2.30046733702304	ED3052,EG4725,JU1242,JU2007,JU2464,JU397,JU774,LKC34,NIC267,WN2001
II	12465450	T	C	0.106383	NA	NA	NA	NA	NA	NA	0.554634714106991	CB4932,ED3052,EG4725,JU1242,JU2007,JU2464,JU397,JU774,NIC267,WN2001
II	12465452	A	T	0.5	NA	NA	NA	NA	NA	NA	0.563667484985524	BRC20067,CB4856,CB4932,CX11285,DL226,DL238,ECA36,ED3048,ED3052,ED3073,EG4347,EG4725,GXW1,JT11398,JU1172,JU1242,JU1246,JU1395,JU1491,JU1581,JU1793,JU2001,JU2007,JU2316,JU2464,JU2466,JU310,JU346,JU393,JU397,JU774,JU775,JU778,JU847,KR314,MY10,NIC1,NIC199,NIC231,NIC236,NIC256,NIC267,PB303,QX1792,QX1794,RC301,WN2001
II	12465474	T	A	0.297872	NA	NA	NA	NA	NA	NA	0.298051651177058	BRC20067,CX11285,ED3048,ED3073,EG4347,JU1172,JU1246,JU1395,JU1491,JU1581,JU1793,JU2001,JU2316,JU2466,JU310,JU393,JU775,JU778,MY10,NIC1,NIC199,NIC231,NIC236,NIC256,PB303,QX1792,QX1794,RC301
II	12465484	T	C	0.106383	NA	NA	NA	NA	NA	NA	2.30046733702304	ED3052,EG4725,JU1242,JU2007,JU2464,JU397,JU774,LKC34,NIC267,WN2001
II	12465485	G	C	0.106383	NA	NA	NA	NA	NA	NA	2.30046733702304	ED3052,EG4725,JU1242,JU2007,JU2464,JU397,JU774,LKC34,NIC267,WN2001
II	12465494	T	C	0.414894	NA	NA	NA	NA	NA	NA	0.153612824497372	BRC20067,CB4856,CB4932,CX11285,DL226,DL238,ECA36,ED3048,ED3073,EG4347,GXW1,JT11398,JU1172,JU1246,JU1395,JU1491,JU1581,JU1793,JU2001,JU2316,JU2466,JU310,JU346,JU393,JU775,JU778,JU847,KR314,MY1,MY10,NIC1,NIC199,NIC231,NIC236,NIC256,PB303,QX1792,QX1794,RC301
II	12465495	T	C	0.393617	NA	NA	NA	NA	NA	NA	0.0874060002977115	BRC20067,CB4856,CB4932,CX11285,DL226,DL238,ECA36,ED3048,ED3073,EG4347,JT11398,JU1172,JU1246,JU1395,JU1491,JU1581,JU1793,JU2001,JU2316,JU2466,JU310,JU346,JU393,JU775,JU778,JU847,KR314,MY10,NIC1,NIC199,NIC231,NIC236,NIC256,PB303,QX1792,QX1794,RC301
II	12465509	A	G	0.106383	NA	NA	NA	NA	NA	NA	2.30046733702304	ED3052,EG4725,JU1242,JU2007,JU2464,JU397,JU774,LKC34,NIC267,WN2001
II	12465513	A	G	0.106383	NA	NA	NA	NA	NA	NA	2.30046733702304	ED3052,EG4725,JU1242,JU2007,JU2464,JU397,JU774,LKC34,NIC267,WN2001
II	12465545	T	G	0.0957447	NA	NA	NA	NA	NA	NA	1.3577613275176	ED3052,EG4725,JU1242,JU2007,JU2464,JU397,JU774,NIC267,WN2001
II	12465566	G	T	0.117021	NA	NA	NA	NA	NA	NA	2.04741588172267	ED3052,EG4725,GXW1,JU1242,JU2007,JU2464,JU397,JU774,LKC34,NIC267,WN2001
II	12465576	A	C	0.106383	NA	NA	NA	NA	NA	NA	2.30046733702304	ED3052,EG4725,JU1242,JU2007,JU2464,JU397,JU774,LKC34,NIC267,WN2001
II	12465579	T	C	0.106383	NA	NA	NA	NA	NA	NA	2.30046733702304	ED3052,EG4725,JU1242,JU2007,JU2464,JU397,JU774,LKC34,NIC267,WN2001
II	12465617	G	A	0.12766	NA	NA	NA	NA	NA	NA	0.918838975891841	CB4932,ED3052,EG4725,GXW1,JU1242,JU2007,JU2464,JU397,JU774,LKC34,NIC267,WN2001
II	12465631	T	C	0.12766	NA	NA	NA	NA	NA	NA	0.918838975891841	CB4932,ED3052,EG4725,GXW1,JU1242,JU2007,JU2464,JU397,JU774,LKC34,NIC267,WN2001
II	12465646	A	T	0.12766	NA	NA	NA	NA	NA	NA	0.918838975891841	CB4932,ED3052,EG4725,GXW1,JU1242,JU2007,JU2464,JU397,JU774,LKC34,NIC267,WN2001
II	12465647	G	T	0.12766	NA	NA	NA	NA	NA	NA	0.918838975891841	CB4932,ED3052,EG4725,GXW1,JU1242,JU2007,JU2464,JU397,JU774,LKC34,NIC267,WN2001
II	12465660	T	C	0.12766	NA	NA	NA	NA	NA	NA	0.918838975891841	CB4932,ED3052,EG4725,GXW1,JU1242,JU2007,JU2464,JU397,JU774,LKC34,NIC267,WN2001
II	12465684	G	A	0.12766	NA	NA	NA	NA	NA	NA	0.918838975891841	CB4932,ED3052,EG4725,GXW1,JU1242,JU2007,JU2464,JU397,JU774,LKC34,NIC267,WN2001
II	12465686	T	C	0.12766	NA	NA	NA	NA	NA	NA	0.918838975891841	CB4932,ED3052,EG4725,GXW1,JU1242,JU2007,JU2464,JU397,JU774,LKC34,NIC267,WN2001
II	12465703	G	C	0.12766	NA	NA	NA	NA	NA	NA	0.918838975891841	CB4932,ED3052,EG4725,GXW1,JU1242,JU2007,JU2464,JU397,JU774,LKC34,NIC267,WN2001
II	12465709	A	C	0.12766	NA	NA	NA	NA	NA	NA	0.918838975891841	CB4932,ED3052,EG4725,GXW1,JU1242,JU2007,JU2464,JU397,JU774,LKC34,NIC267,WN2001
II	12465741	T	C	0.12766	NA	NA	NA	NA	NA	NA	0.918838975891841	CB4932,ED3052,EG4725,GXW1,JU1242,JU2007,JU2464,JU397,JU774,LKC34,NIC267,WN2001
II	12465745	G	A	0.12766	NA	NA	NA	NA	NA	NA	0.918838975891841	CB4932,ED3052,EG4725,GXW1,JU1242,JU2007,JU2464,JU397,JU774,LKC34,NIC267,WN2001
II	12465748	C	T	0.12766	NA	NA	NA	NA	NA	NA	0.918838975891841	CB4932,ED3052,EG4725,GXW1,JU1242,JU2007,JU2464,JU397,JU774,LKC34,NIC267,WN2001
II	12465754	C	A	0.12766	NA	NA	NA	NA	NA	NA	0.918838975891841	CB4932,ED3052,EG4725,GXW1,JU1242,JU2007,JU2464,JU397,JU774,LKC34,NIC267,WN2001
II	12465766	T	C	0.12766	NA	NA	NA	NA	NA	NA	0.918838975891841	CB4932,ED3052,EG4725,GXW1,JU1242,JU2007,JU2464,JU397,JU774,LKC34,NIC267,WN2001
II	12465770	T	A	0.12766	NA	NA	NA	NA	NA	NA	0.918838975891841	CB4932,ED3052,EG4725,GXW1,JU1242,JU2007,JU2464,JU397,JU774,LKC34,NIC267,WN2001
II	12465781	C	T	0.12766	NA	NA	NA	NA	NA	NA	0.918838975891841	CB4932,ED3052,EG4725,GXW1,JU1242,JU2007,JU2464,JU397,JU774,LKC34,NIC267,WN2001
II	12465783	G	A	0.12766	NA	NA	NA	NA	NA	NA	0.918838975891841	CB4932,ED3052,EG4725,GXW1,JU1242,JU2007,JU2464,JU397,JU774,LKC34,NIC267,WN2001
II	12465811	T	C	0.12766	NA	NA	NA	NA	NA	NA	0.918838975891841	CB4932,ED3052,EG4725,GXW1,JU1242,JU2007,JU2464,JU397,JU774,LKC34,NIC267,WN2001
II	12465833	A	T	0.106383	NA	NA	NA	NA	NA	NA	0.302902653374287	CB4932,ED3052,EG4725,GXW1,JU1242,JU2007,JU2464,JU397,JU774,WN2001
II	12465857	T	A	0.457447	NA	NA	NA	NA	NA	NA	1.51133617810086	BRC20067,CB4856,CX11285,DL226,DL238,ECA36,ED3048,ED3073,EG4347,EG4725,JT11398,JU1172,JU1242,JU1246,JU1395,JU1491,JU1581,JU1793,JU2001,JU2007,JU2316,JU2464,JU2466,JU310,JU346,JU393,JU397,JU775,JU778,JU847,KR314,MY10,NIC1,NIC199,NIC231,NIC236,NIC256,NIC267,PB303,QX1791,QX1792,QX1794,RC301
II	12465893	T	C	0.297872	sre-37	WBGene00008839	protein_coding	missense	HIGH	8S>8P	0.298051651177058	BRC20067,CX11285,ED3048,ED3073,EG4347,JU1172,JU1246,JU1395,JU1491,JU1581,JU1793,JU2001,JU2316,JU2466,JU310,JU393,JU775,JU778,MY10,NIC1,NIC199,NIC231,NIC236,NIC256,PB303,QX1792,QX1794,RC301
II	12465920	A	G	0.12766	sre-37	WBGene00008839	protein_coding	missense	HIGH	17I>17V	0.918838975891841	CB4932,ED3052,EG4725,GXW1,JU1242,JU2007,JU2464,JU397,JU774,LKC34,NIC267,WN2001
II	12466023	T	C	0.12766	sre-37	WBGene00008839	protein_coding	missense	HIGH	51I>51T	0.918838975891841	CB4932,ED3052,EG4725,GXW1,JU1242,JU2007,JU2464,JU397,JU774,LKC34,NIC267,WN2001
II	12466069	T	C	0.12766	sre-37	WBGene00008839	protein_coding	synonymous	LOW	66N	0.918838975891841	CB4932,ED3052,EG4725,GXW1,JU1242,JU2007,JU2464,JU397,JU774,LKC34,NIC267,WN2001
II	12466117	G	A	0.12766	sre-37	WBGene00008839	protein_coding	synonymous	LOW	82A	0.918838975891841	CB4932,ED3052,EG4725,GXW1,JU1242,JU2007,JU2464,JU397,JU774,LKC34,NIC267,WN2001
II	12466132	C	T	0.12766	sre-37	WBGene00008839	protein_coding	synonymous	LOW	87I	0.918838975891841	CB4932,ED3052,EG4725,GXW1,JU1242,JU2007,JU2464,JU397,JU774,LKC34,NIC267,WN2001
II	12466204	T	G	0.12766	sre-37	WBGene00008839	protein_coding	synonymous	LOW	111T	0.918838975891841	CB4932,ED3052,EG4725,GXW1,JU1242,JU2007,JU2464,JU397,JU774,LKC34,NIC267,WN2001
II	12466211	A	G	0.12766	sre-37	WBGene00008839	protein_coding	missense	HIGH	114K>114E	0.918838975891841	CB4932,ED3052,EG4725,GXW1,JU1242,JU2007,JU2464,JU397,JU774,LKC34,NIC267,WN2001
II	12466237	C	A	0.12766	sre-37	WBGene00008839	protein_coding	synonymous	LOW	122V	0.918838975891841	CB4932,ED3052,EG4725,GXW1,JU1242,JU2007,JU2464,JU397,JU774,LKC34,NIC267,WN2001
II	12466244	T	C	0.12766	sre-37	WBGene00008839	protein_coding	missense	HIGH	125W>125R	0.918838975891841	CB4932,ED3052,EG4725,GXW1,JU1242,JU2007,JU2464,JU397,JU774,LKC34,NIC267,WN2001
II	12466306	G	A	0.0638298	sre-37	WBGene00008839	protein_coding	synonymous	LOW	145V	0.0855742283644247	ED3052,GXW1,JU774,LKC34,NIC267,WN2001
II	12466382	T	C	0.12766	sre-37	WBGene00008839	protein_coding	intron	LOW	NA	0.918838975891841	CB4932,ED3052,EG4725,GXW1,JU1242,JU2007,JU2464,JU397,JU774,LKC34,NIC267,WN2001
II	12466456	G	A	0.12766	sre-37	WBGene00008839	protein_coding	intron	LOW	NA	0.918838975891841	CB4932,ED3052,EG4725,GXW1,JU1242,JU2007,JU2464,JU397,JU774,LKC34,NIC267,WN2001
II	12466489	G	T	0.117021	sre-37	WBGene00008839	protein_coding	intron	LOW	NA	0.585737765331123	CX11264,CX11292,CX11314,ED3005,ED3011,MY16,MY23,PB306,QG557,QX1212,QX1233
II	12466590	G	A	0.12766	sre-37	WBGene00008839	protein_coding	intron	LOW	NA	0.918838975891841	CB4932,ED3052,EG4725,GXW1,JU1242,JU2007,JU2464,JU397,JU774,LKC34,NIC267,WN2001
II	12466596	C	T	0.12766	sre-37	WBGene00008839	protein_coding	intron	LOW	NA	0.918838975891841	CB4932,ED3052,EG4725,GXW1,JU1242,JU2007,JU2464,JU397,JU774,LKC34,NIC267,WN2001
II	12466601	A	T	0.12766	sre-37	WBGene00008839	protein_coding	intron	LOW	NA	0.918838975891841	CB4932,ED3052,EG4725,GXW1,JU1242,JU2007,JU2464,JU397,JU774,LKC34,NIC267,WN2001
II	12466621	C	A	0.265957	sre-37	WBGene00008839	protein_coding	intron	LOW	NA	0.315552194649727	CX11254,CX11264,CX11271,CX11276,CX11292,CX11314,ED3005,ED3011,ED3046,ED3049,ED3077,JU323,MY1,MY16,MY23,NIC166,NIC207,PB306,PS2025,QG536,QG556,QG557,QX1212,QX1233,QX1793
II	12466641	C	A	0.265957	sre-37	WBGene00008839	protein_coding	intron	LOW	NA	0.315552194649727	CX11254,CX11264,CX11271,CX11276,CX11292,CX11314,ED3005,ED3011,ED3046,ED3049,ED3077,JU323,MY1,MY16,MY23,NIC166,NIC207,PB306,PS2025,QG536,QG556,QG557,QX1212,QX1233,QX1793
II	12466649	C	G	0.12766	sre-37	WBGene00008839	protein_coding	intron	LOW	NA	0.918838975891841	CB4932,ED3052,EG4725,GXW1,JU1242,JU2007,JU2464,JU397,JU774,LKC34,NIC267,WN2001
II	12466660	G	A	0.12766	sre-37	WBGene00008839	protein_coding	intron	LOW	NA	0.918838975891841	CB4932,ED3052,EG4725,GXW1,JU1242,JU2007,JU2464,JU397,JU774,LKC34,NIC267,WN2001
II	12466666	G	T	0.12766	sre-37	WBGene00008839	protein_coding	intron	LOW	NA	0.918838975891841	CB4932,ED3052,EG4725,GXW1,JU1242,JU2007,JU2464,JU397,JU774,LKC34,NIC267,WN2001
II	12466680	G	A	0.12766	sre-37	WBGene00008839	protein_coding	intron	LOW	NA	0.918838975891841	CB4932,ED3052,EG4725,GXW1,JU1242,JU2007,JU2464,JU397,JU774,LKC34,NIC267,WN2001
II	12466805	G	T	0.12766	sre-37	WBGene00008839	protein_coding	synonymous	LOW	186A	0.918838975891841	CB4932,ED3052,EG4725,GXW1,JU1242,JU2007,JU2464,JU397,JU774,LKC34,NIC267,WN2001
II	12466835	T	G	0.12766	sre-37	WBGene00008839	protein_coding	synonymous	LOW	196L	0.918838975891841	CB4932,ED3052,EG4725,GXW1,JU1242,JU2007,JU2464,JU397,JU774,LKC34,NIC267,WN2001
II	12466907	G	A	0.12766	sre-37	WBGene00008839	protein_coding	synonymous	LOW	220V	0.918838975891841	CB4932,ED3052,EG4725,GXW1,JU1242,JU2007,JU2464,JU397,JU774,LKC34,NIC267,WN2001
II	12466925	T	C	0.12766	sre-37	WBGene00008839	protein_coding	synonymous	LOW	226N	0.918838975891841	CB4932,ED3052,EG4725,GXW1,JU1242,JU2007,JU2464,JU397,JU774,LKC34,NIC267,WN2001
II	12466936	A	G	0.12766	sre-37	WBGene00008839	protein_coding	missense	HIGH	230N>230S	0.918838975891841	CB4932,ED3052,EG4725,GXW1,JU1242,JU2007,JU2464,JU397,JU774,LKC34,NIC267,WN2001
II	12466970	A	G	0.12766	sre-37	WBGene00008839	protein_coding	synonymous	LOW	241L	0.918838975891841	CB4932,ED3052,EG4725,GXW1,JU1242,JU2007,JU2464,JU397,JU774,LKC34,NIC267,WN2001
II	12466976	A	G	0.12766	sre-37	WBGene00008839	protein_coding	synonymous	LOW	243R	0.918838975891841	CB4932,ED3052,EG4725,GXW1,JU1242,JU2007,JU2464,JU397,JU774,LKC34,NIC267,WN2001
II	12466985	G	A	0.12766	sre-37	WBGene00008839	protein_coding	synonymous	LOW	246Q	0.918838975891841	CB4932,ED3052,EG4725,GXW1,JU1242,JU2007,JU2464,JU397,JU774,LKC34,NIC267,WN2001
II	12466991	A	G	0.12766	sre-37	WBGene00008839	protein_coding	synonymous	LOW	248E	0.918838975891841	CB4932,ED3052,EG4725,GXW1,JU1242,JU2007,JU2464,JU397,JU774,LKC34,NIC267,WN2001
II	12467044	A	G	0.12766	sre-37	WBGene00008839	protein_coding	intron	LOW	NA	0.918838975891841	CB4932,ED3052,EG4725,GXW1,JU1242,JU2007,JU2464,JU397,JU774,LKC34,NIC267,WN2001
II	12467046	C	T	0.12766	sre-37	WBGene00008839	protein_coding	intron	LOW	NA	0.918838975891841	CB4932,ED3052,EG4725,GXW1,JU1242,JU2007,JU2464,JU397,JU774,LKC34,NIC267,WN2001
II	12467098	G	A	0.12766	sre-37	WBGene00008839	protein_coding	missense	HIGH	266V>266I	0.918838975891841	CB4932,ED3052,EG4725,GXW1,JU1242,JU2007,JU2464,JU397,JU774,LKC34,NIC267,WN2001
II	12467114	T	C	0.12766	sre-37	WBGene00008839	protein_coding	missense	HIGH	271V>271A	0.918838975891841	CB4932,ED3052,EG4725,GXW1,JU1242,JU2007,JU2464,JU397,JU774,LKC34,NIC267,WN2001
II	12467124	A	G	0.12766	sre-37	WBGene00008839	protein_coding	synonymous	LOW	274L	0.918838975891841	CB4932,ED3052,EG4725,GXW1,JU1242,JU2007,JU2464,JU397,JU774,LKC34,NIC267,WN2001
II	12467161	G	A	0.12766	srg-16	WBGene00005173	protein_coding	5_prime_utr	LOW	NA	0.918838975891841	CB4932,ED3052,EG4725,GXW1,JU1242,JU2007,JU2464,JU397,JU774,LKC34,NIC267,WN2001
II	12467172	G	A	0.12766	srg-16	WBGene00005173	protein_coding	5_prime_utr	LOW	NA	0.918838975891841	CB4932,ED3052,EG4725,GXW1,JU1242,JU2007,JU2464,JU397,JU774,LKC34,NIC267,WN2001
II	12467287	T	C	0.0851064	srg-16	WBGene00005173	protein_coding	5_prime_utr	LOW	NA	0.0223499088648946	ED3052,EG4725,GXW1,JU2464,JU774,LKC34,NIC267,WN2001
II	12467301	A	G	0.0851064	srg-16	WBGene00005173	protein_coding	5_prime_utr	LOW	NA	0.0223499088648946	ED3052,EG4725,GXW1,JU2464,JU774,LKC34,NIC267,WN2001
II	12467336	T	A	0.0851064	srg-16	WBGene00005173	protein_coding	5_prime_utr	LOW	NA	0.0223499088648946	ED3052,EG4725,GXW1,JU2464,JU774,LKC34,NIC267,WN2001
II	12467339	A	G	0.0851064	srg-16	WBGene00005173	protein_coding	5_prime_utr	LOW	NA	0.0223499088648946	ED3052,EG4725,GXW1,JU2464,JU774,LKC34,NIC267,WN2001
II	12467351	T	A	0.0851064	srg-16	WBGene00005173	protein_coding	5_prime_utr	LOW	NA	0.0223499088648946	ED3052,EG4725,GXW1,JU2464,JU774,LKC34,NIC267,WN2001
II	12467378	A	G	0.0851064	srg-16	WBGene00005173	protein_coding	5_prime_utr	LOW	NA	0.0223499088648946	ED3052,EG4725,GXW1,JU2464,JU774,LKC34,NIC267,WN2001
II	12467495	G	A	0.0851064	srg-16	WBGene00005173	protein_coding	5_prime_utr	LOW	NA	0.0223499088648946	ED3052,EG4725,GXW1,JU2464,JU774,LKC34,NIC267,WN2001
II	12467497	A	G	0.0744681	srg-16	WBGene00005173	protein_coding	5_prime_utr	LOW	NA	1.319469705181	CB4856,CB4932,DL238,JU1242,JU2007,JU346,JU397
II	12467588	G	A	0.478723	srg-16	WBGene00005173	protein_coding	5_prime_utr	LOW	NA	0.388423642253313	BRC20067,CB4856,CB4932,CX11285,DL226,DL238,ECA36,ED3048,ED3052,ED3073,EG4347,EG4725,GXW1,JT11398,JU1172,JU1242,JU1246,JU1395,JU1491,JU1581,JU1793,JU2001,JU2007,JU2316,JU2464,JU2466,JU310,JU346,JU393,JU397,JU774,JU775,JU778,JU847,KR314,LKC34,MY10,NIC1,NIC199,NIC231,NIC236,NIC256,NIC267,PB303,QX1791,QX1792,QX1794,RC301,WN2001
II	12467590	C	G	0.0851064	srg-16	WBGene00005173	protein_coding	5_prime_utr	LOW	NA	0.0223499088648946	ED3052,EG4725,GXW1,JU2464,JU774,LKC34,NIC267,WN2001
II	12467729	C	T	0.0851064	srg-16	WBGene00005173	protein_coding	5_prime_utr	LOW	NA	0.0223499088648946	ED3052,EG4725,GXW1,JU2464,JU774,LKC34,NIC267,WN2001
II	12467749	T	C	0.0851064	srg-16	WBGene00005173	protein_coding	synonymous	LOW	6R	0.0223499088648946	ED3052,EG4725,GXW1,JU2464,JU774,LKC34,NIC267,WN2001
II	12467755	T	C	0.0851064	srg-16	WBGene00005173	protein_coding	synonymous	LOW	8N	0.0223499088648946	ED3052,EG4725,GXW1,JU2464,JU774,LKC34,NIC267,WN2001
II	12467766	G	A	0.265957	srg-16	WBGene00005173	protein_coding	missense	HIGH	12S>12N	0.315552194649727	CX11254,CX11264,CX11271,CX11276,CX11292,CX11314,ED3005,ED3011,ED3046,ED3049,ED3077,JU323,MY1,MY16,MY23,NIC166,NIC207,PB306,PS2025,QG536,QG556,QG557,QX1212,QX1233,QX1793
II	12467870	C	A	0.0851064	srg-16	WBGene00005173	protein_coding	missense	HIGH	47Q>47K	0.0223499088648946	ED3052,EG4725,GXW1,JU2464,JU774,LKC34,NIC267,WN2001
II	12468041	C	G	0.0851064	srg-16	WBGene00005173	protein_coding	intron	LOW	NA	0.0223499088648946	ED3052,EG4725,GXW1,JU2464,JU774,LKC34,NIC267,WN2001
II	12468058	G	A	0.0744681	srg-16	WBGene00005173	protein_coding	intron	LOW	NA	1.319469705181	CB4856,CB4932,DL238,JU1242,JU2007,JU346,JU397
II	12468062	G	A	0.43617	srg-16	WBGene00005173	protein_coding	intron	LOW	NA	0.365178136687246	BRC20067,CB4856,CB4932,CX11285,DL226,DL238,ECA36,ED3048,ED3073,EG4347,JT11398,JU1172,JU1242,JU1246,JU1395,JU1491,JU1581,JU1793,JU2001,JU2007,JU2316,JU2466,JU310,JU346,JU393,JU397,JU775,JU778,JU847,KR314,MY10,NIC1,NIC199,NIC231,NIC236,NIC256,PB303,QX1791,QX1792,QX1794,RC301
II	12468067	C	A	0.0851064	srg-16	WBGene00005173	protein_coding	intron	LOW	NA	0.0223499088648946	ED3052,EG4725,GXW1,JU2464,JU774,LKC34,NIC267,WN2001
II	12468219	T	A	0.0851064	srg-16	WBGene00005173	protein_coding	intron	LOW	NA	0.0223499088648946	ED3052,EG4725,GXW1,JU2464,JU774,LKC34,NIC267,WN2001
II	12468221	T	C	0.478723	srg-16	WBGene00005173	protein_coding	intron	LOW	NA	0.388423642253313	BRC20067,CB4856,CB4932,CX11285,DL226,DL238,ECA36,ED3048,ED3052,ED3073,EG4347,EG4725,GXW1,JT11398,JU1172,JU1242,JU1246,JU1395,JU1491,JU1581,JU1793,JU2001,JU2007,JU2316,JU2464,JU2466,JU310,JU346,JU393,JU397,JU774,JU775,JU778,JU847,KR314,LKC34,MY10,NIC1,NIC199,NIC231,NIC236,NIC256,NIC267,PB303,QX1791,QX1792,QX1794,RC301,WN2001
II	12468262	G	A	0.0851064	srg-16	WBGene00005173	protein_coding	intron	LOW	NA	0.0223499088648946	ED3052,EG4725,GXW1,JU2464,JU774,LKC34,NIC267,WN2001
II	12468281	A	G	0.0851064	srg-16	WBGene00005173	protein_coding	intron	LOW	NA	0.0223499088648946	ED3052,EG4725,GXW1,JU2464,JU774,LKC34,NIC267,WN2001
II	12468350	G	A	0.478723	NA	NA	NA	@12467739	Linker	NA	0.388423642253313	BRC20067,CB4856,CB4932,CX11285,DL226,DL238,ECA36,ED3048,ED3052,ED3073,EG4347,EG4725,GXW1,JT11398,JU1172,JU1242,JU1246,JU1395,JU1491,JU1581,JU1793,JU2001,JU2007,JU2316,JU2464,JU2466,JU310,JU346,JU393,JU397,JU774,JU775,JU778,JU847,KR314,LKC34,MY10,NIC1,NIC199,NIC231,NIC236,NIC256,NIC267,PB303,QX1791,QX1792,QX1794,RC301,WN2001
II	12468527	C	T	0.0531915	srg-16	WBGene00005173	protein_coding	missense	HIGH	133S>133F	1.3990959529571	CB4932,JU1242,JU2007,JU346,JU397
II	12468605	C	T	0.0744681	srg-16	WBGene00005173	protein_coding	missense	HIGH	145A>145V	1.319469705181	CB4856,CB4932,DL238,JU1242,JU2007,JU346,JU397
II	12468648	A	C	0.43617	NA	NA	NA	@12467739	Linker	NA	0.365178136687246	BRC20067,CB4856,CB4932,CX11285,DL226,DL238,ECA36,ED3048,ED3073,EG4347,JT11398,JU1172,JU1242,JU1246,JU1395,JU1491,JU1581,JU1793,JU2001,JU2007,JU2316,JU2466,JU310,JU346,JU393,JU397,JU775,JU778,JU847,KR314,MY10,NIC1,NIC199,NIC231,NIC236,NIC256,PB303,QX1791,QX1792,QX1794,RC301
II	12468708	T	G	0.297872	srg-16	WBGene00005173	protein_coding	synonymous	LOW	179A	0.298051651177058	BRC20067,CX11285,ED3048,ED3073,EG4347,JU1172,JU1246,JU1395,JU1491,JU1581,JU1793,JU2001,JU2316,JU2466,JU310,JU393,JU775,JU778,MY10,NIC1,NIC199,NIC231,NIC236,NIC256,PB303,QX1792,QX1794,RC301
II	12468896	T	C	0.43617	NA	NA	NA	@12467739	Linker	NA	0.365178136687246	BRC20067,CB4856,CB4932,CX11285,DL226,DL238,ECA36,ED3048,ED3073,EG4347,JT11398,JU1172,JU1242,JU1246,JU1395,JU1491,JU1581,JU1793,JU2001,JU2007,JU2316,JU2466,JU310,JU346,JU393,JU397,JU775,JU778,JU847,KR314,MY10,NIC1,NIC199,NIC231,NIC236,NIC256,PB303,QX1791,QX1792,QX1794,RC301
II	12469059	A	T	0.0744681	srg-16	WBGene00005173	protein_coding	intron	LOW	NA	1.319469705181	CB4856,CB4932,DL238,JU1242,JU2007,JU346,JU397
II	12469064	A	T	0.106383	srg-16	WBGene00005173	protein_coding	intron	LOW	NA	1.1390468582471	CB4856,CB4932,DL238,JT11398,JU1242,JU2007,JU346,JU397,JU847,KR314
II	12469506	A	C	0.0851064	F15A4.5	WBGene00008840	protein_coding	3_prime_utr	LOW	NA	0.0223499088648946	ED3052,EG4725,GXW1,JU2464,JU774,LKC34,NIC267,WN2001
II	12469933	G	A	0.0531915	F15A4.5	WBGene00008840	protein_coding	intron	LOW	NA	1.3990959529571	CB4932,JU1242,JU2007,JU346,JU397
II	12470209	G	A	0.0531915	F15A4.5	WBGene00008840	protein_coding	intron	LOW	NA	1.3990959529571	CB4932,JU1242,JU2007,JU346,JU397
II	12470218	C	T	0.0531915	F15A4.5	WBGene00008840	protein_coding	splice_region	HIGH	NA	1.3990959529571	CB4932,JU1242,JU2007,JU346,JU397
II	12470234	C	T	0.43617	F15A4.5	WBGene00008840	protein_coding	missense	HIGH	140G>140E	0.365178136687246	BRC20067,CB4856,CB4932,CX11285,DL226,DL238,ECA36,ED3048,ED3073,EG4347,JT11398,JU1172,JU1242,JU1246,JU1395,JU1491,JU1581,JU1793,JU2001,JU2007,JU2316,JU2466,JU310,JU346,JU393,JU397,JU775,JU778,JU847,KR314,MY10,NIC1,NIC199,NIC231,NIC236,NIC256,PB303,QX1791,QX1792,QX1794,RC301
II	12470322	C	A	0.0531915	F15A4.5	WBGene00008840	protein_coding	missense	HIGH	111A>111S	1.3990959529571	CB4932,JU1242,JU2007,JU346,JU397
II	12470399	G	A	0.297872	F15A4.5	WBGene00008840	protein_coding	intron	LOW	NA	0.298051651177058	BRC20067,CX11285,ED3048,ED3073,EG4347,JU1172,JU1246,JU1395,JU1491,JU1581,JU1793,JU2001,JU2316,JU2466,JU310,JU393,JU775,JU778,MY10,NIC1,NIC199,NIC231,NIC236,NIC256,PB303,QX1792,QX1794,RC301
II	12470682	C	T	0.37234	F15A4.5	WBGene00008840	protein_coding	intron	LOW	NA	0.362312232203769	CX11254,CX11264,CX11271,CX11276,CX11292,CX11314,ED3005,ED3011,ED3017,ED3046,ED3049,ED3077,EG4349,JU1409,JU1530,JU1652,JU258,JU323,JU360,JU440,JU642,MY1,MY16,MY23,NIC166,NIC207,NIC3,PB306,PS2025,QG536,QG556,QG557,QX1212,QX1233,QX1793
II	12470935	A	G	0.43617	F15A4.5	WBGene00008840	protein_coding	missense	HIGH	73L>73P	0.365178136687246	BRC20067,CB4856,CB4932,CX11285,DL226,DL238,ECA36,ED3048,ED3073,EG4347,JT11398,JU1172,JU1242,JU1246,JU1395,JU1491,JU1581,JU1793,JU2001,JU2007,JU2316,JU2466,JU310,JU346,JU393,JU397,JU775,JU778,JU847,KR314,MY10,NIC1,NIC199,NIC231,NIC236,NIC256,PB303,QX1791,QX1792,QX1794,RC301
II	12470942	C	T	0.43617	F15A4.5	WBGene00008840	protein_coding	missense	HIGH	71E>71K	0.365178136687246	BRC20067,CB4856,CB4932,CX11285,DL226,DL238,ECA36,ED3048,ED3073,EG4347,JT11398,JU1172,JU1242,JU1246,JU1395,JU1491,JU1581,JU1793,JU2001,JU2007,JU2316,JU2466,JU310,JU346,JU393,JU397,JU775,JU778,JU847,KR314,MY10,NIC1,NIC199,NIC231,NIC236,NIC256,PB303,QX1791,QX1792,QX1794,RC301
II	12471656	A	G	0.43617	NA	NA	NA	NA	NA	NA	0.365178136687246	BRC20067,CB4856,CB4932,CX11285,DL226,DL238,ECA36,ED3048,ED3073,EG4347,JT11398,JU1172,JU1242,JU1246,JU1395,JU1491,JU1581,JU1793,JU2001,JU2007,JU2316,JU2466,JU310,JU346,JU393,JU397,JU775,JU778,JU847,KR314,MY10,NIC1,NIC199,NIC231,NIC236,NIC256,PB303,QX1791,QX1792,QX1794,RC301
II	12471721	A	T	0.297872	NA	NA	NA	NA	NA	NA	0.298051651177058	BRC20067,CX11285,ED3048,ED3073,EG4347,JU1172,JU1246,JU1395,JU1491,JU1581,JU1793,JU2001,JU2316,JU2466,JU310,JU393,JU775,JU778,MY10,NIC1,NIC199,NIC231,NIC236,NIC256,PB303,QX1792,QX1794,RC301
II	12471741	C	T	0.297872	NA	NA	NA	NA	NA	NA	0.298051651177058	BRC20067,CX11285,ED3048,ED3073,EG4347,JU1172,JU1246,JU1395,JU1491,JU1581,JU1793,JU2001,JU2316,JU2466,JU310,JU393,JU775,JU778,MY10,NIC1,NIC199,NIC231,NIC236,NIC256,PB303,QX1792,QX1794,RC301
II	12471751	T	G	0.0744681	NA	NA	NA	NA	NA	NA	1.319469705181	CB4856,CB4932,DL238,JU1242,JU2007,JU346,JU397
II	12472074	C	A	0.297872	F15A4.6	WBGene00008841	protein_coding	synonymous	LOW	60T	0.298051651177058	BRC20067,CX11285,ED3048,ED3073,EG4347,JU1172,JU1246,JU1395,JU1491,JU1581,JU1793,JU2001,JU2316,JU2466,JU310,JU393,JU775,JU778,MY10,NIC1,NIC199,NIC231,NIC236,NIC256,PB303,QX1792,QX1794,RC301
II	12472855	A	C	0.43617	F15A4.6	WBGene00008841	protein_coding	synonymous	LOW	106V	0.365178136687246	BRC20067,CB4856,CB4932,CX11285,DL226,DL238,ECA36,ED3048,ED3073,EG4347,JT11398,JU1172,JU1242,JU1246,JU1395,JU1491,JU1581,JU1793,JU2001,JU2007,JU2316,JU2466,JU310,JU346,JU393,JU397,JU775,JU778,JU847,KR314,MY10,NIC1,NIC199,NIC231,NIC236,NIC256,PB303,QX1791,QX1792,QX1794,RC301
II	12472953	T	C	0.202128	F15A4.6	WBGene00008841	protein_coding	intron	LOW	NA	0.235332536084241	CX11264,CX11292,CX11314,ED3005,ED3011,ED3049,ED3077,JU323,MY1,MY16,MY23,NIC166,PB306,PS2025,QG556,QG557,QX1212,QX1233,QX1793
II	12473043	T	A	0.0531915	F15A4.6	WBGene00008841	protein_coding	3_prime_utr	LOW	NA	1.3990959529571	CB4932,JU1242,JU2007,JU346,JU397
II	12473107	A	G	0.0744681	NA	NA	NA	NA	NA	NA	1.319469705181	CB4856,CB4932,DL238,JU1242,JU2007,JU346,JU397
II	12473254	C	G	0.319149	NA	NA	NA	NA	NA	NA	0.559506543902769	BRC20067,CX11285,DL226,ED3048,ED3073,EG4347,JU1172,JU1246,JU1395,JU1491,JU1581,JU1793,JU2001,JU2316,JU2466,JU310,JU393,JU775,JU778,MY10,NIC1,NIC199,NIC231,NIC236,NIC256,PB303,QX1791,QX1792,QX1794,RC301
II	12473343	T	C	0.297872	NA	NA	NA	NA	NA	NA	0.298051651177058	BRC20067,CX11285,ED3048,ED3073,EG4347,JU1172,JU1246,JU1395,JU1491,JU1581,JU1793,JU2001,JU2316,JU2466,JU310,JU393,JU775,JU778,MY10,NIC1,NIC199,NIC231,NIC236,NIC256,PB303,QX1792,QX1794,RC301
II	12473351	A	T	0.0638298	NA	NA	NA	NA	NA	NA	1.08429526807332	CB4856,CB4932,JU1242,JU2007,JU346,JU397
II	12474148	A	G	0.117021	srg-17	WBGene00005174	protein_coding	intron	LOW	NA	1.56465098864476	CB4856,CB4932,DL238,ECA36,JT11398,JU1242,JU2007,JU346,JU397,JU847,KR314
II	12474266	A	G	0.297872	srg-17	WBGene00005174	protein_coding	intron	LOW	NA	0.298051651177058	BRC20067,CX11285,ED3048,ED3073,EG4347,JU1172,JU1246,JU1395,JU1491,JU1581,JU1793,JU2001,JU2316,JU2466,JU310,JU393,JU775,JU778,MY10,NIC1,NIC199,NIC231,NIC236,NIC256,PB303,QX1792,QX1794,RC301
II	12474733	C	A	0.0744681	srg-17	WBGene00005174	protein_coding	intron	LOW	NA	1.319469705181	CB4856,CB4932,DL238,JU1242,JU2007,JU346,JU397
II	12474985	C	T	0.0744681	srg-17	WBGene00005174	protein_coding	splice_region	HIGH	NA	1.319469705181	CB4856,CB4932,DL238,JU1242,JU2007,JU346,JU397
II	12475209	A	C	0.43617	srg-17	WBGene00005174	protein_coding	missense	HIGH	313Q>312P	0.365178136687246	BRC20067,CB4856,CB4932,CX11285,DL226,DL238,ECA36,ED3048,ED3073,EG4347,JT11398,JU1172,JU1242,JU1246,JU1395,JU1491,JU1581,JU1793,JU2001,JU2007,JU2316,JU2466,JU310,JU346,JU393,JU397,JU775,JU778,JU847,KR314,MY10,NIC1,NIC199,NIC231,NIC236,NIC256,PB303,QX1791,QX1792,QX1794,RC301
II	12475464	A	C	0.117021	NA	NA	NA	NA	NA	NA	1.56465098864476	CB4856,CB4932,DL238,ECA36,JT11398,JU1242,JU2007,JU346,JU397,JU847,KR314
II	12476063	A	T	0.180851	chil-28	WBGene00008842	polymorphic_pseudogene	intron	LOW	NA	1.69704037317022	CB4856,CB4932,DL238,ECA36,ED3052,EG4725,GXW1,JU1242,JU2007,JU2464,JU346,JU397,JU774,KR314,LKC34,NIC267,WN2001
II	12476154	A	G	0.5	chil-28	WBGene00008842	polymorphic_pseudogene	intron	LOW	NA	0.441706982410623	BRC20067,CB4856,CB4932,CX11285,DL226,DL238,ECA36,ED3048,ED3052,ED3073,EG4347,EG4725,GXW1,JU1172,JU1242,JU1246,JU1395,JU1491,JU1581,JU1793,JU2001,JU2007,JU2316,JU2464,JU2466,JU310,JU346,JU393,JU397,JU774,JU775,JU778,KR314,LKC34,MY10,NIC1,NIC199,NIC231,NIC236,NIC256,NIC267,PB303,QX1791,QX1792,QX1794,RC301,WN2001
II	12476337	C	T	0.159574	chil-28	WBGene00008842	polymorphic_pseudogene	intron	LOW	NA	1.16248543121912	CB4856,CB4932,DL238,ED3052,EG4725,GXW1,JU1242,JU2007,JU2464,JU346,JU397,JU774,LKC34,NIC267,WN2001
II	12476670	C	A	0.0851064	chil-28	WBGene00008842	polymorphic_pseudogene	intron	LOW	NA	0.0223499088648946	ED3052,EG4725,GXW1,JU2464,JU774,LKC34,NIC267,WN2001
II	12476777	T	A	0.106383	chil-28	WBGene00008842	polymorphic_pseudogene	intron	LOW	NA	0.0512322436196077	BRC20067,CB4856,CB4932,CX11254,CX11264,CX11271,CX11276,CX11285,CX11292,CX11314,DL226,DL238,ECA36,ED3005,ED3011,ED3017,ED3046,ED3048,ED3049,ED3052,ED3073,ED3077,EG4347,EG4349,EG4725,GXW1,JT11398,JU1172,JU1242,JU1246,JU1395,JU1409,JU1491,JU1530,JU1581,JU1652,JU1793,JU2001,JU2007,JU2316,JU2464,JU2466,JU258,JU310,JU323,JU346,JU360,JU393,JU397,JU440,JU642,JU774,JU775,JU778,JU847,KR314,LKC34,MY1,MY10,M…
II	12476817	T	C	0.265957	chil-28	WBGene00008842	polymorphic_pseudogene	intron	LOW	NA	0.315552194649727	CX11254,CX11264,CX11271,CX11276,CX11292,CX11314,ED3005,ED3011,ED3046,ED3049,ED3077,JU323,MY1,MY16,MY23,NIC166,NIC207,PB306,PS2025,QG536,QG556,QG557,QX1212,QX1233,QX1793
II	12476835	G	C	0.478723	chil-28	WBGene00008842	polymorphic_pseudogene	intron	LOW	NA	0.388423642253313	BRC20067,CB4856,CB4932,CX11285,DL226,DL238,ECA36,ED3048,ED3052,ED3073,EG4347,EG4725,GXW1,JT11398,JU1172,JU1242,JU1246,JU1395,JU1491,JU1581,JU1793,JU2001,JU2007,JU2316,JU2464,JU2466,JU310,JU346,JU393,JU397,JU774,JU775,JU778,JU847,KR314,LKC34,MY10,NIC1,NIC199,NIC231,NIC236,NIC256,NIC267,PB303,QX1791,QX1792,QX1794,RC301,WN2001
II	12477022	G	A	0.148936	chil-28	WBGene00008842	polymorphic_pseudogene	intron	LOW	NA	0.915895809866118	CB4856,CB4932,ED3052,EG4725,GXW1,JU1242,JU2007,JU2464,JU346,JU397,JU774,LKC34,NIC267,WN2001
II	12477474	C	G	0.148936	chil-28	WBGene00008842	polymorphic_pseudogene	intron	LOW	NA	1.69717682674211	CB4932,DL226,ED3052,EG4725,GXW1,JU1242,JU2007,JU2464,JU346,JU397,JU774,LKC34,NIC267,WN2001
II	12477479	C	G	0.159574	chil-28	WBGene00008842	polymorphic_pseudogene	intron	LOW	NA	1.51912200143617	CB4856,CB4932,DL226,ED3052,EG4725,GXW1,JU1242,JU2007,JU2464,JU346,JU397,JU774,LKC34,NIC267,WN2001
II	12477614	C	T	0.297872	chil-28	WBGene00008842	polymorphic_pseudogene	intron	LOW	NA	0.298051651177058	BRC20067,CX11285,ED3048,ED3073,EG4347,JU1172,JU1246,JU1395,JU1491,JU1581,JU1793,JU2001,JU2316,JU2466,JU310,JU393,JU775,JU778,MY10,NIC1,NIC199,NIC231,NIC236,NIC256,PB303,QX1792,QX1794,RC301
II	12477912	G	A	0.180851	chil-28	WBGene00008842	polymorphic_pseudogene	intron	LOW	NA	1.8595994341387	CB4856,CB4932,DL226,DL238,ED3052,EG4725,GXW1,JU1242,JU2007,JU2464,JU346,JU397,JU774,KR314,LKC34,NIC267,WN2001
II	12478071	G	A	0.106383	chil-28	WBGene00008842	polymorphic_pseudogene	intron	LOW	NA	0.0512322436196077	BRC20067,CB4856,CB4932,CX11254,CX11264,CX11271,CX11276,CX11285,CX11292,CX11314,DL226,DL238,ECA36,ED3005,ED3011,ED3017,ED3046,ED3048,ED3049,ED3052,ED3073,ED3077,EG4347,EG4349,EG4725,GXW1,JT11398,JU1172,JU1242,JU1246,JU1395,JU1409,JU1491,JU1530,JU1581,JU1652,JU1793,JU2001,JU2007,JU2316,JU2464,JU2466,JU258,JU310,JU323,JU346,JU360,JU393,JU397,JU440,JU642,JU774,JU775,JU778,JU847,KR314,LKC34,MY1,MY10,M…
II	12478213	A	G	0.180851	chil-28	WBGene00008842	polymorphic_pseudogene	intron	LOW	NA	1.69704037317022	CB4856,CB4932,DL238,ECA36,ED3052,EG4725,GXW1,JU1242,JU2007,JU2464,JU346,JU397,JU774,KR314,LKC34,NIC267,WN2001
II	12478291	A	T	0.5	chil-28	WBGene00008842	polymorphic_pseudogene	intron	LOW	NA	0.441706982410623	BRC20067,CB4856,CB4932,CX11285,DL226,DL238,ECA36,ED3048,ED3052,ED3073,EG4347,EG4725,GXW1,JU1172,JU1242,JU1246,JU1395,JU1491,JU1581,JU1793,JU2001,JU2007,JU2316,JU2464,JU2466,JU310,JU346,JU393,JU397,JU774,JU775,JU778,KR314,LKC34,MY10,NIC1,NIC199,NIC231,NIC236,NIC256,NIC267,PB303,QX1791,QX1792,QX1794,RC301,WN2001
II	12479475	G	T	0.106383	arrd-9	WBGene00008843	protein_coding	3_prime_utr	LOW	NA	0.602071407761844	DL226,ED3052,EG4725,GXW1,JU2464,JU774,KR314,LKC34,NIC267,WN2001
II	12479583	A	T	0.478723	arrd-9	WBGene00008843	protein_coding	3_prime_utr	LOW	NA	0.388423642253313	BRC20067,CB4856,CB4932,CX11285,DL226,DL238,ECA36,ED3048,ED3052,ED3073,EG4347,EG4725,GXW1,JT11398,JU1172,JU1242,JU1246,JU1395,JU1491,JU1581,JU1793,JU2001,JU2007,JU2316,JU2464,JU2466,JU310,JU346,JU393,JU397,JU774,JU775,JU778,JU847,KR314,LKC34,MY10,NIC1,NIC199,NIC231,NIC236,NIC256,NIC267,PB303,QX1791,QX1792,QX1794,RC301,WN2001
II	12479616	C	A	0.489362	NA	NA	NA	@12479919	Linker	NA	0.110673493450842	BRC20067,CB4856,CB4932,CX11285,DL238,ECA36,ED3048,ED3052,ED3073,EG4347,EG4725,GXW1,JU1172,JU1242,JU1246,JU1395,JU1491,JU1581,JU1793,JU2001,JU2007,JU2316,JU2464,JU2466,JU310,JU346,JU393,JU397,JU774,JU775,JU778,KR314,LKC34,MY10,NIC1,NIC199,NIC231,NIC236,NIC256,NIC267,PB303,QX1791,QX1792,QX1794,RC301,WN2001
II	12479783	T	A	0.308511	NA	NA	NA	@12479919	Linker	NA	0.135258597670466	BRC20067,CX11285,ED3048,ED3073,EG4347,JU1172,JU1246,JU1395,JU1491,JU1581,JU1793,JU2001,JU2007,JU2316,JU2466,JU310,JU393,JU775,JU778,MY10,NIC1,NIC199,NIC231,NIC236,NIC256,PB303,QX1792,QX1794,RC301
II	12479829	T	A	0.0638298	NA	NA	NA	@12480897	Linker	NA	0.488785305889441	CB4856,CB4932,DL238,JU1242,JU346,JU397
II	12480371	T	C	0.106383	NA	NA	NA	@12480897	Linker	NA	0.0512322436196077	BRC20067,CB4856,CB4932,CX11254,CX11264,CX11271,CX11276,CX11285,CX11292,CX11314,DL226,DL238,ECA36,ED3005,ED3011,ED3017,ED3046,ED3048,ED3049,ED3052,ED3073,ED3077,EG4347,EG4349,EG4725,GXW1,JT11398,JU1172,JU1242,JU1246,JU1395,JU1409,JU1491,JU1530,JU1581,JU1652,JU1793,JU2001,JU2007,JU2316,JU2464,JU2466,JU258,JU310,JU323,JU346,JU360,JU393,JU397,JU440,JU642,JU774,JU775,JU778,JU847,KR314,LKC34,MY1,MY10,M…
II	12480743	A	G	0.308511	arrd-9	WBGene00008843	protein_coding	*synonymous	LOW	56N	0.135258597670466	BRC20067,CX11285,ED3048,ED3073,EG4347,JU1172,JU1246,JU1395,JU1491,JU1581,JU1793,JU2001,JU2007,JU2316,JU2466,JU310,JU393,JU775,JU778,MY10,NIC1,NIC199,NIC231,NIC236,NIC256,PB303,QX1792,QX1794,RC301
II	12480907	G	A	0.106383	arrd-9	WBGene00008843	protein_coding	missense	HIGH	2P>2S	0.913492151555716	ED3017,EG4349,JU1409,JU1530,JU1652,JU258,JU360,JU440,JU642,NIC3
II	12481019	C	T	0.148936	NA	NA	NA	NA	NA	NA	0.367129401842591	CB4856,CB4932,DL238,ED3052,EG4725,GXW1,JU1242,JU2464,JU346,JU397,JU774,LKC34,NIC267,WN2001
II	12481319	G	A	0.5	NA	NA	NA	NA	NA	NA	0.441706982410623	BRC20067,CB4856,CB4932,CX11285,DL226,DL238,ECA36,ED3048,ED3052,ED3073,EG4347,EG4725,GXW1,JU1172,JU1242,JU1246,JU1395,JU1491,JU1581,JU1793,JU2001,JU2007,JU2316,JU2464,JU2466,JU310,JU346,JU393,JU397,JU774,JU775,JU778,KR314,LKC34,MY10,NIC1,NIC199,NIC231,NIC236,NIC256,NIC267,PB303,QX1791,QX1792,QX1794,RC301,WN2001
II	12481332	G	T	0.159574	NA	NA	NA	NA	NA	NA	0.691993845906121	CB4856,CB4932,DL238,ECA36,ED3052,EG4725,GXW1,JU1242,JU2464,JU346,JU397,JU774,LKC34,NIC267,WN2001
II	12481427	C	A	0.308511	NA	NA	NA	NA	NA	NA	0.135258597670466	BRC20067,CX11285,ED3048,ED3073,EG4347,JU1172,JU1246,JU1395,JU1491,JU1581,JU1793,JU2001,JU2007,JU2316,JU2466,JU310,JU393,JU775,JU778,MY10,NIC1,NIC199,NIC231,NIC236,NIC256,PB303,QX1792,QX1794,RC301
II	12481823	A	G	0.0638298	NA	NA	NA	NA	NA	NA	0.0594772178362204	CX11254,CX11271,CX11276,ED3046,NIC207,QG536
II	12481826	A	G	0.308511	NA	NA	NA	NA	NA	NA	0.135258597670466	BRC20067,CX11285,ED3048,ED3073,EG4347,JU1172,JU1246,JU1395,JU1491,JU1581,JU1793,JU2001,JU2007,JU2316,JU2466,JU310,JU393,JU775,JU778,MY10,NIC1,NIC199,NIC231,NIC236,NIC256,PB303,QX1792,QX1794,RC301
II	12481875	T	C	0.308511	NA	NA	NA	NA	NA	NA	0.135258597670466	BRC20067,CX11285,ED3048,ED3073,EG4347,JU1172,JU1246,JU1395,JU1491,JU1581,JU1793,JU2001,JU2007,JU2316,JU2466,JU310,JU393,JU775,JU778,MY10,NIC1,NIC199,NIC231,NIC236,NIC256,PB303,QX1792,QX1794,RC301
II	12482212	A	C	0.287234	NA	NA	NA	NA	NA	NA	0.0495274859243227	BRC20067,CX11285,ED3048,ED3073,EG4347,JU1172,JU1246,JU1395,JU1491,JU1581,JU1793,JU2001,JU2007,JU2316,JU2466,JU310,JU393,JU775,JU778,MY10,NIC1,NIC199,NIC231,NIC236,NIC256,PB303,RC301
II	12482645	T	A	0.106383	NA	NA	NA	NA	NA	NA	0.06816107466872	CB4856,DL238,ED3052,EG4725,GXW1,JU2464,JU774,LKC34,NIC267,WN2001
II	12482688	T	C	0.478723	NA	NA	NA	NA	NA	NA	0.388423642253313	BRC20067,CB4856,CB4932,CX11285,DL226,DL238,ECA36,ED3048,ED3052,ED3073,EG4347,EG4725,GXW1,JT11398,JU1172,JU1242,JU1246,JU1395,JU1491,JU1581,JU1793,JU2001,JU2007,JU2316,JU2464,JU2466,JU310,JU346,JU393,JU397,JU774,JU775,JU778,JU847,KR314,LKC34,MY10,NIC1,NIC199,NIC231,NIC236,NIC256,NIC267,PB303,QX1791,QX1792,QX1794,RC301,WN2001
II	12482934	A	G	0.308511	fbxb-102	WBGene00008847	protein_coding	missense	HIGH	2T>2A	0.135258597670466	BRC20067,CX11285,ED3048,ED3073,EG4347,JU1172,JU1246,JU1395,JU1491,JU1581,JU1793,JU2001,JU2007,JU2316,JU2466,JU310,JU393,JU775,JU778,MY10,NIC1,NIC199,NIC231,NIC236,NIC256,PB303,QX1792,QX1794,RC301
II	12483184	T	C	0.106383	fbxb-102	WBGene00008847	protein_coding	intron	LOW	NA	0.06816107466872	CB4856,DL238,ED3052,EG4725,GXW1,JU2464,JU774,LKC34,NIC267,WN2001
II	12483231	G	A	0.0851064	fbxb-102	WBGene00008847	protein_coding	intron	LOW	NA	0.0223499088648946	ED3052,EG4725,GXW1,JU2464,JU774,LKC34,NIC267,WN2001
II	12483243	A	G	0.478723	fbxb-102	WBGene00008847	protein_coding	intron	LOW	NA	0.388423642253313	BRC20067,CB4856,CB4932,CX11285,DL226,DL238,ECA36,ED3048,ED3052,ED3073,EG4347,EG4725,GXW1,JT11398,JU1172,JU1242,JU1246,JU1395,JU1491,JU1581,JU1793,JU2001,JU2007,JU2316,JU2464,JU2466,JU310,JU346,JU393,JU397,JU774,JU775,JU778,JU847,KR314,LKC34,MY10,NIC1,NIC199,NIC231,NIC236,NIC256,NIC267,PB303,QX1791,QX1792,QX1794,RC301,WN2001
II	12483435	A	G	0.106383	fbxb-102	WBGene00008847	protein_coding	synonymous	LOW	70K	0.06816107466872	CB4856,DL238,ED3052,EG4725,GXW1,JU2464,JU774,LKC34,NIC267,WN2001
II	12483446	T	C	0.0851064	fbxb-102	WBGene00008847	protein_coding	missense	HIGH	74L>74P	0.0223499088648946	ED3052,EG4725,GXW1,JU2464,JU774,LKC34,NIC267,WN2001
II	12483761	C	T	0.478723	NA	NA	NA	@12482938	Linker	NA	0.388423642253313	BRC20067,CB4856,CB4932,CX11285,DL226,DL238,ECA36,ED3048,ED3052,ED3073,EG4347,EG4725,GXW1,JT11398,JU1172,JU1242,JU1246,JU1395,JU1491,JU1581,JU1793,JU2001,JU2007,JU2316,JU2464,JU2466,JU310,JU346,JU393,JU397,JU774,JU775,JU778,JU847,KR314,LKC34,MY10,NIC1,NIC199,NIC231,NIC236,NIC256,NIC267,PB303,QX1791,QX1792,QX1794,RC301,WN2001
II	12483795	A	G	0.0851064	fbxb-102	WBGene00008847	protein_coding	synonymous	LOW	190L	0.0223499088648946	ED3052,EG4725,GXW1,JU2464,JU774,LKC34,NIC267,WN2001
II	12483812	T	C	0.478723	NA	NA	NA	@12482938	Linker	NA	0.388423642253313	BRC20067,CB4856,CB4932,CX11285,DL226,DL238,ECA36,ED3048,ED3052,ED3073,EG4347,EG4725,GXW1,JT11398,JU1172,JU1242,JU1246,JU1395,JU1491,JU1581,JU1793,JU2001,JU2007,JU2316,JU2464,JU2466,JU310,JU346,JU393,JU397,JU774,JU775,JU778,JU847,KR314,LKC34,MY10,NIC1,NIC199,NIC231,NIC236,NIC256,NIC267,PB303,QX1791,QX1792,QX1794,RC301,WN2001
II	12484016	C	T	0.308511	NA	NA	NA	@12483996	Linker	NA	0.135258597670466	BRC20067,CX11285,ED3048,ED3073,EG4347,JU1172,JU1246,JU1395,JU1491,JU1581,JU1793,JU2001,JU2007,JU2316,JU2466,JU310,JU393,JU775,JU778,MY10,NIC1,NIC199,NIC231,NIC236,NIC256,PB303,QX1792,QX1794,RC301
II	12484025	T	A	0.0851064	fbxb-102	WBGene00008847	protein_coding	missense	HIGH	267I>267N	0.0223499088648946	ED3052,EG4725,GXW1,JU2464,JU774,LKC34,NIC267,WN2001
II	12484501	C	T	0.308511	NA	NA	NA	NA	NA	NA	0.135258597670466	BRC20067,CX11285,ED3048,ED3073,EG4347,JU1172,JU1246,JU1395,JU1491,JU1581,JU1793,JU2001,JU2007,JU2316,JU2466,JU310,JU393,JU775,JU778,MY10,NIC1,NIC199,NIC231,NIC236,NIC256,PB303,QX1792,QX1794,RC301
II	12484620	G	A	0.478723	F15A4.10	WBGene00008844	protein_coding	3_prime_utr	LOW	NA	0.388423642253313	BRC20067,CB4856,CB4932,CX11285,DL226,DL238,ECA36,ED3048,ED3052,ED3073,EG4347,EG4725,GXW1,JT11398,JU1172,JU1242,JU1246,JU1395,JU1491,JU1581,JU1793,JU2001,JU2007,JU2316,JU2464,JU2466,JU310,JU346,JU393,JU397,JU774,JU775,JU778,JU847,KR314,LKC34,MY10,NIC1,NIC199,NIC231,NIC236,NIC256,NIC267,PB303,QX1791,QX1792,QX1794,RC301,WN2001
II	12485300	A	G	0.478723	NA	NA	NA	NA	NA	NA	0.388423642253313	BRC20067,CB4856,CB4932,CX11285,DL226,DL238,ECA36,ED3048,ED3052,ED3073,EG4347,EG4725,GXW1,JT11398,JU1172,JU1242,JU1246,JU1395,JU1491,JU1581,JU1793,JU2001,JU2007,JU2316,JU2464,JU2466,JU310,JU346,JU393,JU397,JU774,JU775,JU778,JU847,KR314,LKC34,MY10,NIC1,NIC199,NIC231,NIC236,NIC256,NIC267,PB303,QX1791,QX1792,QX1794,RC301,WN2001
II	12485478	T	C	0.308511	NA	NA	NA	NA	NA	NA	0.135258597670466	BRC20067,CX11285,ED3048,ED3073,EG4347,JU1172,JU1246,JU1395,JU1491,JU1581,JU1793,JU2001,JU2007,JU2316,JU2466,JU310,JU393,JU775,JU778,MY10,NIC1,NIC199,NIC231,NIC236,NIC256,PB303,QX1792,QX1794,RC301
II	12485726	G	T	0.0851064	NA	NA	NA	NA	NA	NA	0.0223499088648946	ED3052,EG4725,GXW1,JU2464,JU774,LKC34,NIC267,WN2001
II	12485768	T	A	0.478723	NA	NA	NA	NA	NA	NA	0.388423642253313	BRC20067,CB4856,CB4932,CX11285,DL226,DL238,ECA36,ED3048,ED3052,ED3073,EG4347,EG4725,GXW1,JT11398,JU1172,JU1242,JU1246,JU1395,JU1491,JU1581,JU1793,JU2001,JU2007,JU2316,JU2464,JU2466,JU310,JU346,JU393,JU397,JU774,JU775,JU778,JU847,KR314,LKC34,MY10,NIC1,NIC199,NIC231,NIC236,NIC256,NIC267,PB303,QX1791,QX1792,QX1794,RC301,WN2001
II	12486138	A	T	0.0851064	NA	NA	NA	NA	NA	NA	0.0223499088648946	ED3052,EG4725,GXW1,JU2464,JU774,LKC34,NIC267,WN2001
II	12486202	A	C	0.308511	NA	NA	NA	NA	NA	NA	0.135258597670466	BRC20067,CX11285,ED3048,ED3073,EG4347,JU1172,JU1246,JU1395,JU1491,JU1581,JU1793,JU2001,JU2007,JU2316,JU2466,JU310,JU393,JU775,JU778,MY10,NIC1,NIC199,NIC231,NIC236,NIC256,PB303,QX1792,QX1794,RC301
II	12486441	T	G	0.0851064	NA	NA	NA	NA	NA	NA	0.0223499088648946	ED3052,EG4725,GXW1,JU2464,JU774,LKC34,NIC267,WN2001
II	12486634	C	T	0.37234	NA	NA	NA	NA	NA	NA	0.13031371775425	BRC20067,CX11285,DL226,ECA36,ED3048,ED3073,EG4347,JT11398,JU1172,JU1246,JU1395,JU1491,JU1581,JU1793,JU2001,JU2007,JU2316,JU2466,JU310,JU393,JU775,JU778,JU847,KR314,MY10,NIC1,NIC199,NIC231,NIC236,NIC256,PB303,QX1791,QX1792,QX1794,RC301
II	12486955	G	T	0.0638298	NA	NA	NA	NA	NA	NA	0.00230565598310301	DL226,ECA36,JT11398,JU847,KR314,QX1791
II	12487003	A	C	0.0851064	NA	NA	NA	NA	NA	NA	0.0223499088648946	ED3052,EG4725,GXW1,JU2464,JU774,LKC34,NIC267,WN2001
II	12487184	C	A	0.308511	NA	NA	NA	NA	NA	NA	0.135258597670466	BRC20067,CX11285,ED3048,ED3073,EG4347,JU1172,JU1246,JU1395,JU1491,JU1581,JU1793,JU2001,JU2007,JU2316,JU2466,JU310,JU393,JU775,JU778,MY10,NIC1,NIC199,NIC231,NIC236,NIC256,PB303,QX1792,QX1794,RC301
II	12487187	G	A	0.0638298	NA	NA	NA	NA	NA	NA	0.00230565598310301	DL226,ECA36,JT11398,JU847,KR314,QX1791
II	12487217	G	T	0.0851064	NA	NA	NA	NA	NA	NA	0.0223499088648946	ED3052,EG4725,GXW1,JU2464,JU774,LKC34,NIC267,WN2001
II	12487251	T	G	0.308511	NA	NA	NA	NA	NA	NA	0.135258597670466	BRC20067,CX11285,ED3048,ED3073,EG4347,JU1172,JU1246,JU1395,JU1491,JU1581,JU1793,JU2001,JU2007,JU2316,JU2466,JU310,JU393,JU775,JU778,MY10,NIC1,NIC199,NIC231,NIC236,NIC256,PB303,QX1792,QX1794,RC301
II	12487295	T	C	0.308511	NA	NA	NA	NA	NA	NA	0.135258597670466	BRC20067,CX11285,ED3048,ED3073,EG4347,JU1172,JU1246,JU1395,JU1491,JU1581,JU1793,JU2001,JU2007,JU2316,JU2466,JU310,JU393,JU775,JU778,MY10,NIC1,NIC199,NIC231,NIC236,NIC256,PB303,QX1792,QX1794,RC301
II	12487352	T	C	0.37234	NA	NA	NA	NA	NA	NA	0.13031371775425	BRC20067,CX11285,DL226,ECA36,ED3048,ED3073,EG4347,JT11398,JU1172,JU1246,JU1395,JU1491,JU1581,JU1793,JU2001,JU2007,JU2316,JU2466,JU310,JU393,JU775,JU778,JU847,KR314,MY10,NIC1,NIC199,NIC231,NIC236,NIC256,PB303,QX1791,QX1792,QX1794,RC301
II	12487388	T	G	0.0851064	NA	NA	NA	NA	NA	NA	0.0223499088648946	ED3052,EG4725,GXW1,JU2464,JU774,LKC34,NIC267,WN2001
II	12487459	C	G	0.0851064	NA	NA	NA	NA	NA	NA	0.0223499088648946	ED3052,EG4725,GXW1,JU2464,JU774,LKC34,NIC267,WN2001
II	12487590	T	C	0.0531915	NA	NA	NA	NA	NA	NA	0.141179997340012	DL226,ECA36,JT11398,JU847,QX1791
II	12487709	T	C	0.478723	NA	NA	NA	NA	NA	NA	0.388423642253313	BRC20067,CB4856,CB4932,CX11285,DL226,DL238,ECA36,ED3048,ED3052,ED3073,EG4347,EG4725,GXW1,JT11398,JU1172,JU1242,JU1246,JU1395,JU1491,JU1581,JU1793,JU2001,JU2007,JU2316,JU2464,JU2466,JU310,JU346,JU393,JU397,JU774,JU775,JU778,JU847,KR314,LKC34,MY10,NIC1,NIC199,NIC231,NIC236,NIC256,NIC267,PB303,QX1791,QX1792,QX1794,RC301,WN2001
II	12487890	A	C	0.0851064	NA	NA	NA	NA	NA	NA	0.0223499088648946	ED3052,EG4725,GXW1,JU2464,JU774,LKC34,NIC267,WN2001
II	12487936	A	G	0.0851064	NA	NA	NA	NA	NA	NA	0.0223499088648946	ED3052,EG4725,GXW1,JU2464,JU774,LKC34,NIC267,WN2001
II	12487988	A	T	0.478723	NA	NA	NA	NA	NA	NA	0.388423642253313	BRC20067,CB4856,CB4932,CX11285,DL226,DL238,ECA36,ED3048,ED3052,ED3073,EG4347,EG4725,GXW1,JT11398,JU1172,JU1242,JU1246,JU1395,JU1491,JU1581,JU1793,JU2001,JU2007,JU2316,JU2464,JU2466,JU310,JU346,JU393,JU397,JU774,JU775,JU778,JU847,KR314,LKC34,MY10,NIC1,NIC199,NIC231,NIC236,NIC256,NIC267,PB303,QX1791,QX1792,QX1794,RC301,WN2001
II	12488022	T	A	0.5	NA	NA	NA	NA	NA	NA	0.307556942357395	BRC20067,CB4932,CX11285,DL226,ECA36,ED3048,ED3052,ED3073,EG4347,EG4725,GXW1,JT11398,JU1172,JU1242,JU1246,JU1395,JU1491,JU1581,JU1793,JU2001,JU2007,JU2316,JU2464,JU2466,JU310,JU346,JU393,JU397,JU774,JU775,JU778,JU847,KR314,LKC34,MY10,NIC1,NIC199,NIC231,NIC236,NIC256,NIC267,PB303,QX1791,QX1792,QX1794,RC301,WN2001
II	12488274	C	T	0.0851064	NA	NA	NA	NA	NA	NA	0.0223499088648946	ED3052,EG4725,GXW1,JU2464,JU774,LKC34,NIC267,WN2001
II	12488606	T	C	0.0851064	NA	NA	NA	NA	NA	NA	0.0223499088648946	ED3052,EG4725,GXW1,JU2464,JU774,LKC34,NIC267,WN2001
II	12488617	C	T	0.308511	NA	NA	NA	NA	NA	NA	0.135258597670466	BRC20067,CX11285,ED3048,ED3073,EG4347,JU1172,JU1246,JU1395,JU1491,JU1581,JU1793,JU2001,JU2007,JU2316,JU2466,JU310,JU393,JU775,JU778,MY10,NIC1,NIC199,NIC231,NIC236,NIC256,PB303,QX1792,QX1794,RC301
II	12488830	A	T	0.308511	NA	NA	NA	NA	NA	NA	0.135258597670466	BRC20067,CX11285,ED3048,ED3073,EG4347,JU1172,JU1246,JU1395,JU1491,JU1581,JU1793,JU2001,JU2007,JU2316,JU2466,JU310,JU393,JU775,JU778,MY10,NIC1,NIC199,NIC231,NIC236,NIC256,PB303,QX1792,QX1794,RC301
II	12489040	A	G	0.308511	NA	NA	NA	NA	NA	NA	0.135258597670466	BRC20067,CX11285,ED3048,ED3073,EG4347,JU1172,JU1246,JU1395,JU1491,JU1581,JU1793,JU2001,JU2007,JU2316,JU2466,JU310,JU393,JU775,JU778,MY10,NIC1,NIC199,NIC231,NIC236,NIC256,PB303,QX1792,QX1794,RC301
II	12489620	A	T	0.5	NA	NA	NA	NA	NA	NA	0.307556942357395	BRC20067,CB4932,CX11285,DL226,ECA36,ED3048,ED3052,ED3073,EG4347,EG4725,GXW1,JT11398,JU1172,JU1242,JU1246,JU1395,JU1491,JU1581,JU1793,JU2001,JU2007,JU2316,JU2464,JU2466,JU310,JU346,JU393,JU397,JU774,JU775,JU778,JU847,KR314,LKC34,MY10,NIC1,NIC199,NIC231,NIC236,NIC256,NIC267,PB303,QX1791,QX1792,QX1794,RC301,WN2001
II	12489762	C	T	0.308511	NA	NA	NA	NA	NA	NA	0.135258597670466	BRC20067,CX11285,ED3048,ED3073,EG4347,JU1172,JU1246,JU1395,JU1491,JU1581,JU1793,JU2001,JU2007,JU2316,JU2466,JU310,JU393,JU775,JU778,MY10,NIC1,NIC199,NIC231,NIC236,NIC256,PB303,QX1792,QX1794,RC301
II	12489858	G	A	0.265957	NA	NA	NA	NA	NA	NA	0.315552194649727	CX11254,CX11264,CX11271,CX11276,CX11292,CX11314,ED3005,ED3011,ED3046,ED3049,ED3077,JU323,MY1,MY16,MY23,NIC166,NIC207,PB306,PS2025,QG536,QG556,QG557,QX1212,QX1233,QX1793
II	12490294	T	C	0.308511	T21B4.15	WBGene00043054	protein_coding	synonymous	LOW	27I	0.135258597670466	BRC20067,CX11285,ED3048,ED3073,EG4347,JU1172,JU1246,JU1395,JU1491,JU1581,JU1793,JU2001,JU2007,JU2316,JU2466,JU310,JU393,JU775,JU778,MY10,NIC1,NIC199,NIC231,NIC236,NIC256,PB303,QX1792,QX1794,RC301
II	12490460	A	G	0.308511	T21B4.15	WBGene00043054	protein_coding	intron	LOW	NA	0.135258597670466	BRC20067,CX11285,ED3048,ED3073,EG4347,JU1172,JU1246,JU1395,JU1491,JU1581,JU1793,JU2001,JU2007,JU2316,JU2466,JU310,JU393,JU775,JU778,MY10,NIC1,NIC199,NIC231,NIC236,NIC256,PB303,QX1792,QX1794,RC301
II	12490698	A	G	0.0638298	T21B4.15	WBGene00043054	protein_coding	intron	LOW	NA	0.00230565598310301	DL226,ECA36,JT11398,JU847,KR314,QX1791
II	12490727	A	G	0.106383	T21B4.15	WBGene00043054	protein_coding	intron	LOW	NA	0.0512322436196077	BRC20067,CB4856,CB4932,CX11254,CX11264,CX11271,CX11276,CX11285,CX11292,CX11314,DL226,DL238,ECA36,ED3005,ED3011,ED3017,ED3046,ED3048,ED3049,ED3052,ED3073,ED3077,EG4347,EG4349,EG4725,GXW1,JT11398,JU1172,JU1242,JU1246,JU1395,JU1409,JU1491,JU1530,JU1581,JU1652,JU1793,JU2001,JU2007,JU2316,JU2464,JU2466,JU258,JU310,JU323,JU346,JU360,JU393,JU397,JU440,JU642,JU774,JU775,JU778,JU847,KR314,LKC34,MY1,MY10,M…
II	12491189	T	G	0.170213	T21B4.15	WBGene00043054	protein_coding	intron	LOW	NA	0.0539125110163021	CB4856,DL226,DL238,ECA36,ED3052,EG4725,GXW1,JT11398,JU2464,JU774,JU847,KR314,LKC34,NIC267,QX1791,WN2001
II	12491541	T	A	0.170213	T21B4.15	WBGene00043054	protein_coding	synonymous	LOW	192P	0.0539125110163021	CB4856,DL226,DL238,ECA36,ED3052,EG4725,GXW1,JT11398,JU2464,JU774,JU847,KR314,LKC34,NIC267,QX1791,WN2001
II	12491786	A	G	0.0638298	T21B4.15	WBGene00043054	protein_coding	3_prime_utr	LOW	NA	0.00230565598310301	DL226,ECA36,JT11398,JU847,KR314,QX1791
II	12492363	C	T	0.0851064	srz-6	WBGene00011876	protein_coding	missense	HIGH	38A>38V	0.0223499088648946	ED3052,EG4725,GXW1,JU2464,JU774,LKC34,NIC267,WN2001
II	12493328	A	G	0.0638298	srz-6	WBGene00011876	protein_coding	intron	LOW	NA	0.00230565598310301	DL226,ECA36,JT11398,JU847,KR314,QX1791
II	12493549	A	C	0.106383	srz-6	WBGene00011876	protein_coding	missense	HIGH	370N>370H	0.06816107466872	CB4856,DL238,ED3052,EG4725,GXW1,JU2464,JU774,LKC34,NIC267,WN2001
II	12493561	G	T	0.0638298	srz-6	WBGene00011876	protein_coding	3_prime_utr	LOW	NA	0.00230565598310301	DL226,ECA36,JT11398,JU847,KR314,QX1791
II	12493598	G	A	0.0638298	srz-6	WBGene00011876	protein_coding	3_prime_utr	LOW	NA	0.00230565598310301	DL226,ECA36,JT11398,JU847,KR314,QX1791
II	12493606	T	G	0.0638298	srz-6	WBGene00011876	protein_coding	3_prime_utr	LOW	NA	0.00230565598310301	DL226,ECA36,JT11398,JU847,KR314,QX1791
II	12493618	G	T	0.0638298	srz-6	WBGene00011876	protein_coding	3_prime_utr	LOW	NA	0.00230565598310301	DL226,ECA36,JT11398,JU847,KR314,QX1791
II	12493692	A	C	0.0638298	NA	NA	NA	NA	NA	NA	0.00230565598310301	DL226,ECA36,JT11398,JU847,KR314,QX1791
II	12493699	C	T	0.0638298	NA	NA	NA	NA	NA	NA	0.00230565598310301	DL226,ECA36,JT11398,JU847,KR314,QX1791
II	12493754	T	C	0.0638298	col-85	WBGene00000660	protein_coding	3_prime_utr	LOW	NA	0.00230565598310301	DL226,ECA36,JT11398,JU847,KR314,QX1791
II	12493860	G	C	0.0638298	col-85	WBGene00000660	protein_coding	synonymous	LOW	293A	0.00230565598310301	DL226,ECA36,JT11398,JU847,KR314,QX1791
II	12493941	C	T	0.0638298	col-85	WBGene00000660	protein_coding	synonymous	LOW	266P	0.00230565598310301	DL226,ECA36,JT11398,JU847,KR314,QX1791
II	12493950	C	T	0.0638298	col-85	WBGene00000660	protein_coding	synonymous	LOW	263Q	0.00230565598310301	DL226,ECA36,JT11398,JU847,KR314,QX1791
II	12494064	C	T	0.0638298	col-85	WBGene00000660	protein_coding	synonymous	LOW	225P	0.00230565598310301	DL226,ECA36,JT11398,JU847,KR314,QX1791
II	12494094	A	G	0.106383	col-85	WBGene00000660	protein_coding	synonymous	LOW	215N	0.06816107466872	CB4856,DL238,ED3052,EG4725,GXW1,JU2464,JU774,LKC34,NIC267,WN2001
II	12494247	A	G	0.106383	col-85	WBGene00000660	protein_coding	synonymous	LOW	164D	0.06816107466872	CB4856,DL238,ED3052,EG4725,GXW1,JU2464,JU774,LKC34,NIC267,WN2001
II	12494425	C	T	0.106383	col-85	WBGene00000660	protein_coding	missense	HIGH	105G>105E	0.06816107466872	CB4856,DL238,ED3052,EG4725,GXW1,JU2464,JU774,LKC34,NIC267,WN2001
II	12494454	A	G	0.106383	col-85	WBGene00000660	protein_coding	synonymous	LOW	95A	0.06816107466872	CB4856,DL238,ED3052,EG4725,GXW1,JU2464,JU774,LKC34,NIC267,WN2001
II	12494487	C	A	0.106383	col-85	WBGene00000660	protein_coding	synonymous	LOW	84R	0.06816107466872	CB4856,DL238,ED3052,EG4725,GXW1,JU2464,JU774,LKC34,NIC267,WN2001
II	12494522	C	T	0.106383	col-85	WBGene00000660	protein_coding	missense	HIGH	73V>73M	0.06816107466872	CB4856,DL238,ED3052,EG4725,GXW1,JU2464,JU774,LKC34,NIC267,WN2001
II	12494541	G	A	0.106383	col-85	WBGene00000660	protein_coding	synonymous	LOW	66D	0.06816107466872	CB4856,DL238,ED3052,EG4725,GXW1,JU2464,JU774,LKC34,NIC267,WN2001
II	12494626	G	T	0.106383	col-85	WBGene00000660	protein_coding	intron	LOW	NA	0.06816107466872	CB4856,DL238,ED3052,EG4725,GXW1,JU2464,JU774,LKC34,NIC267,WN2001
II	12494668	A	G	0.106383	col-85	WBGene00000660	protein_coding	intron	LOW	NA	0.06816107466872	CB4856,DL238,ED3052,EG4725,GXW1,JU2464,JU774,LKC34,NIC267,WN2001
II	12494670	G	A	0.106383	col-85	WBGene00000660	protein_coding	intron	LOW	NA	0.06816107466872	CB4856,DL238,ED3052,EG4725,GXW1,JU2464,JU774,LKC34,NIC267,WN2001
II	12494678	A	G	0.106383	col-85	WBGene00000660	protein_coding	intron	LOW	NA	0.06816107466872	CB4856,DL238,ED3052,EG4725,GXW1,JU2464,JU774,LKC34,NIC267,WN2001
II	12494818	T	G	0.0851064	col-85	WBGene00000660	protein_coding	intron	LOW	NA	0.0223499088648946	ED3052,EG4725,GXW1,JU2464,JU774,LKC34,NIC267,WN2001
II	12494886	A	G	0.0851064	col-85	WBGene00000660	protein_coding	splice_donor	HIGH	NA	0.0223499088648946	ED3052,EG4725,GXW1,JU2464,JU774,LKC34,NIC267,WN2001
II	12494984	G	A	0.308511	col-85	WBGene00000660	protein_coding	splice_region	HIGH	NA	0.135258597670466	BRC20067,CX11285,ED3048,ED3073,EG4347,JU1172,JU1246,JU1395,JU1491,JU1581,JU1793,JU2001,JU2007,JU2316,JU2466,JU310,JU393,JU775,JU778,MY10,NIC1,NIC199,NIC231,NIC236,NIC256,PB303,QX1792,QX1794,RC301
II	12495068	T	G	0.106383	col-85	WBGene00000660	protein_coding	synonymous	LOW	9A	0.06816107466872	CB4856,DL238,ED3052,EG4725,GXW1,JU2464,JU774,LKC34,NIC267,WN2001
II	12495143	A	G	0.0851064	NA	NA	NA	NA	NA	NA	0.0223499088648946	ED3052,EG4725,GXW1,JU2464,JU774,LKC34,NIC267,WN2001
II	12495207	A	C	0.106383	NA	NA	NA	NA	NA	NA	0.06816107466872	CB4856,DL238,ED3052,EG4725,GXW1,JU2464,JU774,LKC34,NIC267,WN2001
II	12495239	A	T	0.106383	NA	NA	NA	NA	NA	NA	0.06816107466872	CB4856,DL238,ED3052,EG4725,GXW1,JU2464,JU774,LKC34,NIC267,WN2001
II	12495582	T	G	0.0638298	T21B4.3	WBGene00011877	protein_coding	missense	HIGH	151I>146L	0.00230565598310301	DL226,ECA36,JT11398,JU847,KR314,QX1791
II	12495653	A	G	0.0851064	NA	NA	NA	@12495654	Linker	NA	0.0835925007403812	CB4856,DL226,DL238,ECA36,JT11398,JU847,KR314,QX1791
II	12495785	A	G	0.0851064	T21B4.3	WBGene00011877	protein_coding	intron	LOW	NA	0.0835925007403812	CB4856,DL226,DL238,ECA36,JT11398,JU847,KR314,QX1791
II	12496817	T	C	0.170213	NA	NA	NA	NA	NA	NA	0.0539125110163021	CB4856,DL226,DL238,ECA36,ED3052,EG4725,GXW1,JT11398,JU2464,JU774,JU847,KR314,LKC34,NIC267,QX1791,WN2001
II	12497048	C	T	0.0851064	NA	NA	NA	NA	NA	NA	0.0223499088648946	ED3052,EG4725,GXW1,JU2464,JU774,LKC34,NIC267,WN2001
II	12497349	C	A	0.106383	ador-1	WBGene00011878	protein_coding	3_prime_utr	LOW	NA	0.06816107466872	CB4856,DL238,ED3052,EG4725,GXW1,JU2464,JU774,LKC34,NIC267,WN2001
II	12497363	A	T	0.12766	ador-1	WBGene00011878	protein_coding	3_prime_utr	LOW	NA	0.502287180245936	CB4856,DL238,ECA36,ED3052,EG4725,GXW1,JU2464,JU774,KR314,LKC34,NIC267,WN2001
II	12497482	C	A	0.478723	NA	NA	NA	@12502780	Linker	NA	0.388423642253313	BRC20067,CB4856,CB4932,CX11285,DL226,DL238,ECA36,ED3048,ED3052,ED3073,EG4347,EG4725,GXW1,JT11398,JU1172,JU1242,JU1246,JU1395,JU1491,JU1581,JU1793,JU2001,JU2007,JU2316,JU2464,JU2466,JU310,JU346,JU393,JU397,JU774,JU775,JU778,JU847,KR314,LKC34,MY10,NIC1,NIC199,NIC231,NIC236,NIC256,NIC267,PB303,QX1791,QX1792,QX1794,RC301,WN2001
II	12498306	A	G	0.0638298	ador-1	WBGene00011878	protein_coding	synonymous	LOW	151F	0.00230565598310301	DL226,ECA36,JT11398,JU847,KR314,QX1791
II	12498318	C	A	0.0638298	ador-1	WBGene00011878	protein_coding	synonymous	LOW	147T	0.00230565598310301	DL226,ECA36,JT11398,JU847,KR314,QX1791
II	12498675	C	T	0.106383	ador-1	WBGene00011878	protein_coding	intron	LOW	NA	0.913492151555716	ED3017,EG4349,JU1409,JU1530,JU1652,JU258,JU360,JU440,JU642,NIC3
II	12498804	G	A	0.106383	ador-1	WBGene00011878	protein_coding	intron	LOW	NA	0.913492151555716	ED3017,EG4349,JU1409,JU1530,JU1652,JU258,JU360,JU440,JU642,NIC3
II	12500137	C	T	0.308511	ador-1	WBGene00011878	protein_coding	intron	LOW	NA	0.135258597670466	BRC20067,CX11285,ED3048,ED3073,EG4347,JU1172,JU1246,JU1395,JU1491,JU1581,JU1793,JU2001,JU2007,JU2316,JU2466,JU310,JU393,JU775,JU778,MY10,NIC1,NIC199,NIC231,NIC236,NIC256,PB303,QX1792,QX1794,RC301
II	12500551	T	C	0.308511	ador-1	WBGene00011878	protein_coding	intron	LOW	NA	0.135258597670466	BRC20067,CX11285,ED3048,ED3073,EG4347,JU1172,JU1246,JU1395,JU1491,JU1581,JU1793,JU2001,JU2007,JU2316,JU2466,JU310,JU393,JU775,JU778,MY10,NIC1,NIC199,NIC231,NIC236,NIC256,PB303,QX1792,QX1794,RC301
II	12501609	A	T	0.106383	ador-1	WBGene00011878	protein_coding	intron	LOW	NA	0.913492151555716	ED3017,EG4349,JU1409,JU1530,JU1652,JU258,JU360,JU440,JU642,NIC3
II	12501942	G	T	0.0638298	ador-1	WBGene00011878	protein_coding	intron	LOW	NA	0.00230565598310301	DL226,ECA36,JT11398,JU847,KR314,QX1791
II	12502130	A	C	0.0638298	ador-1	WBGene00011878	protein_coding	intron	LOW	NA	0.00230565598310301	DL226,ECA36,JT11398,JU847,KR314,QX1791
II	12502148	G	T	0.106383	ador-1	WBGene00011878	protein_coding	intron	LOW	NA	0.258295453317687	CB4932,DL226,ECA36,JT11398,JU1242,JU346,JU397,JU847,KR314,QX1791
II	12502154	T	C	0.0638298	ador-1	WBGene00011878	protein_coding	intron	LOW	NA	0.00230565598310301	DL226,ECA36,JT11398,JU847,KR314,QX1791
II	12502174	C	A	0.0638298	ador-1	WBGene00011878	protein_coding	intron	LOW	NA	0.00230565598310301	DL226,ECA36,JT11398,JU847,KR314,QX1791
II	12502299	G	A	0.0638298	ador-1	WBGene00011878	protein_coding	synonymous	LOW	52L	0.00230565598310301	DL226,ECA36,JT11398,JU847,KR314,QX1791
II	12502355	T	C	0.0638298	ador-1	WBGene00011878	protein_coding	missense	HIGH	33K>33R	0.00230565598310301	DL226,ECA36,JT11398,JU847,KR314,QX1791
II	12502645	T	C	0.308511	ador-1	WBGene00011878	protein_coding	intron	LOW	NA	0.135258597670466	BRC20067,CX11285,ED3048,ED3073,EG4347,JU1172,JU1246,JU1395,JU1491,JU1581,JU1793,JU2001,JU2007,JU2316,JU2466,JU310,JU393,JU775,JU778,MY10,NIC1,NIC199,NIC231,NIC236,NIC256,PB303,QX1792,QX1794,RC301
II	12502757	G	A	0.0531915	ador-1	WBGene00011878	protein_coding	intron	LOW	NA	0.563967995064099	CB4932,JU1242,JU346,JU397,KR314
II	12502876	T	A	0.0851064	ador-1	WBGene00011878	protein_coding	5_prime_utr	LOW	NA	0.0223499088648946	ED3052,EG4725,GXW1,JU2464,JU774,LKC34,NIC267,WN2001
II	12503015	A	C	0.0851064	NA	NA	NA	NA	NA	NA	0.0223499088648946	ED3052,EG4725,GXW1,JU2464,JU774,LKC34,NIC267,WN2001
II	12503135	C	T	0.0531915	NA	NA	NA	NA	NA	NA	0.563967995064099	CB4932,JU1242,JU346,JU397,KR314
II	12503597	G	A	0.308511	NA	NA	NA	NA	NA	NA	0.135258597670466	BRC20067,CX11285,ED3048,ED3073,EG4347,JU1172,JU1246,JU1395,JU1491,JU1581,JU1793,JU2001,JU2007,JU2316,JU2466,JU310,JU393,JU775,JU778,MY10,NIC1,NIC199,NIC231,NIC236,NIC256,PB303,QX1792,QX1794,RC301
II	12503750	A	G	0.478723	NA	NA	NA	NA	NA	NA	0.388423642253313	BRC20067,CB4856,CB4932,CX11285,DL226,DL238,ECA36,ED3048,ED3052,ED3073,EG4347,EG4725,GXW1,JT11398,JU1172,JU1242,JU1246,JU1395,JU1491,JU1581,JU1793,JU2001,JU2007,JU2316,JU2464,JU2466,JU310,JU346,JU393,JU397,JU774,JU775,JU778,JU847,KR314,LKC34,MY10,NIC1,NIC199,NIC231,NIC236,NIC256,NIC267,PB303,QX1791,QX1792,QX1794,RC301,WN2001
II	12504116	C	T	0.37234	NA	NA	NA	NA	NA	NA	0.362312232203769	CX11254,CX11264,CX11271,CX11276,CX11292,CX11314,ED3005,ED3011,ED3017,ED3046,ED3049,ED3077,EG4349,JU1409,JU1530,JU1652,JU258,JU323,JU360,JU440,JU642,MY1,MY16,MY23,NIC166,NIC207,NIC3,PB306,PS2025,QG536,QG556,QG557,QX1212,QX1233,QX1793
II	12504330	T	A	0.0531915	NA	NA	NA	NA	NA	NA	0.563967995064099	CB4932,JU1242,JU346,JU397,KR314
II	12505185	A	C	0.106383	NA	NA	NA	NA	NA	NA	0.258295453317687	CB4932,DL226,ECA36,JT11398,JU1242,JU346,JU397,JU847,KR314,QX1791
II	12505622	T	G	0.106383	NA	NA	NA	NA	NA	NA	0.258295453317687	CB4932,DL226,ECA36,JT11398,JU1242,JU346,JU397,JU847,KR314,QX1791
II	12506539	T	C	0.0851064	NA	NA	NA	NA	NA	NA	0.772517281151015	CB4932,ECA36,JT11398,JU1242,JU346,JU397,JU847,KR314
II	12506646	G	A	0.478723	NA	NA	NA	NA	NA	NA	0.388423642253313	BRC20067,CB4856,CB4932,CX11285,DL226,DL238,ECA36,ED3048,ED3052,ED3073,EG4347,EG4725,GXW1,JT11398,JU1172,JU1242,JU1246,JU1395,JU1491,JU1581,JU1793,JU2001,JU2007,JU2316,JU2464,JU2466,JU310,JU346,JU393,JU397,JU774,JU775,JU778,JU847,KR314,LKC34,MY10,NIC1,NIC199,NIC231,NIC236,NIC256,NIC267,PB303,QX1791,QX1792,QX1794,RC301,WN2001
II	12506783	T	C	0.265957	NA	NA	NA	NA	NA	NA	0.315552194649727	CX11254,CX11264,CX11271,CX11276,CX11292,CX11314,ED3005,ED3011,ED3046,ED3049,ED3077,JU323,MY1,MY16,MY23,NIC166,NIC207,PB306,PS2025,QG536,QG556,QG557,QX1212,QX1233,QX1793
II	12506878	T	C	0.106383	NA	NA	NA	NA	NA	NA	0.258295453317687	CB4932,DL226,ECA36,JT11398,JU1242,JU346,JU397,JU847,KR314,QX1791
II	12507450	T	C	0.0531915	srh-68	WBGene00005289	protein_coding	missense	HIGH	38V>38A	0.563967995064099	CB4932,JU1242,JU346,JU397,KR314
II	12507957	T	A	0.0851064	srh-68	WBGene00005289	protein_coding	intron	LOW	NA	0.0223499088648946	ED3052,EG4725,GXW1,JU2464,JU774,LKC34,NIC267,WN2001
II	12507958	C	A	0.0851064	srh-68	WBGene00005289	protein_coding	intron	LOW	NA	0.0223499088648946	ED3052,EG4725,GXW1,JU2464,JU774,LKC34,NIC267,WN2001
II	12508190	C	T	0.361702	srh-68	WBGene00005289	protein_coding	missense	HIGH	255S>255L	0.397421048481562	CX11254,CX11264,CX11271,CX11276,CX11292,CX11314,ED3005,ED3011,ED3017,ED3046,ED3049,ED3077,EG4349,JU1409,JU1530,JU1652,JU258,JU323,JU360,JU440,JU642,MY1,MY16,MY23,NIC166,NIC207,PB306,PS2025,QG536,QG556,QG557,QX1212,QX1233,QX1793
II	12508517	T	C	0.0531915	NA	NA	NA	NA	NA	NA	0.563967995064099	CB4932,JU1242,JU346,JU397,KR314
II	12508752	A	T	0.468085	NA	NA	NA	NA	NA	NA	0.406543689568078	BRC20067,CB4856,CB4932,CX11285,DL226,DL238,ECA36,ED3048,ED3052,ED3073,EG4347,EG4725,GXW1,JT11398,JU1172,JU1242,JU1246,JU1395,JU1491,JU1581,JU1793,JU2001,JU2007,JU2316,JU2464,JU2466,JU310,JU346,JU393,JU397,JU774,JU775,JU778,JU847,KR314,LKC34,MY10,NIC1,NIC199,NIC231,NIC236,NIC256,NIC267,NIC3,PB303,QX1791,QX1792,QX1794,RC301,WN2001
II	12508913	A	T	0.265957	NA	NA	NA	NA	NA	NA	0.315552194649727	CX11254,CX11264,CX11271,CX11276,CX11292,CX11314,ED3005,ED3011,ED3046,ED3049,ED3077,JU323,MY1,MY16,MY23,NIC166,NIC207,PB306,PS2025,QG536,QG556,QG557,QX1212,QX1233,QX1793
II	12509206	C	T	0.0851064	srh-67	WBGene00005288	protein_coding	*missense	HIGH	86S>86F	0.0223499088648946	ED3052,EG4725,GXW1,JU2464,JU774,LKC34,NIC267,WN2001
II	12509460	C	T	0.159574	srh-67	WBGene00005288	protein_coding	*missense	HIGH	150T>150M	0.0372803568627073	CB4932,DL226,ED3052,EG4725,GXW1,JU1242,JU2464,JU346,JU397,JU774,KR314,LKC34,NIC267,QX1791,WN2001
II	12509526	C	T	0.0851064	srh-67	WBGene00005288	protein_coding	*missense	HIGH	172P>172L	0.0223499088648946	ED3052,EG4725,GXW1,JU2464,JU774,LKC34,NIC267,WN2001
II	12509737	A	G	0.212766	srh-67	WBGene00005288	protein_coding	*missense	HIGH	210M>210E	0.302742919777099	CB4856,CB4932,DL226,DL238,ECA36,ED3052,EG4725,GXW1,JT11398,JU1242,JU2464,JU346,JU397,JU774,JU847,KR314,LKC34,NIC267,QX1791,WN2001
II	12509738	T	A	0.159574	NA	NA	NA	@12509737	Linker	NA	0.472398494648009	CB4856,CB4932,DL238,ED3052,EG4725,GXW1,JU1242,JU2464,JU346,JU397,JU774,KR314,LKC34,NIC267,WN2001
II	12510022	T	A	0.0851064	srh-67	WBGene00005288	protein_coding	*missense	HIGH	305S>305T	0.0223499088648946	ED3052,EG4725,GXW1,JU2464,JU774,LKC34,NIC267,WN2001
II	12510256	A	T	0.265957	NA	NA	NA	NA	NA	NA	0.315552194649727	CX11254,CX11264,CX11271,CX11276,CX11292,CX11314,ED3005,ED3011,ED3046,ED3049,ED3077,JU323,MY1,MY16,MY23,NIC166,NIC207,PB306,PS2025,QG536,QG556,QG557,QX1212,QX1233,QX1793
II	12510350	A	G	0.138298	NA	NA	NA	NA	NA	NA	0.401095668030226	CB4932,ED3052,EG4725,GXW1,JU1242,JU2464,JU346,JU397,JU774,KR314,LKC34,NIC267,WN2001
II	12510566	A	G	0.138298	NA	NA	NA	NA	NA	NA	0.401095668030226	CB4932,ED3052,EG4725,GXW1,JU1242,JU2464,JU346,JU397,JU774,KR314,LKC34,NIC267,WN2001
II	12510667	A	G	0.0531915	NA	NA	NA	NA	NA	NA	0.141179997340012	DL226,ECA36,JT11398,JU847,QX1791
II	12510673	A	T	0.212766	NA	NA	NA	NA	NA	NA	0.302742919777099	CB4856,CB4932,DL226,DL238,ECA36,ED3052,EG4725,GXW1,JT11398,JU1242,JU2464,JU346,JU397,JU774,JU847,KR314,LKC34,NIC267,QX1791,WN2001
II	12510833	T	G	0.0957447	srh-66	WBGene00005287	polymorphic_pseudogene	intron	LOW	NA	0.505801598675046	DL226,ED3052,EG4725,GXW1,JU2464,JU774,LKC34,NIC267,WN2001
II	12510954	G	A	0.0957447	srh-66	WBGene00005287	polymorphic_pseudogene	intron	LOW	NA	0.505801598675046	DL226,ED3052,EG4725,GXW1,JU2464,JU774,LKC34,NIC267,WN2001
II	12511453	T	A	0.148936	srh-66	WBGene00005287	polymorphic_pseudogene	intron	LOW	NA	0.901540059928247	CB4932,DL226,ED3052,EG4725,GXW1,JU1242,JU2464,JU346,JU397,JU774,KR314,LKC34,NIC267,WN2001
II	12511531	C	T	0.0957447	srh-66	WBGene00005287	polymorphic_pseudogene	intron	LOW	NA	0.505801598675046	DL226,ED3052,EG4725,GXW1,JU2464,JU774,LKC34,NIC267,WN2001
II	12513377	A	G	0.148936	NA	NA	NA	NA	NA	NA	0.901540059928247	CB4932,DL226,ED3052,EG4725,GXW1,JU1242,JU2464,JU346,JU397,JU774,KR314,LKC34,NIC267,WN2001
II	12513626	A	G	0.0957447	srh-69	WBGene00005290	protein_coding	3_prime_utr	LOW	NA	0.505801598675046	DL226,ED3052,EG4725,GXW1,JU2464,JU774,LKC34,NIC267,WN2001
II	12514428	T	C	0.212766	NA	NA	NA	@12514531	Linker	NA	0.302742919777099	CB4856,CB4932,DL226,DL238,ECA36,ED3052,EG4725,GXW1,JT11398,JU1242,JU2464,JU346,JU397,JU774,JU847,KR314,LKC34,NIC267,QX1791,WN2001
II	12514569	G	A	0.319149	NA	NA	NA	@12514571	Linker	NA	0.130514234541367	BRC20067,CX11285,ED3048,ED3073,EG4347,JU1172,JU1246,JU1395,JU1491,JU1581,JU1793,JU2001,JU2007,JU2316,JU2466,JU310,JU393,JU775,JU778,MY10,NIC1,NIC199,NIC231,NIC236,NIC256,NIC3,PB303,QX1792,QX1794,RC301
II	12514571	T	C	0.319149	srh-69	WBGene00005290	protein_coding	missense	HIGH	49T>49A	0.130514234541367	BRC20067,CX11285,ED3048,ED3073,EG4347,JU1172,JU1246,JU1395,JU1491,JU1581,JU1793,JU2001,JU2007,JU2316,JU2466,JU310,JU393,JU775,JU778,MY10,NIC1,NIC199,NIC231,NIC236,NIC256,NIC3,PB303,QX1792,QX1794,RC301
II	12514685	A	G	0.489362	srh-69	WBGene00005290	protein_coding	missense	HIGH	11S>11P	0.463420545369265	BRC20067,CB4856,CB4932,CX11285,DL226,DL238,ECA36,ED3048,ED3052,ED3073,EG4347,EG4725,GXW1,JU1172,JU1242,JU1246,JU1395,JU1491,JU1581,JU1793,JU2001,JU2007,JU2316,JU2464,JU2466,JU310,JU346,JU393,JU397,JU774,JU775,JU778,KR314,LKC34,MY10,NIC1,NIC199,NIC231,NIC236,NIC256,NIC267,NIC3,PB303,QX1791,QX1792,QX1794,RC301,WN2001
II	12514815	G	A	0.0957447	NA	NA	NA	NA	NA	NA	0.505801598675046	DL226,ED3052,EG4725,GXW1,JU2464,JU774,LKC34,NIC267,WN2001
II	12515111	C	T	0.148936	srh-61	WBGene00005283	protein_coding	missense	HIGH	294M>294I	0.901540059928247	CB4932,DL226,ED3052,EG4725,GXW1,JU1242,JU2464,JU346,JU397,JU774,KR314,LKC34,NIC267,WN2001
II	12515342	T	A	0.319149	srh-61	WBGene00005283	protein_coding	synonymous	LOW	217I	0.130514234541367	BRC20067,CX11285,ED3048,ED3073,EG4347,JU1172,JU1246,JU1395,JU1491,JU1581,JU1793,JU2001,JU2007,JU2316,JU2466,JU310,JU393,JU775,JU778,MY10,NIC1,NIC199,NIC231,NIC236,NIC256,NIC3,PB303,QX1792,QX1794,RC301
II	12515539	G	A	0.489362	srh-61	WBGene00005283	protein_coding	intron	LOW	NA	0.899015806329973	BRC20067,CB4856,CB4932,CX11285,DL226,DL238,ED3048,ED3052,ED3073,EG4347,EG4725,GXW1,JU1172,JU1242,JU1246,JU1395,JU1491,JU1581,JU1793,JU2001,JU2007,JU2316,JU2464,JU2466,JU310,JU346,JU393,JU397,JU774,JU775,JU778,KR314,LKC34,MY10,NIC1,NIC199,NIC231,NIC236,NIC256,NIC267,NIC3,PB303,QX1792,QX1794,RC301,WN2001
II	12515624	C	T	0.319149	srh-61	WBGene00005283	protein_coding	intron	LOW	NA	0.130514234541367	BRC20067,CX11285,ED3048,ED3073,EG4347,JU1172,JU1246,JU1395,JU1491,JU1581,JU1793,JU2001,JU2007,JU2316,JU2466,JU310,JU393,JU775,JU778,MY10,NIC1,NIC199,NIC231,NIC236,NIC256,NIC3,PB303,QX1792,QX1794,RC301
II	12515766	A	T	0.489362	srh-61	WBGene00005283	protein_coding	intron	LOW	NA	0.463420545369265	BRC20067,CB4856,CB4932,CX11285,DL226,DL238,ECA36,ED3048,ED3052,ED3073,EG4347,EG4725,GXW1,JU1172,JU1242,JU1246,JU1395,JU1491,JU1581,JU1793,JU2001,JU2007,JU2316,JU2464,JU2466,JU310,JU346,JU393,JU397,JU774,JU775,JU778,KR314,LKC34,MY10,NIC1,NIC199,NIC231,NIC236,NIC256,NIC267,NIC3,PB303,QX1791,QX1792,QX1794,RC301,WN2001
II	12515838	C	T	0.468085	NA	NA	NA	@12516264	Linker	NA	0.406543689568078	BRC20067,CB4856,CB4932,CX11285,DL226,DL238,ECA36,ED3048,ED3052,ED3073,EG4347,EG4725,GXW1,JT11398,JU1172,JU1242,JU1246,JU1395,JU1491,JU1581,JU1793,JU2001,JU2007,JU2316,JU2464,JU2466,JU310,JU346,JU393,JU397,JU774,JU775,JU778,JU847,KR314,LKC34,MY10,NIC1,NIC199,NIC231,NIC236,NIC256,NIC267,NIC3,PB303,QX1791,QX1792,QX1794,RC301,WN2001
II	12515864	T	G	0.489362	NA	NA	NA	@12516264	Linker	NA	0.463420545369265	BRC20067,CB4856,CB4932,CX11285,DL226,DL238,ECA36,ED3048,ED3052,ED3073,EG4347,EG4725,GXW1,JU1172,JU1242,JU1246,JU1395,JU1491,JU1581,JU1793,JU2001,JU2007,JU2316,JU2464,JU2466,JU310,JU346,JU393,JU397,JU774,JU775,JU778,KR314,LKC34,MY10,NIC1,NIC199,NIC231,NIC236,NIC256,NIC267,NIC3,PB303,QX1791,QX1792,QX1794,RC301,WN2001
II	12516095	A	G	0.319149	srh-61	WBGene00005283	protein_coding	missense	HIGH	107Y>107H	0.130514234541367	BRC20067,CX11285,ED3048,ED3073,EG4347,JU1172,JU1246,JU1395,JU1491,JU1581,JU1793,JU2001,JU2007,JU2316,JU2466,JU310,JU393,JU775,JU778,MY10,NIC1,NIC199,NIC231,NIC236,NIC256,NIC3,PB303,QX1792,QX1794,RC301
II	12516339	A	C	0.468085	srh-61	WBGene00005283	protein_coding	missense	HIGH	25F>25L	0.406543689568078	BRC20067,CB4856,CB4932,CX11285,DL226,DL238,ECA36,ED3048,ED3052,ED3073,EG4347,EG4725,GXW1,JT11398,JU1172,JU1242,JU1246,JU1395,JU1491,JU1581,JU1793,JU2001,JU2007,JU2316,JU2464,JU2466,JU310,JU346,JU393,JU397,JU774,JU775,JU778,JU847,KR314,LKC34,MY10,NIC1,NIC199,NIC231,NIC236,NIC256,NIC267,NIC3,PB303,QX1791,QX1792,QX1794,RC301,WN2001
II	12516485	T	G	0.0957447	NA	NA	NA	NA	NA	NA	0.505801598675046	DL226,ED3052,EG4725,GXW1,JU2464,JU774,LKC34,NIC267,WN2001
II	12516582	A	G	0.319149	NA	NA	NA	NA	NA	NA	0.130514234541367	BRC20067,CX11285,ED3048,ED3073,EG4347,JU1172,JU1246,JU1395,JU1491,JU1581,JU1793,JU2001,JU2007,JU2316,JU2466,JU310,JU393,JU775,JU778,MY10,NIC1,NIC199,NIC231,NIC236,NIC256,NIC3,PB303,QX1792,QX1794,RC301
II	12517125	T	C	0.468085	NA	NA	NA	@12517518	Linker	NA	0.406543689568078	BRC20067,CB4856,CB4932,CX11285,DL226,DL238,ECA36,ED3048,ED3052,ED3073,EG4347,EG4725,GXW1,JT11398,JU1172,JU1242,JU1246,JU1395,JU1491,JU1581,JU1793,JU2001,JU2007,JU2316,JU2464,JU2466,JU310,JU346,JU393,JU397,JU774,JU775,JU778,JU847,KR314,LKC34,MY10,NIC1,NIC199,NIC231,NIC236,NIC256,NIC267,NIC3,PB303,QX1791,QX1792,QX1794,RC301,WN2001
II	12517146	T	A	0.468085	NA	NA	NA	@12517518	Linker	NA	0.406543689568078	BRC20067,CB4856,CB4932,CX11285,DL226,DL238,ECA36,ED3048,ED3052,ED3073,EG4347,EG4725,GXW1,JT11398,JU1172,JU1242,JU1246,JU1395,JU1491,JU1581,JU1793,JU2001,JU2007,JU2316,JU2464,JU2466,JU310,JU346,JU393,JU397,JU774,JU775,JU778,JU847,KR314,LKC34,MY10,NIC1,NIC199,NIC231,NIC236,NIC256,NIC267,NIC3,PB303,QX1791,QX1792,QX1794,RC301,WN2001
II	12517176	T	G	0.0957447	srh-70	WBGene00005291	protein_coding	synonymous	LOW	194A	1.23980380239364	ED3017,EG4349,JU1409,JU1530,JU1652,JU258,JU360,JU440,JU642
II	12517206	T	C	0.468085	NA	NA	NA	@12517518	Linker	NA	0.406543689568078	BRC20067,CB4856,CB4932,CX11285,DL226,DL238,ECA36,ED3048,ED3052,ED3073,EG4347,EG4725,GXW1,JT11398,JU1172,JU1242,JU1246,JU1395,JU1491,JU1581,JU1793,JU2001,JU2007,JU2316,JU2464,JU2466,JU310,JU346,JU393,JU397,JU774,JU775,JU778,JU847,KR314,LKC34,MY10,NIC1,NIC199,NIC231,NIC236,NIC256,NIC267,NIC3,PB303,QX1791,QX1792,QX1794,RC301,WN2001
II	12517213	A	G	0.468085	srh-70	WBGene00005291	protein_coding	splice_region	HIGH	NA	0.406543689568078	BRC20067,CB4856,CB4932,CX11285,DL226,DL238,ECA36,ED3048,ED3052,ED3073,EG4347,EG4725,GXW1,JT11398,JU1172,JU1242,JU1246,JU1395,JU1491,JU1581,JU1793,JU2001,JU2007,JU2316,JU2464,JU2466,JU310,JU346,JU393,JU397,JU774,JU775,JU778,JU847,KR314,LKC34,MY10,NIC1,NIC199,NIC231,NIC236,NIC256,NIC267,NIC3,PB303,QX1791,QX1792,QX1794,RC301,WN2001
II	12517217	C	A	0.468085	srh-70	WBGene00005291	protein_coding	intron	LOW	NA	0.406543689568078	BRC20067,CB4856,CB4932,CX11285,DL226,DL238,ECA36,ED3048,ED3052,ED3073,EG4347,EG4725,GXW1,JT11398,JU1172,JU1242,JU1246,JU1395,JU1491,JU1581,JU1793,JU2001,JU2007,JU2316,JU2464,JU2466,JU310,JU346,JU393,JU397,JU774,JU775,JU778,JU847,KR314,LKC34,MY10,NIC1,NIC199,NIC231,NIC236,NIC256,NIC267,NIC3,PB303,QX1791,QX1792,QX1794,RC301,WN2001
II	12517333	C	T	0.489362	NA	NA	NA	@12517518	Linker	NA	0.184976277448691	BRC20067,CB4856,CX11285,DL226,DL238,ECA36,ED3048,ED3052,ED3073,EG4347,EG4725,GXW1,JT11398,JU1172,JU1246,JU1395,JU1491,JU1581,JU1793,JU2001,JU2007,JU2316,JU2464,JU2466,JU310,JU393,JU774,JU775,JU778,JU847,KR314,LKC34,MY10,NIC1,NIC199,NIC231,NIC236,NIC256,NIC267,NIC3,PB303,QX1791,QX1792,QX1794,RC301,WN2001
II	12517365	T	C	0.489362	NA	NA	NA	@12517518	Linker	NA	0.184976277448691	BRC20067,CB4856,CX11285,DL226,DL238,ECA36,ED3048,ED3052,ED3073,EG4347,EG4725,GXW1,JT11398,JU1172,JU1246,JU1395,JU1491,JU1581,JU1793,JU2001,JU2007,JU2316,JU2464,JU2466,JU310,JU393,JU774,JU775,JU778,JU847,KR314,LKC34,MY10,NIC1,NIC199,NIC231,NIC236,NIC256,NIC267,NIC3,PB303,QX1791,QX1792,QX1794,RC301,WN2001
II	12517374	G	A	0.489362	NA	NA	NA	@12517518	Linker	NA	0.184976277448691	BRC20067,CB4856,CX11285,DL226,DL238,ECA36,ED3048,ED3052,ED3073,EG4347,EG4725,GXW1,JT11398,JU1172,JU1246,JU1395,JU1491,JU1581,JU1793,JU2001,JU2007,JU2316,JU2464,JU2466,JU310,JU393,JU774,JU775,JU778,JU847,KR314,LKC34,MY10,NIC1,NIC199,NIC231,NIC236,NIC256,NIC267,NIC3,PB303,QX1791,QX1792,QX1794,RC301,WN2001
II	12517390	A	T	0.489362	NA	NA	NA	@12517518	Linker	NA	0.184976277448691	BRC20067,CB4856,CX11285,DL226,DL238,ECA36,ED3048,ED3052,ED3073,EG4347,EG4725,GXW1,JT11398,JU1172,JU1246,JU1395,JU1491,JU1581,JU1793,JU2001,JU2007,JU2316,JU2464,JU2466,JU310,JU393,JU774,JU775,JU778,JU847,KR314,LKC34,MY10,NIC1,NIC199,NIC231,NIC236,NIC256,NIC267,NIC3,PB303,QX1791,QX1792,QX1794,RC301,WN2001
II	12517409	A	G	0.489362	NA	NA	NA	@12517518	Linker	NA	0.184976277448691	BRC20067,CB4856,CX11285,DL226,DL238,ECA36,ED3048,ED3052,ED3073,EG4347,EG4725,GXW1,JT11398,JU1172,JU1246,JU1395,JU1491,JU1581,JU1793,JU2001,JU2007,JU2316,JU2464,JU2466,JU310,JU393,JU774,JU775,JU778,JU847,KR314,LKC34,MY10,NIC1,NIC199,NIC231,NIC236,NIC256,NIC267,NIC3,PB303,QX1791,QX1792,QX1794,RC301,WN2001
II	12517498	G	A	0.489362	srh-70	WBGene00005291	protein_coding	splice_region	HIGH	NA	0.184976277448691	BRC20067,CB4856,CX11285,DL226,DL238,ECA36,ED3048,ED3052,ED3073,EG4347,EG4725,GXW1,JT11398,JU1172,JU1246,JU1395,JU1491,JU1581,JU1793,JU2001,JU2007,JU2316,JU2464,JU2466,JU310,JU393,JU774,JU775,JU778,JU847,KR314,LKC34,MY10,NIC1,NIC199,NIC231,NIC236,NIC256,NIC267,NIC3,PB303,QX1791,QX1792,QX1794,RC301,WN2001
II	12517528	G	A	0.489362	srh-70	WBGene00005291	protein_coding	synonymous	LOW	111L	0.184976277448691	BRC20067,CB4856,CX11285,DL226,DL238,ECA36,ED3048,ED3052,ED3073,EG4347,EG4725,GXW1,JT11398,JU1172,JU1246,JU1395,JU1491,JU1581,JU1793,JU2001,JU2007,JU2316,JU2464,JU2466,JU310,JU393,JU774,JU775,JU778,JU847,KR314,LKC34,MY10,NIC1,NIC199,NIC231,NIC236,NIC256,NIC267,NIC3,PB303,QX1791,QX1792,QX1794,RC301,WN2001
II	12517538	G	T	0.489362	srh-70	WBGene00005291	protein_coding	synonymous	LOW	107T	0.184976277448691	BRC20067,CB4856,CX11285,DL226,DL238,ECA36,ED3048,ED3052,ED3073,EG4347,EG4725,GXW1,JT11398,JU1172,JU1246,JU1395,JU1491,JU1581,JU1793,JU2001,JU2007,JU2316,JU2464,JU2466,JU310,JU393,JU774,JU775,JU778,JU847,KR314,LKC34,MY10,NIC1,NIC199,NIC231,NIC236,NIC256,NIC267,NIC3,PB303,QX1791,QX1792,QX1794,RC301,WN2001
II	12517546	T	C	0.489362	srh-70	WBGene00005291	protein_coding	missense	HIGH	105I>105V	0.184976277448691	BRC20067,CB4856,CX11285,DL226,DL238,ECA36,ED3048,ED3052,ED3073,EG4347,EG4725,GXW1,JT11398,JU1172,JU1246,JU1395,JU1491,JU1581,JU1793,JU2001,JU2007,JU2316,JU2464,JU2466,JU310,JU393,JU774,JU775,JU778,JU847,KR314,LKC34,MY10,NIC1,NIC199,NIC231,NIC236,NIC256,NIC267,NIC3,PB303,QX1791,QX1792,QX1794,RC301,WN2001
II	12517556	C	A	0.489362	srh-70	WBGene00005291	protein_coding	synonymous	LOW	101T	0.184976277448691	BRC20067,CB4856,CX11285,DL226,DL238,ECA36,ED3048,ED3052,ED3073,EG4347,EG4725,GXW1,JT11398,JU1172,JU1246,JU1395,JU1491,JU1581,JU1793,JU2001,JU2007,JU2316,JU2464,JU2466,JU310,JU393,JU774,JU775,JU778,JU847,KR314,LKC34,MY10,NIC1,NIC199,NIC231,NIC236,NIC256,NIC267,NIC3,PB303,QX1791,QX1792,QX1794,RC301,WN2001
II	12517562	A	G	0.489362	srh-70	WBGene00005291	protein_coding	synonymous	LOW	99F	0.184976277448691	BRC20067,CB4856,CX11285,DL226,DL238,ECA36,ED3048,ED3052,ED3073,EG4347,EG4725,GXW1,JT11398,JU1172,JU1246,JU1395,JU1491,JU1581,JU1793,JU2001,JU2007,JU2316,JU2464,JU2466,JU310,JU393,JU774,JU775,JU778,JU847,KR314,LKC34,MY10,NIC1,NIC199,NIC231,NIC236,NIC256,NIC267,NIC3,PB303,QX1791,QX1792,QX1794,RC301,WN2001
II	12517619	A	T	0.489362	srh-70	WBGene00005291	protein_coding	synonymous	LOW	80S	0.184976277448691	BRC20067,CB4856,CX11285,DL226,DL238,ECA36,ED3048,ED3052,ED3073,EG4347,EG4725,GXW1,JT11398,JU1172,JU1246,JU1395,JU1491,JU1581,JU1793,JU2001,JU2007,JU2316,JU2464,JU2466,JU310,JU393,JU774,JU775,JU778,JU847,KR314,LKC34,MY10,NIC1,NIC199,NIC231,NIC236,NIC256,NIC267,NIC3,PB303,QX1791,QX1792,QX1794,RC301,WN2001
II	12517710	A	G	0.489362	srh-70	WBGene00005291	protein_coding	missense	HIGH	50I>50T	0.184976277448691	BRC20067,CB4856,CX11285,DL226,DL238,ECA36,ED3048,ED3052,ED3073,EG4347,EG4725,GXW1,JT11398,JU1172,JU1246,JU1395,JU1491,JU1581,JU1793,JU2001,JU2007,JU2316,JU2464,JU2466,JU310,JU393,JU774,JU775,JU778,JU847,KR314,LKC34,MY10,NIC1,NIC199,NIC231,NIC236,NIC256,NIC267,NIC3,PB303,QX1791,QX1792,QX1794,RC301,WN2001
II	12517736	T	A	0.489362	srh-70	WBGene00005291	protein_coding	synonymous	LOW	41P	0.184976277448691	BRC20067,CB4856,CX11285,DL226,DL238,ECA36,ED3048,ED3052,ED3073,EG4347,EG4725,GXW1,JT11398,JU1172,JU1246,JU1395,JU1491,JU1581,JU1793,JU2001,JU2007,JU2316,JU2464,JU2466,JU310,JU393,JU774,JU775,JU778,JU847,KR314,LKC34,MY10,NIC1,NIC199,NIC231,NIC236,NIC256,NIC267,NIC3,PB303,QX1791,QX1792,QX1794,RC301,WN2001
II	12517739	C	T	0.489362	NA	NA	NA	@12517741	Linker	NA	0.184976277448691	BRC20067,CB4856,CX11285,DL226,DL238,ECA36,ED3048,ED3052,ED3073,EG4347,EG4725,GXW1,JT11398,JU1172,JU1246,JU1395,JU1491,JU1581,JU1793,JU2001,JU2007,JU2316,JU2464,JU2466,JU310,JU393,JU774,JU775,JU778,JU847,KR314,LKC34,MY10,NIC1,NIC199,NIC231,NIC236,NIC256,NIC267,NIC3,PB303,QX1791,QX1792,QX1794,RC301,WN2001
II	12517769	A	G	0.489362	srh-70	WBGene00005291	protein_coding	synonymous	LOW	30N	0.184976277448691	BRC20067,CB4856,CX11285,DL226,DL238,ECA36,ED3048,ED3052,ED3073,EG4347,EG4725,GXW1,JT11398,JU1172,JU1246,JU1395,JU1491,JU1581,JU1793,JU2001,JU2007,JU2316,JU2464,JU2466,JU310,JU393,JU774,JU775,JU778,JU847,KR314,LKC34,MY10,NIC1,NIC199,NIC231,NIC236,NIC256,NIC267,NIC3,PB303,QX1791,QX1792,QX1794,RC301,WN2001
II	12517778	T	G	0.489362	srh-70	WBGene00005291	protein_coding	synonymous	LOW	27G	0.184976277448691	BRC20067,CB4856,CX11285,DL226,DL238,ECA36,ED3048,ED3052,ED3073,EG4347,EG4725,GXW1,JT11398,JU1172,JU1246,JU1395,JU1491,JU1581,JU1793,JU2001,JU2007,JU2316,JU2464,JU2466,JU310,JU393,JU774,JU775,JU778,JU847,KR314,LKC34,MY10,NIC1,NIC199,NIC231,NIC236,NIC256,NIC267,NIC3,PB303,QX1791,QX1792,QX1794,RC301,WN2001
II	12517781	A	T	0.489362	NA	NA	NA	@12517782	Linker	NA	0.184976277448691	BRC20067,CB4856,CX11285,DL226,DL238,ECA36,ED3048,ED3052,ED3073,EG4347,EG4725,GXW1,JT11398,JU1172,JU1246,JU1395,JU1491,JU1581,JU1793,JU2001,JU2007,JU2316,JU2464,JU2466,JU310,JU393,JU774,JU775,JU778,JU847,KR314,LKC34,MY10,NIC1,NIC199,NIC231,NIC236,NIC256,NIC267,NIC3,PB303,QX1791,QX1792,QX1794,RC301,WN2001
II	12517782	G	T	0.489362	srh-70	WBGene00005291	protein_coding	missense	HIGH	26A>26E	0.184976277448691	BRC20067,CB4856,CX11285,DL226,DL238,ECA36,ED3048,ED3052,ED3073,EG4347,EG4725,GXW1,JT11398,JU1172,JU1246,JU1395,JU1491,JU1581,JU1793,JU2001,JU2007,JU2316,JU2464,JU2466,JU310,JU393,JU774,JU775,JU778,JU847,KR314,LKC34,MY10,NIC1,NIC199,NIC231,NIC236,NIC256,NIC267,NIC3,PB303,QX1791,QX1792,QX1794,RC301,WN2001
II	12517787	G	A	0.468085	srh-70	WBGene00005291	protein_coding	*synonymous	LOW	24T	0.406543689568078	BRC20067,CB4856,CB4932,CX11285,DL226,DL238,ECA36,ED3048,ED3052,ED3073,EG4347,EG4725,GXW1,JT11398,JU1172,JU1242,JU1246,JU1395,JU1491,JU1581,JU1793,JU2001,JU2007,JU2316,JU2464,JU2466,JU310,JU346,JU393,JU397,JU774,JU775,JU778,JU847,KR314,LKC34,MY10,NIC1,NIC199,NIC231,NIC236,NIC256,NIC267,NIC3,PB303,QX1791,QX1792,QX1794,RC301,WN2001
II	12517795	A	G	0.489362	srh-70	WBGene00005291	protein_coding	missense	HIGH	22F>22L	0.184976277448691	BRC20067,CB4856,CX11285,DL226,DL238,ECA36,ED3048,ED3052,ED3073,EG4347,EG4725,GXW1,JT11398,JU1172,JU1246,JU1395,JU1491,JU1581,JU1793,JU2001,JU2007,JU2316,JU2464,JU2466,JU310,JU393,JU774,JU775,JU778,JU847,KR314,LKC34,MY10,NIC1,NIC199,NIC231,NIC236,NIC256,NIC267,NIC3,PB303,QX1791,QX1792,QX1794,RC301,WN2001
II	12517799	T	G	0.489362	NA	NA	NA	@12517800	Linker	NA	0.184976277448691	BRC20067,CB4856,CX11285,DL226,DL238,ECA36,ED3048,ED3052,ED3073,EG4347,EG4725,GXW1,JT11398,JU1172,JU1246,JU1395,JU1491,JU1581,JU1793,JU2001,JU2007,JU2316,JU2464,JU2466,JU310,JU393,JU774,JU775,JU778,JU847,KR314,LKC34,MY10,NIC1,NIC199,NIC231,NIC236,NIC256,NIC267,NIC3,PB303,QX1791,QX1792,QX1794,RC301,WN2001
II	12517800	C	T	0.489362	srh-70	WBGene00005291	protein_coding	missense	HIGH	20R>20H	0.184976277448691	BRC20067,CB4856,CX11285,DL226,DL238,ECA36,ED3048,ED3052,ED3073,EG4347,EG4725,GXW1,JT11398,JU1172,JU1246,JU1395,JU1491,JU1581,JU1793,JU2001,JU2007,JU2316,JU2464,JU2466,JU310,JU393,JU774,JU775,JU778,JU847,KR314,LKC34,MY10,NIC1,NIC199,NIC231,NIC236,NIC256,NIC267,NIC3,PB303,QX1791,QX1792,QX1794,RC301,WN2001
II	12517818	A	G	0.489362	srh-70	WBGene00005291	protein_coding	missense	HIGH	14I>14T	0.184976277448691	BRC20067,CB4856,CX11285,DL226,DL238,ECA36,ED3048,ED3052,ED3073,EG4347,EG4725,GXW1,JT11398,JU1172,JU1246,JU1395,JU1491,JU1581,JU1793,JU2001,JU2007,JU2316,JU2464,JU2466,JU310,JU393,JU774,JU775,JU778,JU847,KR314,LKC34,MY10,NIC1,NIC199,NIC231,NIC236,NIC256,NIC267,NIC3,PB303,QX1791,QX1792,QX1794,RC301,WN2001
II	12517822	T	A	0.489362	srh-70	WBGene00005291	protein_coding	missense	HIGH	13I>13L	0.184976277448691	BRC20067,CB4856,CX11285,DL226,DL238,ECA36,ED3048,ED3052,ED3073,EG4347,EG4725,GXW1,JT11398,JU1172,JU1246,JU1395,JU1491,JU1581,JU1793,JU2001,JU2007,JU2316,JU2464,JU2466,JU310,JU393,JU774,JU775,JU778,JU847,KR314,LKC34,MY10,NIC1,NIC199,NIC231,NIC236,NIC256,NIC267,NIC3,PB303,QX1791,QX1792,QX1794,RC301,WN2001
II	12517862	A	T	0.489362	srh-70	WBGene00005291	protein_coding	5_prime_utr	LOW	NA	0.184976277448691	BRC20067,CB4856,CX11285,DL226,DL238,ECA36,ED3048,ED3052,ED3073,EG4347,EG4725,GXW1,JT11398,JU1172,JU1246,JU1395,JU1491,JU1581,JU1793,JU2001,JU2007,JU2316,JU2464,JU2466,JU310,JU393,JU774,JU775,JU778,JU847,KR314,LKC34,MY10,NIC1,NIC199,NIC231,NIC236,NIC256,NIC267,NIC3,PB303,QX1791,QX1792,QX1794,RC301,WN2001
II	12517884	A	T	0.0957447	srh-70	WBGene00005291	protein_coding	5_prime_utr	LOW	NA	1.23980380239364	ED3017,EG4349,JU1409,JU1530,JU1652,JU258,JU360,JU440,JU642
II	12517980	T	A	0.489362	srh-70	WBGene00005291	protein_coding	5_prime_utr	LOW	NA	0.184976277448691	BRC20067,CB4856,CX11285,DL226,DL238,ECA36,ED3048,ED3052,ED3073,EG4347,EG4725,GXW1,JT11398,JU1172,JU1246,JU1395,JU1491,JU1581,JU1793,JU2001,JU2007,JU2316,JU2464,JU2466,JU310,JU393,JU774,JU775,JU778,JU847,KR314,LKC34,MY10,NIC1,NIC199,NIC231,NIC236,NIC256,NIC267,NIC3,PB303,QX1791,QX1792,QX1794,RC301,WN2001
II	12517999	A	T	0.489362	srh-70	WBGene00005291	protein_coding	5_prime_utr	LOW	NA	0.184976277448691	BRC20067,CB4856,CX11285,DL226,DL238,ECA36,ED3048,ED3052,ED3073,EG4347,EG4725,GXW1,JT11398,JU1172,JU1246,JU1395,JU1491,JU1581,JU1793,JU2001,JU2007,JU2316,JU2464,JU2466,JU310,JU393,JU774,JU775,JU778,JU847,KR314,LKC34,MY10,NIC1,NIC199,NIC231,NIC236,NIC256,NIC267,NIC3,PB303,QX1791,QX1792,QX1794,RC301,WN2001
II	12518006	G	A	0.319149	srh-70	WBGene00005291	protein_coding	5_prime_utr	LOW	NA	0.130514234541367	BRC20067,CX11285,ED3048,ED3073,EG4347,JU1172,JU1246,JU1395,JU1491,JU1581,JU1793,JU2001,JU2007,JU2316,JU2466,JU310,JU393,JU775,JU778,MY10,NIC1,NIC199,NIC231,NIC236,NIC256,NIC3,PB303,QX1792,QX1794,RC301
II	12518050	G	T	0.319149	srh-70	WBGene00005291	protein_coding	5_prime_utr	LOW	NA	0.130514234541367	BRC20067,CX11285,ED3048,ED3073,EG4347,JU1172,JU1246,JU1395,JU1491,JU1581,JU1793,JU2001,JU2007,JU2316,JU2466,JU310,JU393,JU775,JU778,MY10,NIC1,NIC199,NIC231,NIC236,NIC256,NIC3,PB303,QX1792,QX1794,RC301
II	12518069	C	A	0.489362	NA	NA	NA	NA	NA	NA	0.184976277448691	BRC20067,CB4856,CX11285,DL226,DL238,ECA36,ED3048,ED3052,ED3073,EG4347,EG4725,GXW1,JT11398,JU1172,JU1246,JU1395,JU1491,JU1581,JU1793,JU2001,JU2007,JU2316,JU2464,JU2466,JU310,JU393,JU774,JU775,JU778,JU847,KR314,LKC34,MY10,NIC1,NIC199,NIC231,NIC236,NIC256,NIC267,NIC3,PB303,QX1791,QX1792,QX1794,RC301,WN2001
II	12518101	A	G	0.489362	NA	NA	NA	NA	NA	NA	0.184976277448691	BRC20067,CB4856,CX11285,DL226,DL238,ECA36,ED3048,ED3052,ED3073,EG4347,EG4725,GXW1,JT11398,JU1172,JU1246,JU1395,JU1491,JU1581,JU1793,JU2001,JU2007,JU2316,JU2464,JU2466,JU310,JU393,JU774,JU775,JU778,JU847,KR314,LKC34,MY10,NIC1,NIC199,NIC231,NIC236,NIC256,NIC267,NIC3,PB303,QX1791,QX1792,QX1794,RC301,WN2001
II	12518202	C	T	0.489362	NA	NA	NA	NA	NA	NA	0.184976277448691	BRC20067,CB4856,CX11285,DL226,DL238,ECA36,ED3048,ED3052,ED3073,EG4347,EG4725,GXW1,JT11398,JU1172,JU1246,JU1395,JU1491,JU1581,JU1793,JU2001,JU2007,JU2316,JU2464,JU2466,JU310,JU393,JU774,JU775,JU778,JU847,KR314,LKC34,MY10,NIC1,NIC199,NIC231,NIC236,NIC256,NIC267,NIC3,PB303,QX1791,QX1792,QX1794,RC301,WN2001
II	12518212	G	A	0.489362	NA	NA	NA	NA	NA	NA	0.184976277448691	BRC20067,CB4856,CX11285,DL226,DL238,ECA36,ED3048,ED3052,ED3073,EG4347,EG4725,GXW1,JT11398,JU1172,JU1246,JU1395,JU1491,JU1581,JU1793,JU2001,JU2007,JU2316,JU2464,JU2466,JU310,JU393,JU774,JU775,JU778,JU847,KR314,LKC34,MY10,NIC1,NIC199,NIC231,NIC236,NIC256,NIC267,NIC3,PB303,QX1791,QX1792,QX1794,RC301,WN2001
II	12518227	G	A	0.489362	NA	NA	NA	NA	NA	NA	0.184976277448691	BRC20067,CB4856,CX11285,DL226,DL238,ECA36,ED3048,ED3052,ED3073,EG4347,EG4725,GXW1,JT11398,JU1172,JU1246,JU1395,JU1491,JU1581,JU1793,JU2001,JU2007,JU2316,JU2464,JU2466,JU310,JU393,JU774,JU775,JU778,JU847,KR314,LKC34,MY10,NIC1,NIC199,NIC231,NIC236,NIC256,NIC267,NIC3,PB303,QX1791,QX1792,QX1794,RC301,WN2001
II	12518250	C	T	0.489362	NA	NA	NA	NA	NA	NA	0.184976277448691	BRC20067,CB4856,CX11285,DL226,DL238,ECA36,ED3048,ED3052,ED3073,EG4347,EG4725,GXW1,JT11398,JU1172,JU1246,JU1395,JU1491,JU1581,JU1793,JU2001,JU2007,JU2316,JU2464,JU2466,JU310,JU393,JU774,JU775,JU778,JU847,KR314,LKC34,MY10,NIC1,NIC199,NIC231,NIC236,NIC256,NIC267,NIC3,PB303,QX1791,QX1792,QX1794,RC301,WN2001
II	12518251	A	T	0.489362	NA	NA	NA	NA	NA	NA	0.184976277448691	BRC20067,CB4856,CX11285,DL226,DL238,ECA36,ED3048,ED3052,ED3073,EG4347,EG4725,GXW1,JT11398,JU1172,JU1246,JU1395,JU1491,JU1581,JU1793,JU2001,JU2007,JU2316,JU2464,JU2466,JU310,JU393,JU774,JU775,JU778,JU847,KR314,LKC34,MY10,NIC1,NIC199,NIC231,NIC236,NIC256,NIC267,NIC3,PB303,QX1791,QX1792,QX1794,RC301,WN2001
II	12518260	C	T	0.489362	NA	NA	NA	NA	NA	NA	0.184976277448691	BRC20067,CB4856,CX11285,DL226,DL238,ECA36,ED3048,ED3052,ED3073,EG4347,EG4725,GXW1,JT11398,JU1172,JU1246,JU1395,JU1491,JU1581,JU1793,JU2001,JU2007,JU2316,JU2464,JU2466,JU310,JU393,JU774,JU775,JU778,JU847,KR314,LKC34,MY10,NIC1,NIC199,NIC231,NIC236,NIC256,NIC267,NIC3,PB303,QX1791,QX1792,QX1794,RC301,WN2001
II	12518262	A	G	0.489362	NA	NA	NA	NA	NA	NA	0.184976277448691	BRC20067,CB4856,CX11285,DL226,DL238,ECA36,ED3048,ED3052,ED3073,EG4347,EG4725,GXW1,JT11398,JU1172,JU1246,JU1395,JU1491,JU1581,JU1793,JU2001,JU2007,JU2316,JU2464,JU2466,JU310,JU393,JU774,JU775,JU778,JU847,KR314,LKC34,MY10,NIC1,NIC199,NIC231,NIC236,NIC256,NIC267,NIC3,PB303,QX1791,QX1792,QX1794,RC301,WN2001
II	12518508	G	A	0.191489	NA	NA	NA	NA	NA	NA	0.0663705983666304	CB4856,CX11285,ED3048,ED3073,JU1172,JU1581,JU2007,JU2466,JU310,JU393,JU775,NIC1,NIC199,NIC231,NIC236,PB303,QX1792,QX1794
II	12518567	A	G	0.361702	NA	NA	NA	NA	NA	NA	0.821089648929767	BRC20067,CB4856,CX11285,DL226,DL238,ED3048,ED3052,ED3073,EG4725,GXW1,JU1172,JU1395,JU1581,JU1793,JU2007,JU2464,JU2466,JU310,JU393,JU774,JU775,KR314,LKC34,MY10,NIC1,NIC199,NIC231,NIC236,NIC267,PB303,QX1792,QX1794,RC301,WN2001
II	12518572	A	C	0.329787	NA	NA	NA	NA	NA	NA	0.687612525061471	CB4856,CX11285,DL226,DL238,ED3048,ED3052,ED3073,EG4725,GXW1,JU1172,JU1581,JU2007,JU2464,JU2466,JU310,JU393,JU774,JU775,KR314,LKC34,MY10,NIC1,NIC199,NIC231,NIC236,NIC267,PB303,QX1792,QX1794,RC301,WN2001
II	12518576	A	G	0.308511	NA	NA	NA	NA	NA	NA	0.411274449704411	CB4856,CX11285,DL226,DL238,ED3048,ED3052,ED3073,EG4725,GXW1,JU1172,JU1581,JU2007,JU2464,JU2466,JU310,JU393,JU774,JU775,KR314,LKC34,NIC1,NIC199,NIC231,NIC236,NIC267,PB303,QX1792,QX1794,WN2001
II	12518587	G	A	0.319149	NA	NA	NA	NA	NA	NA	0.552604673339587	CB4856,CX11285,DL226,DL238,ED3048,ED3052,ED3073,EG4725,GXW1,JU1172,JU1581,JU2007,JU2464,JU2466,JU310,JU393,JU774,JU775,KR314,LKC34,MY10,NIC1,NIC199,NIC231,NIC236,NIC267,PB303,QX1792,QX1794,WN2001
II	12518589	T	C	0.340426	NA	NA	NA	NA	NA	NA	0.00212826314620144	CB4856,CX11285,DL226,DL238,ED3048,ED3052,ED3073,EG4725,GXW1,JT11398,JU1172,JU1581,JU2007,JU2464,JU2466,JU310,JU393,JU774,JU775,JU847,KR314,LKC34,NIC1,NIC199,NIC231,NIC236,NIC267,PB303,QX1791,QX1792,QX1794,WN2001
II	12518592	C	T	0.329787	NA	NA	NA	NA	NA	NA	0.464422433136691	CB4856,CX11285,DL226,DL238,ED3048,ED3052,ED3073,EG4725,GXW1,JU1172,JU1581,JU1793,JU2007,JU2464,JU2466,JU310,JU393,JU774,JU775,KR314,LKC34,MY10,NIC1,NIC199,NIC231,NIC236,NIC267,PB303,QX1792,QX1794,WN2001
II	12518593	A	T	0.319149	NA	NA	NA	NA	NA	NA	0.552604673339587	CB4856,CX11285,DL226,DL238,ED3048,ED3052,ED3073,EG4725,GXW1,JU1172,JU1581,JU2007,JU2464,JU2466,JU310,JU393,JU774,JU775,KR314,LKC34,MY10,NIC1,NIC199,NIC231,NIC236,NIC267,PB303,QX1792,QX1794,WN2001
II	12518601	T	G	0.351064	NA	NA	NA	NA	NA	NA	0.977972005500538	BRC20067,CB4856,CX11285,DL226,DL238,ECA36,ED3048,ED3052,ED3073,EG4725,GXW1,JU1172,JU1395,JU1581,JU2007,JU2464,JU2466,JU310,JU393,JU774,JU775,KR314,LKC34,MY10,NIC1,NIC199,NIC231,NIC236,NIC267,PB303,QX1792,QX1794,WN2001
II	12518606	A	C	0.0957447	NA	NA	NA	NA	NA	NA	2.76483962420409	DL226,EG4725,GXW1,JU774,KR314,LKC34,NIC267,QX1791,WN2001
II	12518615	A	G	0.393617	NA	NA	NA	NA	NA	NA	0.636800874167779	CB4856,CX11285,DL226,DL238,ECA36,ED3048,ED3052,ED3073,EG4725,GXW1,JT11398,JU1172,JU1246,JU1581,JU1793,JU2007,JU2464,JU2466,JU310,JU393,JU774,JU775,JU847,KR314,LKC34,MY10,NIC1,NIC199,NIC231,NIC236,NIC267,PB303,QX1791,QX1792,QX1794,RC301,WN2001
II	12518624	C	A	0.489362	NA	NA	NA	NA	NA	NA	0.184976277448691	BRC20067,CB4856,CX11285,DL226,DL238,ECA36,ED3048,ED3052,ED3073,EG4347,EG4725,GXW1,JT11398,JU1172,JU1246,JU1395,JU1491,JU1581,JU1793,JU2001,JU2007,JU2316,JU2464,JU2466,JU310,JU393,JU774,JU775,JU778,JU847,KR314,LKC34,MY10,NIC1,NIC199,NIC231,NIC236,NIC256,NIC267,NIC3,PB303,QX1791,QX1792,QX1794,RC301,WN2001
II	12518627	T	G	0.489362	NA	NA	NA	NA	NA	NA	0.184976277448691	BRC20067,CB4856,CX11285,DL226,DL238,ECA36,ED3048,ED3052,ED3073,EG4347,EG4725,GXW1,JT11398,JU1172,JU1246,JU1395,JU1491,JU1581,JU1793,JU2001,JU2007,JU2316,JU2464,JU2466,JU310,JU393,JU774,JU775,JU778,JU847,KR314,LKC34,MY10,NIC1,NIC199,NIC231,NIC236,NIC256,NIC267,NIC3,PB303,QX1791,QX1792,QX1794,RC301,WN2001
II	12518680	C	T	0.106383	NA	NA	NA	NA	NA	NA	0.602071407761844	DL226,ED3052,EG4725,GXW1,JU2464,JU774,KR314,LKC34,NIC267,WN2001
II	12518691	T	C	0.489362	NA	NA	NA	NA	NA	NA	0.184976277448691	BRC20067,CB4856,CX11285,DL226,DL238,ECA36,ED3048,ED3052,ED3073,EG4347,EG4725,GXW1,JT11398,JU1172,JU1246,JU1395,JU1491,JU1581,JU1793,JU2001,JU2007,JU2316,JU2464,JU2466,JU310,JU393,JU774,JU775,JU778,JU847,KR314,LKC34,MY10,NIC1,NIC199,NIC231,NIC236,NIC256,NIC267,NIC3,PB303,QX1791,QX1792,QX1794,RC301,WN2001
II	12518710	T	C	0.489362	NA	NA	NA	NA	NA	NA	0.184976277448691	BRC20067,CB4856,CX11285,DL226,DL238,ECA36,ED3048,ED3052,ED3073,EG4347,EG4725,GXW1,JT11398,JU1172,JU1246,JU1395,JU1491,JU1581,JU1793,JU2001,JU2007,JU2316,JU2464,JU2466,JU310,JU393,JU774,JU775,JU778,JU847,KR314,LKC34,MY10,NIC1,NIC199,NIC231,NIC236,NIC256,NIC267,NIC3,PB303,QX1791,QX1792,QX1794,RC301,WN2001
II	12518713	A	C	0.468085	NA	NA	NA	NA	NA	NA	0.222045404498199	BRC20067,CB4856,CX11285,DL238,ECA36,ED3048,ED3052,ED3073,EG4347,EG4725,GXW1,JT11398,JU1172,JU1246,JU1395,JU1491,JU1581,JU1793,JU2001,JU2007,JU2316,JU2464,JU2466,JU310,JU393,JU774,JU775,JU778,JU847,LKC34,MY10,NIC1,NIC199,NIC231,NIC236,NIC256,NIC267,NIC3,PB303,QX1791,QX1792,QX1794,RC301,WN2001
II	12518714	T	C	0.404255	NA	NA	NA	NA	NA	NA	0.185871851638976	BRC20067,CB4856,CX11285,DL226,DL238,ECA36,ED3048,ED3073,EG4347,JT11398,JU1172,JU1246,JU1395,JU1491,JU1581,JU1793,JU2001,JU2007,JU2316,JU2466,JU310,JU393,JU775,JU778,JU847,KR314,MY10,NIC1,NIC199,NIC231,NIC236,NIC256,NIC3,PB303,QX1791,QX1792,QX1794,RC301
II	12518717	A	T	0.382979	NA	NA	NA	NA	NA	NA	0.199159726439881	BRC20067,CB4856,CX11285,DL238,ECA36,ED3048,ED3073,EG4347,JT11398,JU1172,JU1246,JU1395,JU1491,JU1581,JU1793,JU2001,JU2007,JU2316,JU2466,JU310,JU393,JU775,JU778,JU847,MY10,NIC1,NIC199,NIC231,NIC236,NIC256,NIC3,PB303,QX1791,QX1792,QX1794,RC301
II	12518720	T	C	0.468085	NA	NA	NA	NA	NA	NA	0.222045404498199	BRC20067,CB4856,CX11285,DL238,ECA36,ED3048,ED3052,ED3073,EG4347,EG4725,GXW1,JT11398,JU1172,JU1246,JU1395,JU1491,JU1581,JU1793,JU2001,JU2007,JU2316,JU2464,JU2466,JU310,JU393,JU774,JU775,JU778,JU847,LKC34,MY10,NIC1,NIC199,NIC231,NIC236,NIC256,NIC267,NIC3,PB303,QX1791,QX1792,QX1794,RC301,WN2001
II	12518721	A	G	0.478723	NA	NA	NA	NA	NA	NA	0.132443984067568	BRC20067,CB4856,CX11285,DL238,ECA36,ED3048,ED3052,ED3073,EG4347,EG4725,GXW1,JT11398,JU1172,JU1246,JU1395,JU1491,JU1581,JU1793,JU2001,JU2007,JU2316,JU2464,JU2466,JU310,JU393,JU774,JU775,JU778,JU847,KR314,LKC34,MY10,NIC1,NIC199,NIC231,NIC236,NIC256,NIC267,NIC3,PB303,QX1791,QX1792,QX1794,RC301,WN2001
II	12518723	A	G	0.382979	NA	NA	NA	NA	NA	NA	0.199159726439881	BRC20067,CB4856,CX11285,DL238,ECA36,ED3048,ED3073,EG4347,JT11398,JU1172,JU1246,JU1395,JU1491,JU1581,JU1793,JU2001,JU2007,JU2316,JU2466,JU310,JU393,JU775,JU778,JU847,MY10,NIC1,NIC199,NIC231,NIC236,NIC256,NIC3,PB303,QX1791,QX1792,QX1794,RC301
II	12518729	T	C	0.393617	NA	NA	NA	NA	NA	NA	0.0712790542409471	BRC20067,CB4856,CX11285,DL226,ECA36,ED3048,ED3073,EG4347,JT11398,JU1172,JU1246,JU1395,JU1491,JU1581,JU1793,JU2001,JU2007,JU2316,JU2466,JU310,JU393,JU775,JU778,JU847,KR314,MY10,NIC1,NIC199,NIC231,NIC236,NIC256,NIC3,PB303,QX1791,QX1792,QX1794,RC301
II	12518731	T	G	0.382979	NA	NA	NA	NA	NA	NA	0.199159726439881	BRC20067,CB4856,CX11285,DL238,ECA36,ED3048,ED3073,EG4347,JT11398,JU1172,JU1246,JU1395,JU1491,JU1581,JU1793,JU2001,JU2007,JU2316,JU2466,JU310,JU393,JU775,JU778,JU847,MY10,NIC1,NIC199,NIC231,NIC236,NIC256,NIC3,PB303,QX1791,QX1792,QX1794,RC301
II	12518741	T	C	0.382979	NA	NA	NA	NA	NA	NA	0.231464323120221	BRC20067,CB4856,CX11285,ECA36,ED3048,ED3073,EG4347,JT11398,JU1172,JU1246,JU1395,JU1491,JU1581,JU1793,JU2001,JU2007,JU2316,JU2466,JU310,JU393,JU775,JU778,JU847,KR314,MY10,NIC1,NIC199,NIC231,NIC236,NIC256,NIC3,PB303,QX1791,QX1792,QX1794,RC301
II	12518745	G	A	0.37234	NA	NA	NA	NA	NA	NA	0.321840208766624	BRC20067,CB4856,CX11285,ECA36,ED3048,ED3073,EG4347,JT11398,JU1172,JU1246,JU1395,JU1491,JU1581,JU1793,JU2001,JU2007,JU2316,JU2466,JU310,JU393,JU775,JU778,JU847,MY10,NIC1,NIC199,NIC231,NIC236,NIC256,NIC3,PB303,QX1791,QX1792,QX1794,RC301
II	12518750	A	T	0.393617	NA	NA	NA	NA	NA	NA	0.0891285256589973	BRC20067,CB4856,CX11285,DL226,DL238,ECA36,ED3048,ED3073,EG4347,JT11398,JU1172,JU1246,JU1395,JU1491,JU1581,JU1793,JU2001,JU2007,JU2316,JU2466,JU310,JU393,JU775,JU778,JU847,MY10,NIC1,NIC199,NIC231,NIC236,NIC256,NIC3,PB303,QX1791,QX1792,QX1794,RC301
II	12518778	T	A	0.489362	NA	NA	NA	NA	NA	NA	0.184976277448691	BRC20067,CB4856,CX11285,DL226,DL238,ECA36,ED3048,ED3052,ED3073,EG4347,EG4725,GXW1,JT11398,JU1172,JU1246,JU1395,JU1491,JU1581,JU1793,JU2001,JU2007,JU2316,JU2464,JU2466,JU310,JU393,JU774,JU775,JU778,JU847,KR314,LKC34,MY10,NIC1,NIC199,NIC231,NIC236,NIC256,NIC267,NIC3,PB303,QX1791,QX1792,QX1794,RC301,WN2001
II	12518883	G	A	0.0638298	NA	NA	NA	NA	NA	NA	0.0594772178362204	CX11254,CX11271,CX11276,ED3046,NIC207,QG536
II	12519012	G	T	0.319149	NA	NA	NA	NA	NA	NA	0.130514234541367	BRC20067,CX11285,ED3048,ED3073,EG4347,JU1172,JU1246,JU1395,JU1491,JU1581,JU1793,JU2001,JU2007,JU2316,JU2466,JU310,JU393,JU775,JU778,MY10,NIC1,NIC199,NIC231,NIC236,NIC256,NIC3,PB303,QX1792,QX1794,RC301
II	12519487	C	A	0.319149	NA	NA	NA	NA	NA	NA	0.130514234541367	BRC20067,CX11285,ED3048,ED3073,EG4347,JU1172,JU1246,JU1395,JU1491,JU1581,JU1793,JU2001,JU2007,JU2316,JU2466,JU310,JU393,JU775,JU778,MY10,NIC1,NIC199,NIC231,NIC236,NIC256,NIC3,PB303,QX1792,QX1794,RC301
II	12519531	G	A	0.468085	NA	NA	NA	NA	NA	NA	0.406543689568078	BRC20067,CB4856,CB4932,CX11285,DL226,DL238,ECA36,ED3048,ED3052,ED3073,EG4347,EG4725,GXW1,JT11398,JU1172,JU1242,JU1246,JU1395,JU1491,JU1581,JU1793,JU2001,JU2007,JU2316,JU2464,JU2466,JU310,JU346,JU393,JU397,JU774,JU775,JU778,JU847,KR314,LKC34,MY10,NIC1,NIC199,NIC231,NIC236,NIC256,NIC267,NIC3,PB303,QX1791,QX1792,QX1794,RC301,WN2001
II	12519785	G	T	0.106383	NA	NA	NA	NA	NA	NA	0.602071407761844	DL226,ED3052,EG4725,GXW1,JU2464,JU774,KR314,LKC34,NIC267,WN2001
II	12519946	A	G	0.468085	NA	NA	NA	NA	NA	NA	0.406543689568078	BRC20067,CB4856,CB4932,CX11285,DL226,DL238,ECA36,ED3048,ED3052,ED3073,EG4347,EG4725,GXW1,JT11398,JU1172,JU1242,JU1246,JU1395,JU1491,JU1581,JU1793,JU2001,JU2007,JU2316,JU2464,JU2466,JU310,JU346,JU393,JU397,JU774,JU775,JU778,JU847,KR314,LKC34,MY10,NIC1,NIC199,NIC231,NIC236,NIC256,NIC267,NIC3,PB303,QX1791,QX1792,QX1794,RC301,WN2001
II	12519950	T	C	0.468085	NA	NA	NA	NA	NA	NA	0.406543689568078	BRC20067,CB4856,CB4932,CX11285,DL226,DL238,ECA36,ED3048,ED3052,ED3073,EG4347,EG4725,GXW1,JT11398,JU1172,JU1242,JU1246,JU1395,JU1491,JU1581,JU1793,JU2001,JU2007,JU2316,JU2464,JU2466,JU310,JU346,JU393,JU397,JU774,JU775,JU778,JU847,KR314,LKC34,MY10,NIC1,NIC199,NIC231,NIC236,NIC256,NIC267,NIC3,PB303,QX1791,QX1792,QX1794,RC301,WN2001
II	12519965	C	T	0.319149	NA	NA	NA	NA	NA	NA	0.130514234541367	BRC20067,CX11285,ED3048,ED3073,EG4347,JU1172,JU1246,JU1395,JU1491,JU1581,JU1793,JU2001,JU2007,JU2316,JU2466,JU310,JU393,JU775,JU778,MY10,NIC1,NIC199,NIC231,NIC236,NIC256,NIC3,PB303,QX1792,QX1794,RC301
II	12520095	C	T	0.0957447	ceh-99	WBGene00044032	protein_coding	5_prime_utr	LOW	NA	0.505801598675046	DL226,ED3052,EG4725,GXW1,JU2464,JU774,LKC34,NIC267,WN2001
II	12520098	T	C	0.361702	ceh-99	WBGene00044032	protein_coding	5_prime_utr	LOW	NA	0.127191532078343	BRC20067,CB4856,CX11285,DL238,ED3048,ED3073,EG4347,JT11398,JU1172,JU1246,JU1395,JU1491,JU1581,JU1793,JU2001,JU2007,JU2316,JU2466,JU310,JU393,JU775,JU778,JU847,MY10,NIC1,NIC199,NIC231,NIC236,NIC256,NIC3,PB303,QX1792,QX1794,RC301
II	12520148	T	G	0.468085	ceh-99	WBGene00044032	protein_coding	5_prime_utr	LOW	NA	0.406543689568078	BRC20067,CB4856,CB4932,CX11285,DL226,DL238,ECA36,ED3048,ED3052,ED3073,EG4347,EG4725,GXW1,JT11398,JU1172,JU1242,JU1246,JU1395,JU1491,JU1581,JU1793,JU2001,JU2007,JU2316,JU2464,JU2466,JU310,JU346,JU393,JU397,JU774,JU775,JU778,JU847,KR314,LKC34,MY10,NIC1,NIC199,NIC231,NIC236,NIC256,NIC267,NIC3,PB303,QX1791,QX1792,QX1794,RC301,WN2001
II	12520189	T	A	0.468085	ceh-99	WBGene00044032	protein_coding	5_prime_utr	LOW	NA	0.406543689568078	BRC20067,CB4856,CB4932,CX11285,DL226,DL238,ECA36,ED3048,ED3052,ED3073,EG4347,EG4725,GXW1,JT11398,JU1172,JU1242,JU1246,JU1395,JU1491,JU1581,JU1793,JU2001,JU2007,JU2316,JU2464,JU2466,JU310,JU346,JU393,JU397,JU774,JU775,JU778,JU847,KR314,LKC34,MY10,NIC1,NIC199,NIC231,NIC236,NIC256,NIC267,NIC3,PB303,QX1791,QX1792,QX1794,RC301,WN2001
II	12520326	C	G	0.468085	ceh-99	WBGene00044032	protein_coding	missense	HIGH	39Q>39E	0.406543689568078	BRC20067,CB4856,CB4932,CX11285,DL226,DL238,ECA36,ED3048,ED3052,ED3073,EG4347,EG4725,GXW1,JT11398,JU1172,JU1242,JU1246,JU1395,JU1491,JU1581,JU1793,JU2001,JU2007,JU2316,JU2464,JU2466,JU310,JU346,JU393,JU397,JU774,JU775,JU778,JU847,KR314,LKC34,MY10,NIC1,NIC199,NIC231,NIC236,NIC256,NIC267,NIC3,PB303,QX1791,QX1792,QX1794,RC301,WN2001
II	12520391	A	C	0.468085	ceh-99	WBGene00044032	protein_coding	intron	LOW	NA	0.406543689568078	BRC20067,CB4856,CB4932,CX11285,DL226,DL238,ECA36,ED3048,ED3052,ED3073,EG4347,EG4725,GXW1,JT11398,JU1172,JU1242,JU1246,JU1395,JU1491,JU1581,JU1793,JU2001,JU2007,JU2316,JU2464,JU2466,JU310,JU346,JU393,JU397,JU774,JU775,JU778,JU847,KR314,LKC34,MY10,NIC1,NIC199,NIC231,NIC236,NIC256,NIC267,NIC3,PB303,QX1791,QX1792,QX1794,RC301,WN2001
II	12520451	T	C	0.468085	ceh-99	WBGene00044032	protein_coding	intron	LOW	NA	0.406543689568078	BRC20067,CB4856,CB4932,CX11285,DL226,DL238,ECA36,ED3048,ED3052,ED3073,EG4347,EG4725,GXW1,JT11398,JU1172,JU1242,JU1246,JU1395,JU1491,JU1581,JU1793,JU2001,JU2007,JU2316,JU2464,JU2466,JU310,JU346,JU393,JU397,JU774,JU775,JU778,JU847,KR314,LKC34,MY10,NIC1,NIC199,NIC231,NIC236,NIC256,NIC267,NIC3,PB303,QX1791,QX1792,QX1794,RC301,WN2001
II	12520486	A	T	0.468085	ceh-99	WBGene00044032	protein_coding	intron	LOW	NA	0.406543689568078	BRC20067,CB4856,CB4932,CX11285,DL226,DL238,ECA36,ED3048,ED3052,ED3073,EG4347,EG4725,GXW1,JT11398,JU1172,JU1242,JU1246,JU1395,JU1491,JU1581,JU1793,JU2001,JU2007,JU2316,JU2464,JU2466,JU310,JU346,JU393,JU397,JU774,JU775,JU778,JU847,KR314,LKC34,MY10,NIC1,NIC199,NIC231,NIC236,NIC256,NIC267,NIC3,PB303,QX1791,QX1792,QX1794,RC301,WN2001
II	12520583	T	G	0.468085	ceh-99	WBGene00044032	protein_coding	intron	LOW	NA	0.406543689568078	BRC20067,CB4856,CB4932,CX11285,DL226,DL238,ECA36,ED3048,ED3052,ED3073,EG4347,EG4725,GXW1,JT11398,JU1172,JU1242,JU1246,JU1395,JU1491,JU1581,JU1793,JU2001,JU2007,JU2316,JU2464,JU2466,JU310,JU346,JU393,JU397,JU774,JU775,JU778,JU847,KR314,LKC34,MY10,NIC1,NIC199,NIC231,NIC236,NIC256,NIC267,NIC3,PB303,QX1791,QX1792,QX1794,RC301,WN2001
II	12520606	C	T	0.468085	ceh-99	WBGene00044032	protein_coding	intron	LOW	NA	0.406543689568078	BRC20067,CB4856,CB4932,CX11285,DL226,DL238,ECA36,ED3048,ED3052,ED3073,EG4347,EG4725,GXW1,JT11398,JU1172,JU1242,JU1246,JU1395,JU1491,JU1581,JU1793,JU2001,JU2007,JU2316,JU2464,JU2466,JU310,JU346,JU393,JU397,JU774,JU775,JU778,JU847,KR314,LKC34,MY10,NIC1,NIC199,NIC231,NIC236,NIC256,NIC267,NIC3,PB303,QX1791,QX1792,QX1794,RC301,WN2001
II	12520615	G	T	0.468085	ceh-99	WBGene00044032	protein_coding	intron	LOW	NA	0.406543689568078	BRC20067,CB4856,CB4932,CX11285,DL226,DL238,ECA36,ED3048,ED3052,ED3073,EG4347,EG4725,GXW1,JT11398,JU1172,JU1242,JU1246,JU1395,JU1491,JU1581,JU1793,JU2001,JU2007,JU2316,JU2464,JU2466,JU310,JU346,JU393,JU397,JU774,JU775,JU778,JU847,KR314,LKC34,MY10,NIC1,NIC199,NIC231,NIC236,NIC256,NIC267,NIC3,PB303,QX1791,QX1792,QX1794,RC301,WN2001
II	12520643	A	C	0.468085	ceh-99	WBGene00044032	protein_coding	intron	LOW	NA	0.406543689568078	BRC20067,CB4856,CB4932,CX11285,DL226,DL238,ECA36,ED3048,ED3052,ED3073,EG4347,EG4725,GXW1,JT11398,JU1172,JU1242,JU1246,JU1395,JU1491,JU1581,JU1793,JU2001,JU2007,JU2316,JU2464,JU2466,JU310,JU346,JU393,JU397,JU774,JU775,JU778,JU847,KR314,LKC34,MY10,NIC1,NIC199,NIC231,NIC236,NIC256,NIC267,NIC3,PB303,QX1791,QX1792,QX1794,RC301,WN2001
II	12520659	T	C	0.468085	ceh-99	WBGene00044032	protein_coding	intron	LOW	NA	0.406543689568078	BRC20067,CB4856,CB4932,CX11285,DL226,DL238,ECA36,ED3048,ED3052,ED3073,EG4347,EG4725,GXW1,JT11398,JU1172,JU1242,JU1246,JU1395,JU1491,JU1581,JU1793,JU2001,JU2007,JU2316,JU2464,JU2466,JU310,JU346,JU393,JU397,JU774,JU775,JU778,JU847,KR314,LKC34,MY10,NIC1,NIC199,NIC231,NIC236,NIC256,NIC267,NIC3,PB303,QX1791,QX1792,QX1794,RC301,WN2001
II	12520669	A	T	0.468085	ceh-99	WBGene00044032	protein_coding	intron	LOW	NA	0.406543689568078	BRC20067,CB4856,CB4932,CX11285,DL226,DL238,ECA36,ED3048,ED3052,ED3073,EG4347,EG4725,GXW1,JT11398,JU1172,JU1242,JU1246,JU1395,JU1491,JU1581,JU1793,JU2001,JU2007,JU2316,JU2464,JU2466,JU310,JU346,JU393,JU397,JU774,JU775,JU778,JU847,KR314,LKC34,MY10,NIC1,NIC199,NIC231,NIC236,NIC256,NIC267,NIC3,PB303,QX1791,QX1792,QX1794,RC301,WN2001
II	12520674	A	G	0.468085	ceh-99	WBGene00044032	protein_coding	intron	LOW	NA	0.406543689568078	BRC20067,CB4856,CB4932,CX11285,DL226,DL238,ECA36,ED3048,ED3052,ED3073,EG4347,EG4725,GXW1,JT11398,JU1172,JU1242,JU1246,JU1395,JU1491,JU1581,JU1793,JU2001,JU2007,JU2316,JU2464,JU2466,JU310,JU346,JU393,JU397,JU774,JU775,JU778,JU847,KR314,LKC34,MY10,NIC1,NIC199,NIC231,NIC236,NIC256,NIC267,NIC3,PB303,QX1791,QX1792,QX1794,RC301,WN2001
II	12520699	A	G	0.478723	ceh-99	WBGene00044032	protein_coding	intron	LOW	NA	0.257105018577898	BRC20067,CB4856,CB4932,CX11285,DL226,DL238,ECA36,ED3048,ED3052,ED3073,EG4347,EG4725,GXW1,JT11398,JU1172,JU1242,JU1246,JU1395,JU1491,JU1581,JU1793,JU2001,JU2007,JU2316,JU2464,JU2466,JU310,JU393,JU397,JU774,JU775,JU778,JU847,KR314,LKC34,MY10,NIC1,NIC199,NIC231,NIC236,NIC256,NIC267,NIC3,PB303,QX1791,QX1792,QX1794,RC301,WN2001
II	12522407	T	C	0.468085	ceh-99	WBGene00044032	protein_coding	intron	LOW	NA	0.406543689568078	BRC20067,CB4856,CB4932,CX11285,DL226,DL238,ECA36,ED3048,ED3052,ED3073,EG4347,EG4725,GXW1,JT11398,JU1172,JU1242,JU1246,JU1395,JU1491,JU1581,JU1793,JU2001,JU2007,JU2316,JU2464,JU2466,JU310,JU346,JU393,JU397,JU774,JU775,JU778,JU847,KR314,LKC34,MY10,NIC1,NIC199,NIC231,NIC236,NIC256,NIC267,NIC3,PB303,QX1791,QX1792,QX1794,RC301,WN2001
II	12522436	T	A	0.468085	ceh-99	WBGene00044032	protein_coding	intron	LOW	NA	0.406543689568078	BRC20067,CB4856,CB4932,CX11285,DL226,DL238,ECA36,ED3048,ED3052,ED3073,EG4347,EG4725,GXW1,JT11398,JU1172,JU1242,JU1246,JU1395,JU1491,JU1581,JU1793,JU2001,JU2007,JU2316,JU2464,JU2466,JU310,JU346,JU393,JU397,JU774,JU775,JU778,JU847,KR314,LKC34,MY10,NIC1,NIC199,NIC231,NIC236,NIC256,NIC267,NIC3,PB303,QX1791,QX1792,QX1794,RC301,WN2001
II	12522440	A	G	0.468085	ceh-99	WBGene00044032	protein_coding	intron	LOW	NA	0.406543689568078	BRC20067,CB4856,CB4932,CX11285,DL226,DL238,ECA36,ED3048,ED3052,ED3073,EG4347,EG4725,GXW1,JT11398,JU1172,JU1242,JU1246,JU1395,JU1491,JU1581,JU1793,JU2001,JU2007,JU2316,JU2464,JU2466,JU310,JU346,JU393,JU397,JU774,JU775,JU778,JU847,KR314,LKC34,MY10,NIC1,NIC199,NIC231,NIC236,NIC256,NIC267,NIC3,PB303,QX1791,QX1792,QX1794,RC301,WN2001
II	12522460	T	G	0.468085	ceh-99	WBGene00044032	protein_coding	intron	LOW	NA	0.406543689568078	BRC20067,CB4856,CB4932,CX11285,DL226,DL238,ECA36,ED3048,ED3052,ED3073,EG4347,EG4725,GXW1,JT11398,JU1172,JU1242,JU1246,JU1395,JU1491,JU1581,JU1793,JU2001,JU2007,JU2316,JU2464,JU2466,JU310,JU346,JU393,JU397,JU774,JU775,JU778,JU847,KR314,LKC34,MY10,NIC1,NIC199,NIC231,NIC236,NIC256,NIC267,NIC3,PB303,QX1791,QX1792,QX1794,RC301,WN2001
II	12522617	C	T	0.106383	ceh-99	WBGene00044032	protein_coding	stop_gained	HIGH	97R>97*	0.602071407761844	DL226,ED3052,EG4725,GXW1,JU2464,JU774,KR314,LKC34,NIC267,WN2001
II	12522648	C	T	0.468085	ceh-99	WBGene00044032	protein_coding	*missense	HIGH	107A>107V	0.406543689568078	BRC20067,CB4856,CB4932,CX11285,DL226,DL238,ECA36,ED3048,ED3052,ED3073,EG4347,EG4725,GXW1,JT11398,JU1172,JU1242,JU1246,JU1395,JU1491,JU1581,JU1793,JU2001,JU2007,JU2316,JU2464,JU2466,JU310,JU346,JU393,JU397,JU774,JU775,JU778,JU847,KR314,LKC34,MY10,NIC1,NIC199,NIC231,NIC236,NIC256,NIC267,NIC3,PB303,QX1791,QX1792,QX1794,RC301,WN2001
II	12522782	T	C	0.468085	NA	NA	NA	@12522771	Linker	NA	0.406543689568078	BRC20067,CB4856,CB4932,CX11285,DL226,DL238,ECA36,ED3048,ED3052,ED3073,EG4347,EG4725,GXW1,JT11398,JU1172,JU1242,JU1246,JU1395,JU1491,JU1581,JU1793,JU2001,JU2007,JU2316,JU2464,JU2466,JU310,JU346,JU393,JU397,JU774,JU775,JU778,JU847,KR314,LKC34,MY10,NIC1,NIC199,NIC231,NIC236,NIC256,NIC267,NIC3,PB303,QX1791,QX1792,QX1794,RC301,WN2001
II	12522788	A	C	0.468085	ceh-99	WBGene00044032	protein_coding	*missense	HIGH	154K>154Q	0.406543689568078	BRC20067,CB4856,CB4932,CX11285,DL226,DL238,ECA36,ED3048,ED3052,ED3073,EG4347,EG4725,GXW1,JT11398,JU1172,JU1242,JU1246,JU1395,JU1491,JU1581,JU1793,JU2001,JU2007,JU2316,JU2464,JU2466,JU310,JU346,JU393,JU397,JU774,JU775,JU778,JU847,KR314,LKC34,MY10,NIC1,NIC199,NIC231,NIC236,NIC256,NIC267,NIC3,PB303,QX1791,QX1792,QX1794,RC301,WN2001
II	12522797	C	A	0.468085	ceh-99	WBGene00044032	protein_coding	*missense	HIGH	157L>157I	0.406543689568078	BRC20067,CB4856,CB4932,CX11285,DL226,DL238,ECA36,ED3048,ED3052,ED3073,EG4347,EG4725,GXW1,JT11398,JU1172,JU1242,JU1246,JU1395,JU1491,JU1581,JU1793,JU2001,JU2007,JU2316,JU2464,JU2466,JU310,JU346,JU393,JU397,JU774,JU775,JU778,JU847,KR314,LKC34,MY10,NIC1,NIC199,NIC231,NIC236,NIC256,NIC267,NIC3,PB303,QX1791,QX1792,QX1794,RC301,WN2001
II	12522835	G	A	0.468085	ceh-99	WBGene00044032	protein_coding	*synonymous	LOW	169K	0.406543689568078	BRC20067,CB4856,CB4932,CX11285,DL226,DL238,ECA36,ED3048,ED3052,ED3073,EG4347,EG4725,GXW1,JT11398,JU1172,JU1242,JU1246,JU1395,JU1491,JU1581,JU1793,JU2001,JU2007,JU2316,JU2464,JU2466,JU310,JU346,JU393,JU397,JU774,JU775,JU778,JU847,KR314,LKC34,MY10,NIC1,NIC199,NIC231,NIC236,NIC256,NIC267,NIC3,PB303,QX1791,QX1792,QX1794,RC301,WN2001
II	12522998	T	A	0.489362	ceh-99	WBGene00044032	protein_coding	intron	LOW	NA	0.371315887105063	BRC20067,CB4932,CX11285,DL226,ECA36,ED3048,ED3052,ED3073,EG4347,EG4725,GXW1,JU1172,JU1242,JU1246,JU1395,JU1491,JU1581,JU1793,JU2001,JU2007,JU2316,JU2464,JU2466,JU310,JU346,JU393,JU397,JU774,JU775,JU778,KR314,LKC34,MY10,NIC1,NIC199,NIC231,NIC236,NIC256,NIC267,NIC3,PB303,QX1791,QX1792,QX1794,RC301,WN2001
II	12523033	A	T	0.319149	ceh-99	WBGene00044032	protein_coding	missense	HIGH	206R>207W	0.130514234541367	BRC20067,CX11285,ED3048,ED3073,EG4347,JU1172,JU1246,JU1395,JU1491,JU1581,JU1793,JU2001,JU2007,JU2316,JU2466,JU310,JU393,JU775,JU778,MY10,NIC1,NIC199,NIC231,NIC236,NIC256,NIC3,PB303,QX1792,QX1794,RC301
II	12523113	T	A	0.478723	ceh-99	WBGene00044032	protein_coding	*missense	HIGH	232D>232E	0.149238099666381	BRC20067,CB4932,CX11285,DL226,ED3048,ED3052,ED3073,EG4347,EG4725,GXW1,JU1172,JU1242,JU1246,JU1395,JU1491,JU1581,JU1793,JU2001,JU2007,JU2316,JU2464,JU2466,JU310,JU346,JU393,JU397,JU774,JU775,JU778,KR314,LKC34,MY10,NIC1,NIC199,NIC231,NIC236,NIC256,NIC267,NIC3,PB303,QX1791,QX1792,QX1794,RC301,WN2001
II	12523119	G	T	0.106383	ceh-99	WBGene00044032	protein_coding	*synonymous	LOW	234L	0.602071407761844	DL226,ED3052,EG4725,GXW1,JU2464,JU774,KR314,LKC34,NIC267,WN2001
II	12523131	C	T	0.478723	ceh-99	WBGene00044032	protein_coding	*synonymous	LOW	238L	0.149238099666381	BRC20067,CB4932,CX11285,DL226,ED3048,ED3052,ED3073,EG4347,EG4725,GXW1,JU1172,JU1242,JU1246,JU1395,JU1491,JU1581,JU1793,JU2001,JU2007,JU2316,JU2464,JU2466,JU310,JU346,JU393,JU397,JU774,JU775,JU778,KR314,LKC34,MY10,NIC1,NIC199,NIC231,NIC236,NIC256,NIC267,NIC3,PB303,QX1791,QX1792,QX1794,RC301,WN2001
II	12523170	T	C	0.361702	ceh-99	WBGene00044032	protein_coding	intron	LOW	NA	0.127191532078343	BRC20067,CB4856,CX11285,DL238,ED3048,ED3073,EG4347,JT11398,JU1172,JU1246,JU1395,JU1491,JU1581,JU1793,JU2001,JU2007,JU2316,JU2466,JU310,JU393,JU775,JU778,JU847,MY10,NIC1,NIC199,NIC231,NIC236,NIC256,NIC3,PB303,QX1792,QX1794,RC301
II	12523173	T	A	0.106383	ceh-99	WBGene00044032	protein_coding	intron	LOW	NA	0.602071407761844	DL226,ED3052,EG4725,GXW1,JU2464,JU774,KR314,LKC34,NIC267,WN2001
II	12523217	G	A	0.0957447	ceh-99	WBGene00044032	protein_coding	*stop_gained	HIGH	252W>252*	0.505801598675046	DL226,ED3052,EG4725,GXW1,JU2464,JU774,LKC34,NIC267,WN2001
II	12523226	A	G	0.159574	ceh-99	WBGene00044032	protein_coding	*synonymous	LOW	255R	0.0372803568627073	CB4932,DL226,ED3052,EG4725,GXW1,JU1242,JU2464,JU346,JU397,JU774,KR314,LKC34,NIC267,QX1791,WN2001
II	12523282	G	A	0.361702	ceh-99	WBGene00044032	protein_coding	missense	HIGH	274G>274E	0.127191532078343	BRC20067,CB4856,CX11285,DL238,ED3048,ED3073,EG4347,JT11398,JU1172,JU1246,JU1395,JU1491,JU1581,JU1793,JU2001,JU2007,JU2316,JU2466,JU310,JU393,JU775,JU778,JU847,MY10,NIC1,NIC199,NIC231,NIC236,NIC256,NIC3,PB303,QX1792,QX1794,RC301
II	12523287	A	G	0.361702	ceh-99	WBGene00044032	protein_coding	missense	HIGH	276K>276E	0.127191532078343	BRC20067,CB4856,CX11285,DL238,ED3048,ED3073,EG4347,JT11398,JU1172,JU1246,JU1395,JU1491,JU1581,JU1793,JU2001,JU2007,JU2316,JU2466,JU310,JU393,JU775,JU778,JU847,MY10,NIC1,NIC199,NIC231,NIC236,NIC256,NIC3,PB303,QX1792,QX1794,RC301
II	12523346	T	A	0.361702	ceh-99	WBGene00044032	protein_coding	synonymous	LOW	295S	0.127191532078343	BRC20067,CB4856,CX11285,DL238,ED3048,ED3073,EG4347,JT11398,JU1172,JU1246,JU1395,JU1491,JU1581,JU1793,JU2001,JU2007,JU2316,JU2466,JU310,JU393,JU775,JU778,JU847,MY10,NIC1,NIC199,NIC231,NIC236,NIC256,NIC3,PB303,QX1792,QX1794,RC301
II	12523361	C	T	0.361702	ceh-99	WBGene00044032	protein_coding	splice_region	HIGH	NA	0.127191532078343	BRC20067,CB4856,CX11285,DL238,ED3048,ED3073,EG4347,JT11398,JU1172,JU1246,JU1395,JU1491,JU1581,JU1793,JU2001,JU2007,JU2316,JU2466,JU310,JU393,JU775,JU778,JU847,MY10,NIC1,NIC199,NIC231,NIC236,NIC256,NIC3,PB303,QX1792,QX1794,RC301
II	12523364	A	G	0.361702	ceh-99	WBGene00044032	protein_coding	splice_region	HIGH	NA	0.127191532078343	BRC20067,CB4856,CX11285,DL238,ED3048,ED3073,EG4347,JT11398,JU1172,JU1246,JU1395,JU1491,JU1581,JU1793,JU2001,JU2007,JU2316,JU2466,JU310,JU393,JU775,JU778,JU847,MY10,NIC1,NIC199,NIC231,NIC236,NIC256,NIC3,PB303,QX1792,QX1794,RC301
II	12523379	C	T	0.361702	ceh-99	WBGene00044032	protein_coding	intron	LOW	NA	0.127191532078343	BRC20067,CB4856,CX11285,DL238,ED3048,ED3073,EG4347,JT11398,JU1172,JU1246,JU1395,JU1491,JU1581,JU1793,JU2001,JU2007,JU2316,JU2466,JU310,JU393,JU775,JU778,JU847,MY10,NIC1,NIC199,NIC231,NIC236,NIC256,NIC3,PB303,QX1792,QX1794,RC301
II	12523381	T	C	0.361702	ceh-99	WBGene00044032	protein_coding	intron	LOW	NA	0.127191532078343	BRC20067,CB4856,CX11285,DL238,ED3048,ED3073,EG4347,JT11398,JU1172,JU1246,JU1395,JU1491,JU1581,JU1793,JU2001,JU2007,JU2316,JU2466,JU310,JU393,JU775,JU778,JU847,MY10,NIC1,NIC199,NIC231,NIC236,NIC256,NIC3,PB303,QX1792,QX1794,RC301
II	12523382	T	C	0.361702	ceh-99	WBGene00044032	protein_coding	intron	LOW	NA	0.127191532078343	BRC20067,CB4856,CX11285,DL238,ED3048,ED3073,EG4347,JT11398,JU1172,JU1246,JU1395,JU1491,JU1581,JU1793,JU2001,JU2007,JU2316,JU2466,JU310,JU393,JU775,JU778,JU847,MY10,NIC1,NIC199,NIC231,NIC236,NIC256,NIC3,PB303,QX1792,QX1794,RC301
II	12523511	T	A	0.468085	ceh-99	WBGene00044032	protein_coding	splice_region	HIGH	NA	0.406543689568078	BRC20067,CB4856,CB4932,CX11285,DL226,DL238,ECA36,ED3048,ED3052,ED3073,EG4347,EG4725,GXW1,JT11398,JU1172,JU1242,JU1246,JU1395,JU1491,JU1581,JU1793,JU2001,JU2007,JU2316,JU2464,JU2466,JU310,JU346,JU393,JU397,JU774,JU775,JU778,JU847,KR314,LKC34,MY10,NIC1,NIC199,NIC231,NIC236,NIC256,NIC267,NIC3,PB303,QX1791,QX1792,QX1794,RC301,WN2001
II	12523546	A	G	0.148936	ceh-99	WBGene00044032	protein_coding	intron	LOW	NA	0.54015831823849	CB4856,DL226,DL238,ED3052,EG4725,GXW1,JT11398,JU2464,JU774,JU847,KR314,LKC34,NIC267,WN2001
II	12523616	C	A	0.468085	NA	NA	NA	@12522771	Linker	NA	0.406543689568078	BRC20067,CB4856,CB4932,CX11285,DL226,DL238,ECA36,ED3048,ED3052,ED3073,EG4347,EG4725,GXW1,JT11398,JU1172,JU1242,JU1246,JU1395,JU1491,JU1581,JU1793,JU2001,JU2007,JU2316,JU2464,JU2466,JU310,JU346,JU393,JU397,JU774,JU775,JU778,JU847,KR314,LKC34,MY10,NIC1,NIC199,NIC231,NIC236,NIC256,NIC267,NIC3,PB303,QX1791,QX1792,QX1794,RC301,WN2001
II	12523757	C	T	0.0957447	ceh-99	WBGene00044032	protein_coding	intron	LOW	NA	0.505801598675046	DL226,ED3052,EG4725,GXW1,JU2464,JU774,LKC34,NIC267,WN2001
II	12523812	T	C	0.329787	ceh-99	WBGene00044032	protein_coding	intron	LOW	NA	0.349883770532836	BRC20067,CX11285,ECA36,ED3048,ED3073,EG4347,JU1172,JU1246,JU1395,JU1491,JU1581,JU1793,JU2001,JU2007,JU2316,JU2466,JU310,JU393,JU775,JU778,MY10,NIC1,NIC199,NIC231,NIC236,NIC256,NIC3,PB303,QX1792,QX1794,RC301
II	12523824	A	G	0.468085	ceh-99	WBGene00044032	protein_coding	intron	LOW	NA	0.406543689568078	BRC20067,CB4856,CB4932,CX11285,DL226,DL238,ECA36,ED3048,ED3052,ED3073,EG4347,EG4725,GXW1,JT11398,JU1172,JU1242,JU1246,JU1395,JU1491,JU1581,JU1793,JU2001,JU2007,JU2316,JU2464,JU2466,JU310,JU346,JU393,JU397,JU774,JU775,JU778,JU847,KR314,LKC34,MY10,NIC1,NIC199,NIC231,NIC236,NIC256,NIC267,NIC3,PB303,QX1791,QX1792,QX1794,RC301,WN2001
II	12523831	C	G	0.329787	ceh-99	WBGene00044032	protein_coding	intron	LOW	NA	0.349883770532836	BRC20067,CX11285,ECA36,ED3048,ED3073,EG4347,JU1172,JU1246,JU1395,JU1491,JU1581,JU1793,JU2001,JU2007,JU2316,JU2466,JU310,JU393,JU775,JU778,MY10,NIC1,NIC199,NIC231,NIC236,NIC256,NIC3,PB303,QX1792,QX1794,RC301
II	12523844	T	A	0.329787	ceh-99	WBGene00044032	protein_coding	intron	LOW	NA	0.349883770532836	BRC20067,CX11285,ECA36,ED3048,ED3073,EG4347,JU1172,JU1246,JU1395,JU1491,JU1581,JU1793,JU2001,JU2007,JU2316,JU2466,JU310,JU393,JU775,JU778,MY10,NIC1,NIC199,NIC231,NIC236,NIC256,NIC3,PB303,QX1792,QX1794,RC301
II	12523887	C	T	0.159574	ceh-99	WBGene00044032	protein_coding	intron	LOW	NA	0.189752296484486	CB4856,DL226,DL238,ED3052,EG4725,GXW1,JT11398,JU2464,JU774,JU847,KR314,LKC34,NIC267,QX1791,WN2001
II	12523888	C	T	0.159574	ceh-99	WBGene00044032	protein_coding	intron	LOW	NA	0.189752296484486	CB4856,DL226,DL238,ED3052,EG4725,GXW1,JT11398,JU2464,JU774,JU847,KR314,LKC34,NIC267,QX1791,WN2001
II	12523907	T	C	0.0957447	ceh-99	WBGene00044032	protein_coding	intron	LOW	NA	0.505801598675046	DL226,ED3052,EG4725,GXW1,JU2464,JU774,LKC34,NIC267,WN2001
II	12523927	C	A	0.329787	ceh-99	WBGene00044032	protein_coding	intron	LOW	NA	0.349883770532836	BRC20067,CX11285,ECA36,ED3048,ED3073,EG4347,JU1172,JU1246,JU1395,JU1491,JU1581,JU1793,JU2001,JU2007,JU2316,JU2466,JU310,JU393,JU775,JU778,MY10,NIC1,NIC199,NIC231,NIC236,NIC256,NIC3,PB303,QX1792,QX1794,RC301
II	12523928	A	C	0.329787	ceh-99	WBGene00044032	protein_coding	intron	LOW	NA	0.349883770532836	BRC20067,CX11285,ECA36,ED3048,ED3073,EG4347,JU1172,JU1246,JU1395,JU1491,JU1581,JU1793,JU2001,JU2007,JU2316,JU2466,JU310,JU393,JU775,JU778,MY10,NIC1,NIC199,NIC231,NIC236,NIC256,NIC3,PB303,QX1792,QX1794,RC301
II	12523939	T	C	0.329787	NA	NA	NA	@12522771	Linker	NA	0.349883770532836	BRC20067,CX11285,ECA36,ED3048,ED3073,EG4347,JU1172,JU1246,JU1395,JU1491,JU1581,JU1793,JU2001,JU2007,JU2316,JU2466,JU310,JU393,JU775,JU778,MY10,NIC1,NIC199,NIC231,NIC236,NIC256,NIC3,PB303,QX1792,QX1794,RC301
II	12523942	A	G	0.329787	NA	NA	NA	@12522771	Linker	NA	0.349883770532836	BRC20067,CX11285,ECA36,ED3048,ED3073,EG4347,JU1172,JU1246,JU1395,JU1491,JU1581,JU1793,JU2001,JU2007,JU2316,JU2466,JU310,JU393,JU775,JU778,MY10,NIC1,NIC199,NIC231,NIC236,NIC256,NIC3,PB303,QX1792,QX1794,RC301
II	12523956	A	C	0.329787	NA	NA	NA	@12522771	Linker	NA	0.349883770532836	BRC20067,CX11285,ECA36,ED3048,ED3073,EG4347,JU1172,JU1246,JU1395,JU1491,JU1581,JU1793,JU2001,JU2007,JU2316,JU2466,JU310,JU393,JU775,JU778,MY10,NIC1,NIC199,NIC231,NIC236,NIC256,NIC3,PB303,QX1792,QX1794,RC301
II	12523957	C	G	0.329787	NA	NA	NA	@12522771	Linker	NA	0.349883770532836	BRC20067,CX11285,ECA36,ED3048,ED3073,EG4347,JU1172,JU1246,JU1395,JU1491,JU1581,JU1793,JU2001,JU2007,JU2316,JU2466,JU310,JU393,JU775,JU778,MY10,NIC1,NIC199,NIC231,NIC236,NIC256,NIC3,PB303,QX1792,QX1794,RC301
II	12523963	G	A	0.329787	NA	NA	NA	@12522771	Linker	NA	0.349883770532836	BRC20067,CX11285,ECA36,ED3048,ED3073,EG4347,JU1172,JU1246,JU1395,JU1491,JU1581,JU1793,JU2001,JU2007,JU2316,JU2466,JU310,JU393,JU775,JU778,MY10,NIC1,NIC199,NIC231,NIC236,NIC256,NIC3,PB303,QX1792,QX1794,RC301
II	12523974	C	T	0.329787	NA	NA	NA	@12522771	Linker	NA	0.349883770532836	BRC20067,CX11285,ECA36,ED3048,ED3073,EG4347,JU1172,JU1246,JU1395,JU1491,JU1581,JU1793,JU2001,JU2007,JU2316,JU2466,JU310,JU393,JU775,JU778,MY10,NIC1,NIC199,NIC231,NIC236,NIC256,NIC3,PB303,QX1792,QX1794,RC301
II	12523975	T	A	0.329787	NA	NA	NA	@12522771	Linker	NA	0.349883770532836	BRC20067,CX11285,ECA36,ED3048,ED3073,EG4347,JU1172,JU1246,JU1395,JU1491,JU1581,JU1793,JU2001,JU2007,JU2316,JU2466,JU310,JU393,JU775,JU778,MY10,NIC1,NIC199,NIC231,NIC236,NIC256,NIC3,PB303,QX1792,QX1794,RC301
II	12523988	G	A	0.329787	NA	NA	NA	@12522771	Linker	NA	0.349883770532836	BRC20067,CX11285,ECA36,ED3048,ED3073,EG4347,JU1172,JU1246,JU1395,JU1491,JU1581,JU1793,JU2001,JU2007,JU2316,JU2466,JU310,JU393,JU775,JU778,MY10,NIC1,NIC199,NIC231,NIC236,NIC256,NIC3,PB303,QX1792,QX1794,RC301
II	12523995	C	T	0.329787	NA	NA	NA	@12522771	Linker	NA	0.349883770532836	BRC20067,CX11285,ECA36,ED3048,ED3073,EG4347,JU1172,JU1246,JU1395,JU1491,JU1581,JU1793,JU2001,JU2007,JU2316,JU2466,JU310,JU393,JU775,JU778,MY10,NIC1,NIC199,NIC231,NIC236,NIC256,NIC3,PB303,QX1792,QX1794,RC301
II	12524003	G	A	0.329787	NA	NA	NA	@12522771	Linker	NA	0.349883770532836	BRC20067,CX11285,ECA36,ED3048,ED3073,EG4347,JU1172,JU1246,JU1395,JU1491,JU1581,JU1793,JU2001,JU2007,JU2316,JU2466,JU310,JU393,JU775,JU778,MY10,NIC1,NIC199,NIC231,NIC236,NIC256,NIC3,PB303,QX1792,QX1794,RC301
II	12524004	T	C	0.329787	NA	NA	NA	@12522771	Linker	NA	0.349883770532836	BRC20067,CX11285,ECA36,ED3048,ED3073,EG4347,JU1172,JU1246,JU1395,JU1491,JU1581,JU1793,JU2001,JU2007,JU2316,JU2466,JU310,JU393,JU775,JU778,MY10,NIC1,NIC199,NIC231,NIC236,NIC256,NIC3,PB303,QX1792,QX1794,RC301
II	12524007	T	G	0.329787	NA	NA	NA	@12522771	Linker	NA	0.349883770532836	BRC20067,CX11285,ECA36,ED3048,ED3073,EG4347,JU1172,JU1246,JU1395,JU1491,JU1581,JU1793,JU2001,JU2007,JU2316,JU2466,JU310,JU393,JU775,JU778,MY10,NIC1,NIC199,NIC231,NIC236,NIC256,NIC3,PB303,QX1792,QX1794,RC301
II	12524010	C	T	0.329787	NA	NA	NA	@12522771	Linker	NA	0.349883770532836	BRC20067,CX11285,ECA36,ED3048,ED3073,EG4347,JU1172,JU1246,JU1395,JU1491,JU1581,JU1793,JU2001,JU2007,JU2316,JU2466,JU310,JU393,JU775,JU778,MY10,NIC1,NIC199,NIC231,NIC236,NIC256,NIC3,PB303,QX1792,QX1794,RC301
II	12524015	G	A	0.329787	NA	NA	NA	@12522771	Linker	NA	0.349883770532836	BRC20067,CX11285,ECA36,ED3048,ED3073,EG4347,JU1172,JU1246,JU1395,JU1491,JU1581,JU1793,JU2001,JU2007,JU2316,JU2466,JU310,JU393,JU775,JU778,MY10,NIC1,NIC199,NIC231,NIC236,NIC256,NIC3,PB303,QX1792,QX1794,RC301
II	12524020	G	T	0.329787	NA	NA	NA	@12522771	Linker	NA	0.349883770532836	BRC20067,CX11285,ECA36,ED3048,ED3073,EG4347,JU1172,JU1246,JU1395,JU1491,JU1581,JU1793,JU2001,JU2007,JU2316,JU2466,JU310,JU393,JU775,JU778,MY10,NIC1,NIC199,NIC231,NIC236,NIC256,NIC3,PB303,QX1792,QX1794,RC301
II	12524038	G	A	0.329787	ceh-99	WBGene00044032	protein_coding	intron	LOW	NA	0.349883770532836	BRC20067,CX11285,ECA36,ED3048,ED3073,EG4347,JU1172,JU1246,JU1395,JU1491,JU1581,JU1793,JU2001,JU2007,JU2316,JU2466,JU310,JU393,JU775,JU778,MY10,NIC1,NIC199,NIC231,NIC236,NIC256,NIC3,PB303,QX1792,QX1794,RC301
II	12524045	C	G	0.329787	ceh-99	WBGene00044032	protein_coding	intron	LOW	NA	0.349883770532836	BRC20067,CX11285,ECA36,ED3048,ED3073,EG4347,JU1172,JU1246,JU1395,JU1491,JU1581,JU1793,JU2001,JU2007,JU2316,JU2466,JU310,JU393,JU775,JU778,MY10,NIC1,NIC199,NIC231,NIC236,NIC256,NIC3,PB303,QX1792,QX1794,RC301
II	12524051	A	G	0.468085	ceh-99	WBGene00044032	protein_coding	intron	LOW	NA	0.406543689568078	BRC20067,CB4856,CB4932,CX11285,DL226,DL238,ECA36,ED3048,ED3052,ED3073,EG4347,EG4725,GXW1,JT11398,JU1172,JU1242,JU1246,JU1395,JU1491,JU1581,JU1793,JU2001,JU2007,JU2316,JU2464,JU2466,JU310,JU346,JU393,JU397,JU774,JU775,JU778,JU847,KR314,LKC34,MY10,NIC1,NIC199,NIC231,NIC236,NIC256,NIC267,NIC3,PB303,QX1791,QX1792,QX1794,RC301,WN2001
II	12524052	C	T	0.329787	ceh-99	WBGene00044032	protein_coding	intron	LOW	NA	0.349883770532836	BRC20067,CX11285,ECA36,ED3048,ED3073,EG4347,JU1172,JU1246,JU1395,JU1491,JU1581,JU1793,JU2001,JU2007,JU2316,JU2466,JU310,JU393,JU775,JU778,MY10,NIC1,NIC199,NIC231,NIC236,NIC256,NIC3,PB303,QX1792,QX1794,RC301
II	12524149	A	T	0.329787	ceh-99	WBGene00044032	protein_coding	splice_region	HIGH	NA	0.349883770532836	BRC20067,CX11285,ECA36,ED3048,ED3073,EG4347,JU1172,JU1246,JU1395,JU1491,JU1581,JU1793,JU2001,JU2007,JU2316,JU2466,JU310,JU393,JU775,JU778,MY10,NIC1,NIC199,NIC231,NIC236,NIC256,NIC3,PB303,QX1792,QX1794,RC301
II	12524157	A	C	0.329787	ceh-99	WBGene00044032	protein_coding	intron	LOW	NA	0.349883770532836	BRC20067,CX11285,ECA36,ED3048,ED3073,EG4347,JU1172,JU1246,JU1395,JU1491,JU1581,JU1793,JU2001,JU2007,JU2316,JU2466,JU310,JU393,JU775,JU778,MY10,NIC1,NIC199,NIC231,NIC236,NIC256,NIC3,PB303,QX1792,QX1794,RC301
II	12524174	C	A	0.329787	ceh-99	WBGene00044032	protein_coding	intron	LOW	NA	0.349883770532836	BRC20067,CX11285,ECA36,ED3048,ED3073,EG4347,JU1172,JU1246,JU1395,JU1491,JU1581,JU1793,JU2001,JU2007,JU2316,JU2466,JU310,JU393,JU775,JU778,MY10,NIC1,NIC199,NIC231,NIC236,NIC256,NIC3,PB303,QX1792,QX1794,RC301
II	12524272	A	T	0.329787	NA	NA	NA	@12522771	Linker	NA	0.349883770532836	BRC20067,CX11285,ECA36,ED3048,ED3073,EG4347,JU1172,JU1246,JU1395,JU1491,JU1581,JU1793,JU2001,JU2007,JU2316,JU2466,JU310,JU393,JU775,JU778,MY10,NIC1,NIC199,NIC231,NIC236,NIC256,NIC3,PB303,QX1792,QX1794,RC301
II	12524275	C	A	0.0851064	ceh-99	WBGene00044032	protein_coding	synonymous	LOW	441G	0.311794453409089	CB4856,CB4932,DL238,JT11398,JU1242,JU346,JU397,JU847
II	12524290	T	C	0.329787	NA	NA	NA	@12522771	Linker	NA	0.349883770532836	BRC20067,CX11285,ECA36,ED3048,ED3073,EG4347,JU1172,JU1246,JU1395,JU1491,JU1581,JU1793,JU2001,JU2007,JU2316,JU2466,JU310,JU393,JU775,JU778,MY10,NIC1,NIC199,NIC231,NIC236,NIC256,NIC3,PB303,QX1792,QX1794,RC301
II	12524308	C	T	0.329787	NA	NA	NA	@12522771	Linker	NA	0.349883770532836	BRC20067,CX11285,ECA36,ED3048,ED3073,EG4347,JU1172,JU1246,JU1395,JU1491,JU1581,JU1793,JU2001,JU2007,JU2316,JU2466,JU310,JU393,JU775,JU778,MY10,NIC1,NIC199,NIC231,NIC236,NIC256,NIC3,PB303,QX1792,QX1794,RC301
II	12524368	G	A	0.329787	NA	NA	NA	@12522771	Linker	NA	0.349883770532836	BRC20067,CX11285,ECA36,ED3048,ED3073,EG4347,JU1172,JU1246,JU1395,JU1491,JU1581,JU1793,JU2001,JU2007,JU2316,JU2466,JU310,JU393,JU775,JU778,MY10,NIC1,NIC199,NIC231,NIC236,NIC256,NIC3,PB303,QX1792,QX1794,RC301
II	12524405	A	G	0.329787	NA	NA	NA	@12522771	Linker	NA	0.349883770532836	BRC20067,CX11285,ECA36,ED3048,ED3073,EG4347,JU1172,JU1246,JU1395,JU1491,JU1581,JU1793,JU2001,JU2007,JU2316,JU2466,JU310,JU393,JU775,JU778,MY10,NIC1,NIC199,NIC231,NIC236,NIC256,NIC3,PB303,QX1792,QX1794,RC301
II	12524406	G	C	0.329787	NA	NA	NA	@12522771	Linker	NA	0.349883770532836	BRC20067,CX11285,ECA36,ED3048,ED3073,EG4347,JU1172,JU1246,JU1395,JU1491,JU1581,JU1793,JU2001,JU2007,JU2316,JU2466,JU310,JU393,JU775,JU778,MY10,NIC1,NIC199,NIC231,NIC236,NIC256,NIC3,PB303,QX1792,QX1794,RC301
II	12524413	G	A	0.329787	NA	NA	NA	@12522771	Linker	NA	0.349883770532836	BRC20067,CX11285,ECA36,ED3048,ED3073,EG4347,JU1172,JU1246,JU1395,JU1491,JU1581,JU1793,JU2001,JU2007,JU2316,JU2466,JU310,JU393,JU775,JU778,MY10,NIC1,NIC199,NIC231,NIC236,NIC256,NIC3,PB303,QX1792,QX1794,RC301
II	12524429	T	C	0.329787	ceh-99	WBGene00044032	protein_coding	3_prime_utr	LOW	NA	0.349883770532836	BRC20067,CX11285,ECA36,ED3048,ED3073,EG4347,JU1172,JU1246,JU1395,JU1491,JU1581,JU1793,JU2001,JU2007,JU2316,JU2466,JU310,JU393,JU775,JU778,MY10,NIC1,NIC199,NIC231,NIC236,NIC256,NIC3,PB303,QX1792,QX1794,RC301
II	12524437	T	G	0.329787	ceh-99	WBGene00044032	protein_coding	3_prime_utr	LOW	NA	0.349883770532836	BRC20067,CX11285,ECA36,ED3048,ED3073,EG4347,JU1172,JU1246,JU1395,JU1491,JU1581,JU1793,JU2001,JU2007,JU2316,JU2466,JU310,JU393,JU775,JU778,MY10,NIC1,NIC199,NIC231,NIC236,NIC256,NIC3,PB303,QX1792,QX1794,RC301
II	12524446	A	T	0.329787	ceh-99	WBGene00044032	protein_coding	3_prime_utr	LOW	NA	0.349883770532836	BRC20067,CX11285,ECA36,ED3048,ED3073,EG4347,JU1172,JU1246,JU1395,JU1491,JU1581,JU1793,JU2001,JU2007,JU2316,JU2466,JU310,JU393,JU775,JU778,MY10,NIC1,NIC199,NIC231,NIC236,NIC256,NIC3,PB303,QX1792,QX1794,RC301
II	12524450	A	T	0.329787	ceh-99	WBGene00044032	protein_coding	3_prime_utr	LOW	NA	0.349883770532836	BRC20067,CX11285,ECA36,ED3048,ED3073,EG4347,JU1172,JU1246,JU1395,JU1491,JU1581,JU1793,JU2001,JU2007,JU2316,JU2466,JU310,JU393,JU775,JU778,MY10,NIC1,NIC199,NIC231,NIC236,NIC256,NIC3,PB303,QX1792,QX1794,RC301
II	12524462	C	T	0.329787	ceh-99	WBGene00044032	protein_coding	3_prime_utr	LOW	NA	0.349883770532836	BRC20067,CX11285,ECA36,ED3048,ED3073,EG4347,JU1172,JU1246,JU1395,JU1491,JU1581,JU1793,JU2001,JU2007,JU2316,JU2466,JU310,JU393,JU775,JU778,MY10,NIC1,NIC199,NIC231,NIC236,NIC256,NIC3,PB303,QX1792,QX1794,RC301
II	12524482	C	T	0.329787	NA	NA	NA	NA	NA	NA	0.349883770532836	BRC20067,CX11285,ECA36,ED3048,ED3073,EG4347,JU1172,JU1246,JU1395,JU1491,JU1581,JU1793,JU2001,JU2007,JU2316,JU2466,JU310,JU393,JU775,JU778,MY10,NIC1,NIC199,NIC231,NIC236,NIC256,NIC3,PB303,QX1792,QX1794,RC301
II	12524504	A	C	0.329787	NA	NA	NA	NA	NA	NA	0.349883770532836	BRC20067,CX11285,ECA36,ED3048,ED3073,EG4347,JU1172,JU1246,JU1395,JU1491,JU1581,JU1793,JU2001,JU2007,JU2316,JU2466,JU310,JU393,JU775,JU778,MY10,NIC1,NIC199,NIC231,NIC236,NIC256,NIC3,PB303,QX1792,QX1794,RC301
II	12524508	T	C	0.329787	NA	NA	NA	NA	NA	NA	0.349883770532836	BRC20067,CX11285,ECA36,ED3048,ED3073,EG4347,JU1172,JU1246,JU1395,JU1491,JU1581,JU1793,JU2001,JU2007,JU2316,JU2466,JU310,JU393,JU775,JU778,MY10,NIC1,NIC199,NIC231,NIC236,NIC256,NIC3,PB303,QX1792,QX1794,RC301
II	12524513	A	G	0.329787	NA	NA	NA	NA	NA	NA	0.349883770532836	BRC20067,CX11285,ECA36,ED3048,ED3073,EG4347,JU1172,JU1246,JU1395,JU1491,JU1581,JU1793,JU2001,JU2007,JU2316,JU2466,JU310,JU393,JU775,JU778,MY10,NIC1,NIC199,NIC231,NIC236,NIC256,NIC3,PB303,QX1792,QX1794,RC301
II	12524515	T	A	0.329787	NA	NA	NA	NA	NA	NA	0.349883770532836	BRC20067,CX11285,ECA36,ED3048,ED3073,EG4347,JU1172,JU1246,JU1395,JU1491,JU1581,JU1793,JU2001,JU2007,JU2316,JU2466,JU310,JU393,JU775,JU778,MY10,NIC1,NIC199,NIC231,NIC236,NIC256,NIC3,PB303,QX1792,QX1794,RC301
II	12524528	A	G	0.329787	NA	NA	NA	NA	NA	NA	0.349883770532836	BRC20067,CX11285,ECA36,ED3048,ED3073,EG4347,JU1172,JU1246,JU1395,JU1491,JU1581,JU1793,JU2001,JU2007,JU2316,JU2466,JU310,JU393,JU775,JU778,MY10,NIC1,NIC199,NIC231,NIC236,NIC256,NIC3,PB303,QX1792,QX1794,RC301
II	12524589	T	C	0.329787	NA	NA	NA	NA	NA	NA	0.349883770532836	BRC20067,CX11285,ECA36,ED3048,ED3073,EG4347,JU1172,JU1246,JU1395,JU1491,JU1581,JU1793,JU2001,JU2007,JU2316,JU2466,JU310,JU393,JU775,JU778,MY10,NIC1,NIC199,NIC231,NIC236,NIC256,NIC3,PB303,QX1792,QX1794,RC301
II	12524591	G	A	0.329787	NA	NA	NA	NA	NA	NA	0.349883770532836	BRC20067,CX11285,ECA36,ED3048,ED3073,EG4347,JU1172,JU1246,JU1395,JU1491,JU1581,JU1793,JU2001,JU2007,JU2316,JU2466,JU310,JU393,JU775,JU778,MY10,NIC1,NIC199,NIC231,NIC236,NIC256,NIC3,PB303,QX1792,QX1794,RC301
II	12524595	T	C	0.329787	NA	NA	NA	NA	NA	NA	0.349883770532836	BRC20067,CX11285,ECA36,ED3048,ED3073,EG4347,JU1172,JU1246,JU1395,JU1491,JU1581,JU1793,JU2001,JU2007,JU2316,JU2466,JU310,JU393,JU775,JU778,MY10,NIC1,NIC199,NIC231,NIC236,NIC256,NIC3,PB303,QX1792,QX1794,RC301
II	12524609	C	T	0.329787	NA	NA	NA	NA	NA	NA	0.349883770532836	BRC20067,CX11285,ECA36,ED3048,ED3073,EG4347,JU1172,JU1246,JU1395,JU1491,JU1581,JU1793,JU2001,JU2007,JU2316,JU2466,JU310,JU393,JU775,JU778,MY10,NIC1,NIC199,NIC231,NIC236,NIC256,NIC3,PB303,QX1792,QX1794,RC301
II	12524610	G	C	0.329787	NA	NA	NA	NA	NA	NA	0.349883770532836	BRC20067,CX11285,ECA36,ED3048,ED3073,EG4347,JU1172,JU1246,JU1395,JU1491,JU1581,JU1793,JU2001,JU2007,JU2316,JU2466,JU310,JU393,JU775,JU778,MY10,NIC1,NIC199,NIC231,NIC236,NIC256,NIC3,PB303,QX1792,QX1794,RC301
II	12524616	T	C	0.329787	NA	NA	NA	NA	NA	NA	0.349883770532836	BRC20067,CX11285,ECA36,ED3048,ED3073,EG4347,JU1172,JU1246,JU1395,JU1491,JU1581,JU1793,JU2001,JU2007,JU2316,JU2466,JU310,JU393,JU775,JU778,MY10,NIC1,NIC199,NIC231,NIC236,NIC256,NIC3,PB303,QX1792,QX1794,RC301
II	12524640	G	C	0.329787	NA	NA	NA	NA	NA	NA	0.349883770532836	BRC20067,CX11285,ECA36,ED3048,ED3073,EG4347,JU1172,JU1246,JU1395,JU1491,JU1581,JU1793,JU2001,JU2007,JU2316,JU2466,JU310,JU393,JU775,JU778,MY10,NIC1,NIC199,NIC231,NIC236,NIC256,NIC3,PB303,QX1792,QX1794,RC301
II	12524750	C	T	0.329787	NA	NA	NA	NA	NA	NA	0.349883770532836	BRC20067,CX11285,ECA36,ED3048,ED3073,EG4347,JU1172,JU1246,JU1395,JU1491,JU1581,JU1793,JU2001,JU2007,JU2316,JU2466,JU310,JU393,JU775,JU778,MY10,NIC1,NIC199,NIC231,NIC236,NIC256,NIC3,PB303,QX1792,QX1794,RC301
II	12524859	A	G	0.329787	T21B4.21	WBGene00220076	misc_RNA	non_coding	LOW	NA	0.349883770532836	BRC20067,CX11285,ECA36,ED3048,ED3073,EG4347,JU1172,JU1246,JU1395,JU1491,JU1581,JU1793,JU2001,JU2007,JU2316,JU2466,JU310,JU393,JU775,JU778,MY10,NIC1,NIC199,NIC231,NIC236,NIC256,NIC3,PB303,QX1792,QX1794,RC301
II	12524874	T	C	0.329787	T21B4.21	WBGene00220076	misc_RNA	non_coding	LOW	NA	0.349883770532836	BRC20067,CX11285,ECA36,ED3048,ED3073,EG4347,JU1172,JU1246,JU1395,JU1491,JU1581,JU1793,JU2001,JU2007,JU2316,JU2466,JU310,JU393,JU775,JU778,MY10,NIC1,NIC199,NIC231,NIC236,NIC256,NIC3,PB303,QX1792,QX1794,RC301
II	12524895	T	G	0.329787	T21B4.21	WBGene00220076	misc_RNA	non_coding	LOW	NA	0.349883770532836	BRC20067,CX11285,ECA36,ED3048,ED3073,EG4347,JU1172,JU1246,JU1395,JU1491,JU1581,JU1793,JU2001,JU2007,JU2316,JU2466,JU310,JU393,JU775,JU778,MY10,NIC1,NIC199,NIC231,NIC236,NIC256,NIC3,PB303,QX1792,QX1794,RC301
II	12524952	A	G	0.329787	NA	NA	NA	NA	NA	NA	0.349883770532836	BRC20067,CX11285,ECA36,ED3048,ED3073,EG4347,JU1172,JU1246,JU1395,JU1491,JU1581,JU1793,JU2001,JU2007,JU2316,JU2466,JU310,JU393,JU775,JU778,MY10,NIC1,NIC199,NIC231,NIC236,NIC256,NIC3,PB303,QX1792,QX1794,RC301
II	12525015	T	A	0.329787	NA	NA	NA	NA	NA	NA	0.349883770532836	BRC20067,CX11285,ECA36,ED3048,ED3073,EG4347,JU1172,JU1246,JU1395,JU1491,JU1581,JU1793,JU2001,JU2007,JU2316,JU2466,JU310,JU393,JU775,JU778,MY10,NIC1,NIC199,NIC231,NIC236,NIC256,NIC3,PB303,QX1792,QX1794,RC301
II	12525018	A	C	0.202128	NA	NA	NA	NA	NA	NA	0.0446522372099861	CB4856,CB4932,DL226,DL238,ED3052,EG4725,GXW1,JT11398,JU1242,JU2464,JU346,JU397,JU774,JU847,KR314,LKC34,NIC267,QX1791,WN2001
II	12525019	A	G	0.329787	NA	NA	NA	NA	NA	NA	0.349883770532836	BRC20067,CX11285,ECA36,ED3048,ED3073,EG4347,JU1172,JU1246,JU1395,JU1491,JU1581,JU1793,JU2001,JU2007,JU2316,JU2466,JU310,JU393,JU775,JU778,MY10,NIC1,NIC199,NIC231,NIC236,NIC256,NIC3,PB303,QX1792,QX1794,RC301
II	12525067	T	C	0.0638298	NA	NA	NA	NA	NA	NA	0.0594772178362204	CX11254,CX11271,CX11276,ED3046,NIC207,QG536
II	12525110	A	G	0.329787	NA	NA	NA	NA	NA	NA	0.349883770532836	BRC20067,CX11285,ECA36,ED3048,ED3073,EG4347,JU1172,JU1246,JU1395,JU1491,JU1581,JU1793,JU2001,JU2007,JU2316,JU2466,JU310,JU393,JU775,JU778,MY10,NIC1,NIC199,NIC231,NIC236,NIC256,NIC3,PB303,QX1792,QX1794,RC301
II	12525118	T	C	0.329787	NA	NA	NA	NA	NA	NA	0.349883770532836	BRC20067,CX11285,ECA36,ED3048,ED3073,EG4347,JU1172,JU1246,JU1395,JU1491,JU1581,JU1793,JU2001,JU2007,JU2316,JU2466,JU310,JU393,JU775,JU778,MY10,NIC1,NIC199,NIC231,NIC236,NIC256,NIC3,PB303,QX1792,QX1794,RC301
II	12525151	C	T	0.329787	NA	NA	NA	NA	NA	NA	0.349883770532836	BRC20067,CX11285,ECA36,ED3048,ED3073,EG4347,JU1172,JU1246,JU1395,JU1491,JU1581,JU1793,JU2001,JU2007,JU2316,JU2466,JU310,JU393,JU775,JU778,MY10,NIC1,NIC199,NIC231,NIC236,NIC256,NIC3,PB303,QX1792,QX1794,RC301
II	12525153	A	G	0.329787	NA	NA	NA	NA	NA	NA	0.349883770532836	BRC20067,CX11285,ECA36,ED3048,ED3073,EG4347,JU1172,JU1246,JU1395,JU1491,JU1581,JU1793,JU2001,JU2007,JU2316,JU2466,JU310,JU393,JU775,JU778,MY10,NIC1,NIC199,NIC231,NIC236,NIC256,NIC3,PB303,QX1792,QX1794,RC301
II	12525164	G	A	0.329787	NA	NA	NA	NA	NA	NA	0.349883770532836	BRC20067,CX11285,ECA36,ED3048,ED3073,EG4347,JU1172,JU1246,JU1395,JU1491,JU1581,JU1793,JU2001,JU2007,JU2316,JU2466,JU310,JU393,JU775,JU778,MY10,NIC1,NIC199,NIC231,NIC236,NIC256,NIC3,PB303,QX1792,QX1794,RC301
II	12525278	A	T	0.329787	NA	NA	NA	NA	NA	NA	0.349883770532836	BRC20067,CX11285,ECA36,ED3048,ED3073,EG4347,JU1172,JU1246,JU1395,JU1491,JU1581,JU1793,JU2001,JU2007,JU2316,JU2466,JU310,JU393,JU775,JU778,MY10,NIC1,NIC199,NIC231,NIC236,NIC256,NIC3,PB303,QX1792,QX1794,RC301
II	12525304	G	T	0.329787	NA	NA	NA	NA	NA	NA	0.349883770532836	BRC20067,CX11285,ECA36,ED3048,ED3073,EG4347,JU1172,JU1246,JU1395,JU1491,JU1581,JU1793,JU2001,JU2007,JU2316,JU2466,JU310,JU393,JU775,JU778,MY10,NIC1,NIC199,NIC231,NIC236,NIC256,NIC3,PB303,QX1792,QX1794,RC301
II	12525341	A	G	0.329787	NA	NA	NA	NA	NA	NA	0.349883770532836	BRC20067,CX11285,ECA36,ED3048,ED3073,EG4347,JU1172,JU1246,JU1395,JU1491,JU1581,JU1793,JU2001,JU2007,JU2316,JU2466,JU310,JU393,JU775,JU778,MY10,NIC1,NIC199,NIC231,NIC236,NIC256,NIC3,PB303,QX1792,QX1794,RC301
II	12525342	T	G	0.329787	NA	NA	NA	NA	NA	NA	0.349883770532836	BRC20067,CX11285,ECA36,ED3048,ED3073,EG4347,JU1172,JU1246,JU1395,JU1491,JU1581,JU1793,JU2001,JU2007,JU2316,JU2466,JU310,JU393,JU775,JU778,MY10,NIC1,NIC199,NIC231,NIC236,NIC256,NIC3,PB303,QX1792,QX1794,RC301
II	12525356	T	G	0.329787	NA	NA	NA	NA	NA	NA	0.349883770532836	BRC20067,CX11285,ECA36,ED3048,ED3073,EG4347,JU1172,JU1246,JU1395,JU1491,JU1581,JU1793,JU2001,JU2007,JU2316,JU2466,JU310,JU393,JU775,JU778,MY10,NIC1,NIC199,NIC231,NIC236,NIC256,NIC3,PB303,QX1792,QX1794,RC301
II	12525360	C	T	0.329787	NA	NA	NA	NA	NA	NA	0.349883770532836	BRC20067,CX11285,ECA36,ED3048,ED3073,EG4347,JU1172,JU1246,JU1395,JU1491,JU1581,JU1793,JU2001,JU2007,JU2316,JU2466,JU310,JU393,JU775,JU778,MY10,NIC1,NIC199,NIC231,NIC236,NIC256,NIC3,PB303,QX1792,QX1794,RC301
II	12525365	T	A	0.329787	NA	NA	NA	NA	NA	NA	0.349883770532836	BRC20067,CX11285,ECA36,ED3048,ED3073,EG4347,JU1172,JU1246,JU1395,JU1491,JU1581,JU1793,JU2001,JU2007,JU2316,JU2466,JU310,JU393,JU775,JU778,MY10,NIC1,NIC199,NIC231,NIC236,NIC256,NIC3,PB303,QX1792,QX1794,RC301
II	12525387	G	A	0.329787	NA	NA	NA	NA	NA	NA	0.349883770532836	BRC20067,CX11285,ECA36,ED3048,ED3073,EG4347,JU1172,JU1246,JU1395,JU1491,JU1581,JU1793,JU2001,JU2007,JU2316,JU2466,JU310,JU393,JU775,JU778,MY10,NIC1,NIC199,NIC231,NIC236,NIC256,NIC3,PB303,QX1792,QX1794,RC301
II	12525516	C	T	0.329787	NA	NA	NA	NA	NA	NA	0.349883770532836	BRC20067,CX11285,ECA36,ED3048,ED3073,EG4347,JU1172,JU1246,JU1395,JU1491,JU1581,JU1793,JU2001,JU2007,JU2316,JU2466,JU310,JU393,JU775,JU778,MY10,NIC1,NIC199,NIC231,NIC236,NIC256,NIC3,PB303,QX1792,QX1794,RC301
II	12525554	T	C	0.329787	NA	NA	NA	NA	NA	NA	0.349883770532836	BRC20067,CX11285,ECA36,ED3048,ED3073,EG4347,JU1172,JU1246,JU1395,JU1491,JU1581,JU1793,JU2001,JU2007,JU2316,JU2466,JU310,JU393,JU775,JU778,MY10,NIC1,NIC199,NIC231,NIC236,NIC256,NIC3,PB303,QX1792,QX1794,RC301
II	12525572	T	G	0.329787	NA	NA	NA	NA	NA	NA	0.349883770532836	BRC20067,CX11285,ECA36,ED3048,ED3073,EG4347,JU1172,JU1246,JU1395,JU1491,JU1581,JU1793,JU2001,JU2007,JU2316,JU2466,JU310,JU393,JU775,JU778,MY10,NIC1,NIC199,NIC231,NIC236,NIC256,NIC3,PB303,QX1792,QX1794,RC301
II	12525604	T	A	0.329787	NA	NA	NA	NA	NA	NA	0.349883770532836	BRC20067,CX11285,ECA36,ED3048,ED3073,EG4347,JU1172,JU1246,JU1395,JU1491,JU1581,JU1793,JU2001,JU2007,JU2316,JU2466,JU310,JU393,JU775,JU778,MY10,NIC1,NIC199,NIC231,NIC236,NIC256,NIC3,PB303,QX1792,QX1794,RC301
II	12525606	T	C	0.329787	NA	NA	NA	NA	NA	NA	0.349883770532836	BRC20067,CX11285,ECA36,ED3048,ED3073,EG4347,JU1172,JU1246,JU1395,JU1491,JU1581,JU1793,JU2001,JU2007,JU2316,JU2466,JU310,JU393,JU775,JU778,MY10,NIC1,NIC199,NIC231,NIC236,NIC256,NIC3,PB303,QX1792,QX1794,RC301
II	12525638	G	T	0.468085	NA	NA	NA	NA	NA	NA	0.240340576142731	BRC20067,CB4856,CX11285,DL226,DL238,ECA36,ED3048,ED3052,ED3073,EG4347,EG4725,GXW1,JU1172,JU1246,JU1395,JU1491,JU1581,JU1793,JU2001,JU2007,JU2316,JU2464,JU2466,JU310,JU393,JU774,JU775,JU778,KR314,LKC34,MY10,NIC1,NIC199,NIC231,NIC236,NIC256,NIC267,NIC3,PB303,QX1791,QX1792,QX1794,RC301,WN2001
II	12525644	C	A	0.329787	NA	NA	NA	NA	NA	NA	0.349883770532836	BRC20067,CX11285,ECA36,ED3048,ED3073,EG4347,JU1172,JU1246,JU1395,JU1491,JU1581,JU1793,JU2001,JU2007,JU2316,JU2466,JU310,JU393,JU775,JU778,MY10,NIC1,NIC199,NIC231,NIC236,NIC256,NIC3,PB303,QX1792,QX1794,RC301
II	12525666	G	A	0.329787	NA	NA	NA	NA	NA	NA	0.349883770532836	BRC20067,CX11285,ECA36,ED3048,ED3073,EG4347,JU1172,JU1246,JU1395,JU1491,JU1581,JU1793,JU2001,JU2007,JU2316,JU2466,JU310,JU393,JU775,JU778,MY10,NIC1,NIC199,NIC231,NIC236,NIC256,NIC3,PB303,QX1792,QX1794,RC301
II	12525678	T	G	0.329787	NA	NA	NA	NA	NA	NA	0.349883770532836	BRC20067,CX11285,ECA36,ED3048,ED3073,EG4347,JU1172,JU1246,JU1395,JU1491,JU1581,JU1793,JU2001,JU2007,JU2316,JU2466,JU310,JU393,JU775,JU778,MY10,NIC1,NIC199,NIC231,NIC236,NIC256,NIC3,PB303,QX1792,QX1794,RC301
II	12525679	T	C	0.329787	NA	NA	NA	NA	NA	NA	0.349883770532836	BRC20067,CX11285,ECA36,ED3048,ED3073,EG4347,JU1172,JU1246,JU1395,JU1491,JU1581,JU1793,JU2001,JU2007,JU2316,JU2466,JU310,JU393,JU775,JU778,MY10,NIC1,NIC199,NIC231,NIC236,NIC256,NIC3,PB303,QX1792,QX1794,RC301
II	12525758	G	T	0.329787	NA	NA	NA	NA	NA	NA	0.349883770532836	BRC20067,CX11285,ECA36,ED3048,ED3073,EG4347,JU1172,JU1246,JU1395,JU1491,JU1581,JU1793,JU2001,JU2007,JU2316,JU2466,JU310,JU393,JU775,JU778,MY10,NIC1,NIC199,NIC231,NIC236,NIC256,NIC3,PB303,QX1792,QX1794,RC301
II	12525760	T	C	0.329787	NA	NA	NA	NA	NA	NA	0.349883770532836	BRC20067,CX11285,ECA36,ED3048,ED3073,EG4347,JU1172,JU1246,JU1395,JU1491,JU1581,JU1793,JU2001,JU2007,JU2316,JU2466,JU310,JU393,JU775,JU778,MY10,NIC1,NIC199,NIC231,NIC236,NIC256,NIC3,PB303,QX1792,QX1794,RC301
II	12525816	A	G	0.446809	NA	NA	NA	NA	NA	NA	0.169968965166255	BRC20067,CX11285,DL226,ECA36,ED3048,ED3052,ED3073,EG4347,EG4725,GXW1,JU1172,JU1246,JU1395,JU1491,JU1581,JU1793,JU2001,JU2007,JU2316,JU2464,JU2466,JU310,JU393,JU774,JU775,JU778,KR314,LKC34,MY10,NIC1,NIC199,NIC231,NIC236,NIC256,NIC267,NIC3,PB303,QX1791,QX1792,QX1794,RC301,WN2001
II	12525821	C	T	0.329787	NA	NA	NA	NA	NA	NA	0.349883770532836	BRC20067,CX11285,ECA36,ED3048,ED3073,EG4347,JU1172,JU1246,JU1395,JU1491,JU1581,JU1793,JU2001,JU2007,JU2316,JU2466,JU310,JU393,JU775,JU778,MY10,NIC1,NIC199,NIC231,NIC236,NIC256,NIC3,PB303,QX1792,QX1794,RC301
II	12525881	C	T	0.329787	srx-118	WBGene00006009	protein_coding	synonymous	LOW	18T	0.349883770532836	BRC20067,CX11285,ECA36,ED3048,ED3073,EG4347,JU1172,JU1246,JU1395,JU1491,JU1581,JU1793,JU2001,JU2007,JU2316,JU2466,JU310,JU393,JU775,JU778,MY10,NIC1,NIC199,NIC231,NIC236,NIC256,NIC3,PB303,QX1792,QX1794,RC301
II	12525946	T	C	0.106383	srx-118	WBGene00006009	protein_coding	intron	LOW	NA	0.602071407761844	DL226,ED3052,EG4725,GXW1,JU2464,JU774,KR314,LKC34,NIC267,WN2001
II	12525979	T	C	0.329787	srx-118	WBGene00006009	protein_coding	synonymous	LOW	34S	0.349883770532836	BRC20067,CX11285,ECA36,ED3048,ED3073,EG4347,JU1172,JU1246,JU1395,JU1491,JU1581,JU1793,JU2001,JU2007,JU2316,JU2466,JU310,JU393,JU775,JU778,MY10,NIC1,NIC199,NIC231,NIC236,NIC256,NIC3,PB303,QX1792,QX1794,RC301
II	12525983	A	C	0.329787	srx-118	WBGene00006009	protein_coding	missense	HIGH	36M>36L	0.349883770532836	BRC20067,CX11285,ECA36,ED3048,ED3073,EG4347,JU1172,JU1246,JU1395,JU1491,JU1581,JU1793,JU2001,JU2007,JU2316,JU2466,JU310,JU393,JU775,JU778,MY10,NIC1,NIC199,NIC231,NIC236,NIC256,NIC3,PB303,QX1792,QX1794,RC301
II	12525988	C	T	0.329787	srx-118	WBGene00006009	protein_coding	synonymous	LOW	37N	0.349883770532836	BRC20067,CX11285,ECA36,ED3048,ED3073,EG4347,JU1172,JU1246,JU1395,JU1491,JU1581,JU1793,JU2001,JU2007,JU2316,JU2466,JU310,JU393,JU775,JU778,MY10,NIC1,NIC199,NIC231,NIC236,NIC256,NIC3,PB303,QX1792,QX1794,RC301
II	12526580	A	G	0.106383	srx-118	WBGene00006009	protein_coding	intron	LOW	NA	0.381106697698584	CB4856,DL226,ED3052,EG4725,GXW1,JU2464,JU774,LKC34,NIC267,WN2001
II	12526662	G	A	0.319149	srx-118	WBGene00006009	protein_coding	intron	LOW	NA	0.130514234541367	BRC20067,CX11285,ED3048,ED3073,EG4347,JU1172,JU1246,JU1395,JU1491,JU1581,JU1793,JU2001,JU2007,JU2316,JU2466,JU310,JU393,JU775,JU778,MY10,NIC1,NIC199,NIC231,NIC236,NIC256,NIC3,PB303,QX1792,QX1794,RC301
II	12528032	T	A	0.106383	NA	NA	NA	NA	NA	NA	0.381106697698584	CB4856,DL226,ED3052,EG4725,GXW1,JU2464,JU774,LKC34,NIC267,WN2001
II	12528282	T	C	0.468085	srx-119	WBGene00006010	protein_coding	synonymous	LOW	12D	0.111085762539907	BRC20067,CB4856,CX11285,DL226,DL238,ED3048,ED3052,ED3073,EG4347,EG4725,GXW1,JT11398,JU1172,JU1246,JU1395,JU1491,JU1581,JU1793,JU2001,JU2007,JU2316,JU2464,JU2466,JU310,JU393,JU774,JU775,JU778,JU847,LKC34,MY10,NIC1,NIC199,NIC231,NIC236,NIC256,NIC267,NIC3,PB303,QX1791,QX1792,QX1794,RC301,WN2001
II	12528303	T	C	0.468085	srx-119	WBGene00006010	protein_coding	synonymous	LOW	19S	0.111085762539907	BRC20067,CB4856,CX11285,DL226,DL238,ED3048,ED3052,ED3073,EG4347,EG4725,GXW1,JT11398,JU1172,JU1246,JU1395,JU1491,JU1581,JU1793,JU2001,JU2007,JU2316,JU2464,JU2466,JU310,JU393,JU774,JU775,JU778,JU847,LKC34,MY10,NIC1,NIC199,NIC231,NIC236,NIC256,NIC267,NIC3,PB303,QX1791,QX1792,QX1794,RC301,WN2001
II	12528417	C	T	0.319149	srx-119	WBGene00006010	protein_coding	missense	HIGH	40A>40V	0.130514234541367	BRC20067,CX11285,ED3048,ED3073,EG4347,JU1172,JU1246,JU1395,JU1491,JU1581,JU1793,JU2001,JU2007,JU2316,JU2466,JU310,JU393,JU775,JU778,MY10,NIC1,NIC199,NIC231,NIC236,NIC256,NIC3,PB303,QX1792,QX1794,RC301
II	12529180	T	C	0.468085	srx-119	WBGene00006010	protein_coding	synonymous	LOW	195L	0.111085762539907	BRC20067,CB4856,CX11285,DL226,DL238,ED3048,ED3052,ED3073,EG4347,EG4725,GXW1,JT11398,JU1172,JU1246,JU1395,JU1491,JU1581,JU1793,JU2001,JU2007,JU2316,JU2464,JU2466,JU310,JU393,JU774,JU775,JU778,JU847,LKC34,MY10,NIC1,NIC199,NIC231,NIC236,NIC256,NIC267,NIC3,PB303,QX1791,QX1792,QX1794,RC301,WN2001
II	12529194	T	C	0.468085	srx-119	WBGene00006010	protein_coding	missense	HIGH	200V>200A	0.111085762539907	BRC20067,CB4856,CX11285,DL226,DL238,ED3048,ED3052,ED3073,EG4347,EG4725,GXW1,JT11398,JU1172,JU1246,JU1395,JU1491,JU1581,JU1793,JU2001,JU2007,JU2316,JU2464,JU2466,JU310,JU393,JU774,JU775,JU778,JU847,LKC34,MY10,NIC1,NIC199,NIC231,NIC236,NIC256,NIC267,NIC3,PB303,QX1791,QX1792,QX1794,RC301,WN2001
II	12529240	C	T	0.468085	srx-119	WBGene00006010	protein_coding	synonymous	LOW	215N	0.111085762539907	BRC20067,CB4856,CX11285,DL226,DL238,ED3048,ED3052,ED3073,EG4347,EG4725,GXW1,JT11398,JU1172,JU1246,JU1395,JU1491,JU1581,JU1793,JU2001,JU2007,JU2316,JU2464,JU2466,JU310,JU393,JU774,JU775,JU778,JU847,LKC34,MY10,NIC1,NIC199,NIC231,NIC236,NIC256,NIC267,NIC3,PB303,QX1791,QX1792,QX1794,RC301,WN2001
II	12529273	G	T	0.468085	srx-119	WBGene00006010	protein_coding	intron	LOW	NA	0.111085762539907	BRC20067,CB4856,CX11285,DL226,DL238,ED3048,ED3052,ED3073,EG4347,EG4725,GXW1,JT11398,JU1172,JU1246,JU1395,JU1491,JU1581,JU1793,JU2001,JU2007,JU2316,JU2464,JU2466,JU310,JU393,JU774,JU775,JU778,JU847,LKC34,MY10,NIC1,NIC199,NIC231,NIC236,NIC256,NIC267,NIC3,PB303,QX1791,QX1792,QX1794,RC301,WN2001
II	12529292	C	T	0.468085	srx-119	WBGene00006010	protein_coding	intron	LOW	NA	0.111085762539907	BRC20067,CB4856,CX11285,DL226,DL238,ED3048,ED3052,ED3073,EG4347,EG4725,GXW1,JT11398,JU1172,JU1246,JU1395,JU1491,JU1581,JU1793,JU2001,JU2007,JU2316,JU2464,JU2466,JU310,JU393,JU774,JU775,JU778,JU847,LKC34,MY10,NIC1,NIC199,NIC231,NIC236,NIC256,NIC267,NIC3,PB303,QX1791,QX1792,QX1794,RC301,WN2001
II	12529355	T	C	0.468085	srx-119	WBGene00006010	protein_coding	synonymous	LOW	221V	0.111085762539907	BRC20067,CB4856,CX11285,DL226,DL238,ED3048,ED3052,ED3073,EG4347,EG4725,GXW1,JT11398,JU1172,JU1246,JU1395,JU1491,JU1581,JU1793,JU2001,JU2007,JU2316,JU2464,JU2466,JU310,JU393,JU774,JU775,JU778,JU847,LKC34,MY10,NIC1,NIC199,NIC231,NIC236,NIC256,NIC267,NIC3,PB303,QX1791,QX1792,QX1794,RC301,WN2001
II	12529358	G	A	0.468085	srx-119	WBGene00006010	protein_coding	synonymous	LOW	222S	0.111085762539907	BRC20067,CB4856,CX11285,DL226,DL238,ED3048,ED3052,ED3073,EG4347,EG4725,GXW1,JT11398,JU1172,JU1246,JU1395,JU1491,JU1581,JU1793,JU2001,JU2007,JU2316,JU2464,JU2466,JU310,JU393,JU774,JU775,JU778,JU847,LKC34,MY10,NIC1,NIC199,NIC231,NIC236,NIC256,NIC267,NIC3,PB303,QX1791,QX1792,QX1794,RC301,WN2001
II	12529361	T	C	0.468085	srx-119	WBGene00006010	protein_coding	synonymous	LOW	223S	0.111085762539907	BRC20067,CB4856,CX11285,DL226,DL238,ED3048,ED3052,ED3073,EG4347,EG4725,GXW1,JT11398,JU1172,JU1246,JU1395,JU1491,JU1581,JU1793,JU2001,JU2007,JU2316,JU2464,JU2466,JU310,JU393,JU774,JU775,JU778,JU847,LKC34,MY10,NIC1,NIC199,NIC231,NIC236,NIC256,NIC267,NIC3,PB303,QX1791,QX1792,QX1794,RC301,WN2001
II	12529362	G	A	0.468085	srx-119	WBGene00006010	protein_coding	missense	HIGH	224A>224T	0.111085762539907	BRC20067,CB4856,CX11285,DL226,DL238,ED3048,ED3052,ED3073,EG4347,EG4725,GXW1,JT11398,JU1172,JU1246,JU1395,JU1491,JU1581,JU1793,JU2001,JU2007,JU2316,JU2464,JU2466,JU310,JU393,JU774,JU775,JU778,JU847,LKC34,MY10,NIC1,NIC199,NIC231,NIC236,NIC256,NIC267,NIC3,PB303,QX1791,QX1792,QX1794,RC301,WN2001
II	12529367	A	G	0.468085	srx-119	WBGene00006010	protein_coding	synonymous	LOW	225Q	0.111085762539907	BRC20067,CB4856,CX11285,DL226,DL238,ED3048,ED3052,ED3073,EG4347,EG4725,GXW1,JT11398,JU1172,JU1246,JU1395,JU1491,JU1581,JU1793,JU2001,JU2007,JU2316,JU2464,JU2466,JU310,JU393,JU774,JU775,JU778,JU847,LKC34,MY10,NIC1,NIC199,NIC231,NIC236,NIC256,NIC267,NIC3,PB303,QX1791,QX1792,QX1794,RC301,WN2001
II	12529391	C	T	0.468085	srx-119	WBGene00006010	protein_coding	synonymous	LOW	233N	0.111085762539907	BRC20067,CB4856,CX11285,DL226,DL238,ED3048,ED3052,ED3073,EG4347,EG4725,GXW1,JT11398,JU1172,JU1246,JU1395,JU1491,JU1581,JU1793,JU2001,JU2007,JU2316,JU2464,JU2466,JU310,JU393,JU774,JU775,JU778,JU847,LKC34,MY10,NIC1,NIC199,NIC231,NIC236,NIC256,NIC267,NIC3,PB303,QX1791,QX1792,QX1794,RC301,WN2001
II	12529427	C	T	0.468085	srx-119	WBGene00006010	protein_coding	synonymous	LOW	245I	0.111085762539907	BRC20067,CB4856,CX11285,DL226,DL238,ED3048,ED3052,ED3073,EG4347,EG4725,GXW1,JT11398,JU1172,JU1246,JU1395,JU1491,JU1581,JU1793,JU2001,JU2007,JU2316,JU2464,JU2466,JU310,JU393,JU774,JU775,JU778,JU847,LKC34,MY10,NIC1,NIC199,NIC231,NIC236,NIC256,NIC267,NIC3,PB303,QX1791,QX1792,QX1794,RC301,WN2001
II	12529430	T	C	0.468085	srx-119	WBGene00006010	protein_coding	synonymous	LOW	246L	0.111085762539907	BRC20067,CB4856,CX11285,DL226,DL238,ED3048,ED3052,ED3073,EG4347,EG4725,GXW1,JT11398,JU1172,JU1246,JU1395,JU1491,JU1581,JU1793,JU2001,JU2007,JU2316,JU2464,JU2466,JU310,JU393,JU774,JU775,JU778,JU847,LKC34,MY10,NIC1,NIC199,NIC231,NIC236,NIC256,NIC267,NIC3,PB303,QX1791,QX1792,QX1794,RC301,WN2001
II	12529470	A	C	0.468085	NA	NA	NA	@12529444	Linker	NA	0.111085762539907	BRC20067,CB4856,CX11285,DL226,DL238,ED3048,ED3052,ED3073,EG4347,EG4725,GXW1,JT11398,JU1172,JU1246,JU1395,JU1491,JU1581,JU1793,JU2001,JU2007,JU2316,JU2464,JU2466,JU310,JU393,JU774,JU775,JU778,JU847,LKC34,MY10,NIC1,NIC199,NIC231,NIC236,NIC256,NIC267,NIC3,PB303,QX1791,QX1792,QX1794,RC301,WN2001
II	12529533	C	G	0.468085	NA	NA	NA	@12529444	Linker	NA	0.111085762539907	BRC20067,CB4856,CX11285,DL226,DL238,ED3048,ED3052,ED3073,EG4347,EG4725,GXW1,JT11398,JU1172,JU1246,JU1395,JU1491,JU1581,JU1793,JU2001,JU2007,JU2316,JU2464,JU2466,JU310,JU393,JU774,JU775,JU778,JU847,LKC34,MY10,NIC1,NIC199,NIC231,NIC236,NIC256,NIC267,NIC3,PB303,QX1791,QX1792,QX1794,RC301,WN2001
II	12529535	G	A	0.468085	NA	NA	NA	@12529444	Linker	NA	0.111085762539907	BRC20067,CB4856,CX11285,DL226,DL238,ED3048,ED3052,ED3073,EG4347,EG4725,GXW1,JT11398,JU1172,JU1246,JU1395,JU1491,JU1581,JU1793,JU2001,JU2007,JU2316,JU2464,JU2466,JU310,JU393,JU774,JU775,JU778,JU847,LKC34,MY10,NIC1,NIC199,NIC231,NIC236,NIC256,NIC267,NIC3,PB303,QX1791,QX1792,QX1794,RC301,WN2001
II	12529565	T	C	0.468085	srx-119	WBGene00006010	protein_coding	intron	LOW	NA	0.111085762539907	BRC20067,CB4856,CX11285,DL226,DL238,ED3048,ED3052,ED3073,EG4347,EG4725,GXW1,JT11398,JU1172,JU1246,JU1395,JU1491,JU1581,JU1793,JU2001,JU2007,JU2316,JU2464,JU2466,JU310,JU393,JU774,JU775,JU778,JU847,LKC34,MY10,NIC1,NIC199,NIC231,NIC236,NIC256,NIC267,NIC3,PB303,QX1791,QX1792,QX1794,RC301,WN2001
II	12529568	T	C	0.468085	srx-119	WBGene00006010	protein_coding	intron	LOW	NA	0.111085762539907	BRC20067,CB4856,CX11285,DL226,DL238,ED3048,ED3052,ED3073,EG4347,EG4725,GXW1,JT11398,JU1172,JU1246,JU1395,JU1491,JU1581,JU1793,JU2001,JU2007,JU2316,JU2464,JU2466,JU310,JU393,JU774,JU775,JU778,JU847,LKC34,MY10,NIC1,NIC199,NIC231,NIC236,NIC256,NIC267,NIC3,PB303,QX1791,QX1792,QX1794,RC301,WN2001
II	12529573	T	G	0.468085	srx-119	WBGene00006010	protein_coding	intron	LOW	NA	0.111085762539907	BRC20067,CB4856,CX11285,DL226,DL238,ED3048,ED3052,ED3073,EG4347,EG4725,GXW1,JT11398,JU1172,JU1246,JU1395,JU1491,JU1581,JU1793,JU2001,JU2007,JU2316,JU2464,JU2466,JU310,JU393,JU774,JU775,JU778,JU847,LKC34,MY10,NIC1,NIC199,NIC231,NIC236,NIC256,NIC267,NIC3,PB303,QX1791,QX1792,QX1794,RC301,WN2001
II	12529586	G	A	0.468085	NA	NA	NA	@12529444	Linker	NA	0.111085762539907	BRC20067,CB4856,CX11285,DL226,DL238,ED3048,ED3052,ED3073,EG4347,EG4725,GXW1,JT11398,JU1172,JU1246,JU1395,JU1491,JU1581,JU1793,JU2001,JU2007,JU2316,JU2464,JU2466,JU310,JU393,JU774,JU775,JU778,JU847,LKC34,MY10,NIC1,NIC199,NIC231,NIC236,NIC256,NIC267,NIC3,PB303,QX1791,QX1792,QX1794,RC301,WN2001
II	12529593	A	G	0.468085	NA	NA	NA	@12529444	Linker	NA	0.111085762539907	BRC20067,CB4856,CX11285,DL226,DL238,ED3048,ED3052,ED3073,EG4347,EG4725,GXW1,JT11398,JU1172,JU1246,JU1395,JU1491,JU1581,JU1793,JU2001,JU2007,JU2316,JU2464,JU2466,JU310,JU393,JU774,JU775,JU778,JU847,LKC34,MY10,NIC1,NIC199,NIC231,NIC236,NIC256,NIC267,NIC3,PB303,QX1791,QX1792,QX1794,RC301,WN2001
II	12529610	T	G	0.468085	NA	NA	NA	@12529444	Linker	NA	0.111085762539907	BRC20067,CB4856,CX11285,DL226,DL238,ED3048,ED3052,ED3073,EG4347,EG4725,GXW1,JT11398,JU1172,JU1246,JU1395,JU1491,JU1581,JU1793,JU2001,JU2007,JU2316,JU2464,JU2466,JU310,JU393,JU774,JU775,JU778,JU847,LKC34,MY10,NIC1,NIC199,NIC231,NIC236,NIC256,NIC267,NIC3,PB303,QX1791,QX1792,QX1794,RC301,WN2001
II	12529616	T	C	0.468085	NA	NA	NA	@12529444	Linker	NA	0.111085762539907	BRC20067,CB4856,CX11285,DL226,DL238,ED3048,ED3052,ED3073,EG4347,EG4725,GXW1,JT11398,JU1172,JU1246,JU1395,JU1491,JU1581,JU1793,JU2001,JU2007,JU2316,JU2464,JU2466,JU310,JU393,JU774,JU775,JU778,JU847,LKC34,MY10,NIC1,NIC199,NIC231,NIC236,NIC256,NIC267,NIC3,PB303,QX1791,QX1792,QX1794,RC301,WN2001
II	12529628	G	A	0.468085	NA	NA	NA	@12529444	Linker	NA	0.111085762539907	BRC20067,CB4856,CX11285,DL226,DL238,ED3048,ED3052,ED3073,EG4347,EG4725,GXW1,JT11398,JU1172,JU1246,JU1395,JU1491,JU1581,JU1793,JU2001,JU2007,JU2316,JU2464,JU2466,JU310,JU393,JU774,JU775,JU778,JU847,LKC34,MY10,NIC1,NIC199,NIC231,NIC236,NIC256,NIC267,NIC3,PB303,QX1791,QX1792,QX1794,RC301,WN2001
II	12529633	A	G	0.468085	NA	NA	NA	@12529444	Linker	NA	0.111085762539907	BRC20067,CB4856,CX11285,DL226,DL238,ED3048,ED3052,ED3073,EG4347,EG4725,GXW1,JT11398,JU1172,JU1246,JU1395,JU1491,JU1581,JU1793,JU2001,JU2007,JU2316,JU2464,JU2466,JU310,JU393,JU774,JU775,JU778,JU847,LKC34,MY10,NIC1,NIC199,NIC231,NIC236,NIC256,NIC267,NIC3,PB303,QX1791,QX1792,QX1794,RC301,WN2001
II	12529641	A	C	0.468085	NA	NA	NA	@12529444	Linker	NA	0.111085762539907	BRC20067,CB4856,CX11285,DL226,DL238,ED3048,ED3052,ED3073,EG4347,EG4725,GXW1,JT11398,JU1172,JU1246,JU1395,JU1491,JU1581,JU1793,JU2001,JU2007,JU2316,JU2464,JU2466,JU310,JU393,JU774,JU775,JU778,JU847,LKC34,MY10,NIC1,NIC199,NIC231,NIC236,NIC256,NIC267,NIC3,PB303,QX1791,QX1792,QX1794,RC301,WN2001
II	12529671	A	G	0.468085	NA	NA	NA	@12529444	Linker	NA	0.111085762539907	BRC20067,CB4856,CX11285,DL226,DL238,ED3048,ED3052,ED3073,EG4347,EG4725,GXW1,JT11398,JU1172,JU1246,JU1395,JU1491,JU1581,JU1793,JU2001,JU2007,JU2316,JU2464,JU2466,JU310,JU393,JU774,JU775,JU778,JU847,LKC34,MY10,NIC1,NIC199,NIC231,NIC236,NIC256,NIC267,NIC3,PB303,QX1791,QX1792,QX1794,RC301,WN2001
II	12529694	G	A	0.468085	NA	NA	NA	@12529444	Linker	NA	0.111085762539907	BRC20067,CB4856,CX11285,DL226,DL238,ED3048,ED3052,ED3073,EG4347,EG4725,GXW1,JT11398,JU1172,JU1246,JU1395,JU1491,JU1581,JU1793,JU2001,JU2007,JU2316,JU2464,JU2466,JU310,JU393,JU774,JU775,JU778,JU847,LKC34,MY10,NIC1,NIC199,NIC231,NIC236,NIC256,NIC267,NIC3,PB303,QX1791,QX1792,QX1794,RC301,WN2001
II	12529717	T	A	0.468085	srx-119	WBGene00006010	protein_coding	3_prime_utr	LOW	NA	0.111085762539907	BRC20067,CB4856,CX11285,DL226,DL238,ED3048,ED3052,ED3073,EG4347,EG4725,GXW1,JT11398,JU1172,JU1246,JU1395,JU1491,JU1581,JU1793,JU2001,JU2007,JU2316,JU2464,JU2466,JU310,JU393,JU774,JU775,JU778,JU847,LKC34,MY10,NIC1,NIC199,NIC231,NIC236,NIC256,NIC267,NIC3,PB303,QX1791,QX1792,QX1794,RC301,WN2001
II	12529721	T	A	0.468085	srx-119	WBGene00006010	protein_coding	3_prime_utr	LOW	NA	0.111085762539907	BRC20067,CB4856,CX11285,DL226,DL238,ED3048,ED3052,ED3073,EG4347,EG4725,GXW1,JT11398,JU1172,JU1246,JU1395,JU1491,JU1581,JU1793,JU2001,JU2007,JU2316,JU2464,JU2466,JU310,JU393,JU774,JU775,JU778,JU847,LKC34,MY10,NIC1,NIC199,NIC231,NIC236,NIC256,NIC267,NIC3,PB303,QX1791,QX1792,QX1794,RC301,WN2001
II	12529723	C	T	0.468085	srx-119	WBGene00006010	protein_coding	3_prime_utr	LOW	NA	0.111085762539907	BRC20067,CB4856,CX11285,DL226,DL238,ED3048,ED3052,ED3073,EG4347,EG4725,GXW1,JT11398,JU1172,JU1246,JU1395,JU1491,JU1581,JU1793,JU2001,JU2007,JU2316,JU2464,JU2466,JU310,JU393,JU774,JU775,JU778,JU847,LKC34,MY10,NIC1,NIC199,NIC231,NIC236,NIC256,NIC267,NIC3,PB303,QX1791,QX1792,QX1794,RC301,WN2001
II	12529735	T	A	0.468085	srx-119	WBGene00006010	protein_coding	3_prime_utr	LOW	NA	0.111085762539907	BRC20067,CB4856,CX11285,DL226,DL238,ED3048,ED3052,ED3073,EG4347,EG4725,GXW1,JT11398,JU1172,JU1246,JU1395,JU1491,JU1581,JU1793,JU2001,JU2007,JU2316,JU2464,JU2466,JU310,JU393,JU774,JU775,JU778,JU847,LKC34,MY10,NIC1,NIC199,NIC231,NIC236,NIC256,NIC267,NIC3,PB303,QX1791,QX1792,QX1794,RC301,WN2001
II	12529742	C	T	0.468085	srx-119	WBGene00006010	protein_coding	3_prime_utr	LOW	NA	0.111085762539907	BRC20067,CB4856,CX11285,DL226,DL238,ED3048,ED3052,ED3073,EG4347,EG4725,GXW1,JT11398,JU1172,JU1246,JU1395,JU1491,JU1581,JU1793,JU2001,JU2007,JU2316,JU2464,JU2466,JU310,JU393,JU774,JU775,JU778,JU847,LKC34,MY10,NIC1,NIC199,NIC231,NIC236,NIC256,NIC267,NIC3,PB303,QX1791,QX1792,QX1794,RC301,WN2001
II	12529752	C	T	0.468085	NA	NA	NA	NA	NA	NA	0.111085762539907	BRC20067,CB4856,CX11285,DL226,DL238,ED3048,ED3052,ED3073,EG4347,EG4725,GXW1,JT11398,JU1172,JU1246,JU1395,JU1491,JU1581,JU1793,JU2001,JU2007,JU2316,JU2464,JU2466,JU310,JU393,JU774,JU775,JU778,JU847,LKC34,MY10,NIC1,NIC199,NIC231,NIC236,NIC256,NIC267,NIC3,PB303,QX1791,QX1792,QX1794,RC301,WN2001
II	12529793	G	A	0.468085	NA	NA	NA	NA	NA	NA	0.111085762539907	BRC20067,CB4856,CX11285,DL226,DL238,ED3048,ED3052,ED3073,EG4347,EG4725,GXW1,JT11398,JU1172,JU1246,JU1395,JU1491,JU1581,JU1793,JU2001,JU2007,JU2316,JU2464,JU2466,JU310,JU393,JU774,JU775,JU778,JU847,LKC34,MY10,NIC1,NIC199,NIC231,NIC236,NIC256,NIC267,NIC3,PB303,QX1791,QX1792,QX1794,RC301,WN2001
II	12529796	T	A	0.468085	NA	NA	NA	NA	NA	NA	0.111085762539907	BRC20067,CB4856,CX11285,DL226,DL238,ED3048,ED3052,ED3073,EG4347,EG4725,GXW1,JT11398,JU1172,JU1246,JU1395,JU1491,JU1581,JU1793,JU2001,JU2007,JU2316,JU2464,JU2466,JU310,JU393,JU774,JU775,JU778,JU847,LKC34,MY10,NIC1,NIC199,NIC231,NIC236,NIC256,NIC267,NIC3,PB303,QX1791,QX1792,QX1794,RC301,WN2001
II	12529799	A	G	0.468085	NA	NA	NA	NA	NA	NA	0.111085762539907	BRC20067,CB4856,CX11285,DL226,DL238,ED3048,ED3052,ED3073,EG4347,EG4725,GXW1,JT11398,JU1172,JU1246,JU1395,JU1491,JU1581,JU1793,JU2001,JU2007,JU2316,JU2464,JU2466,JU310,JU393,JU774,JU775,JU778,JU847,LKC34,MY10,NIC1,NIC199,NIC231,NIC236,NIC256,NIC267,NIC3,PB303,QX1791,QX1792,QX1794,RC301,WN2001
II	12529817	C	T	0.468085	NA	NA	NA	NA	NA	NA	0.111085762539907	BRC20067,CB4856,CX11285,DL226,DL238,ED3048,ED3052,ED3073,EG4347,EG4725,GXW1,JT11398,JU1172,JU1246,JU1395,JU1491,JU1581,JU1793,JU2001,JU2007,JU2316,JU2464,JU2466,JU310,JU393,JU774,JU775,JU778,JU847,LKC34,MY10,NIC1,NIC199,NIC231,NIC236,NIC256,NIC267,NIC3,PB303,QX1791,QX1792,QX1794,RC301,WN2001
II	12529856	G	C	0.468085	NA	NA	NA	NA	NA	NA	0.111085762539907	BRC20067,CB4856,CX11285,DL226,DL238,ED3048,ED3052,ED3073,EG4347,EG4725,GXW1,JT11398,JU1172,JU1246,JU1395,JU1491,JU1581,JU1793,JU2001,JU2007,JU2316,JU2464,JU2466,JU310,JU393,JU774,JU775,JU778,JU847,LKC34,MY10,NIC1,NIC199,NIC231,NIC236,NIC256,NIC267,NIC3,PB303,QX1791,QX1792,QX1794,RC301,WN2001
II	12529876	G	A	0.468085	NA	NA	NA	NA	NA	NA	0.111085762539907	BRC20067,CB4856,CX11285,DL226,DL238,ED3048,ED3052,ED3073,EG4347,EG4725,GXW1,JT11398,JU1172,JU1246,JU1395,JU1491,JU1581,JU1793,JU2001,JU2007,JU2316,JU2464,JU2466,JU310,JU393,JU774,JU775,JU778,JU847,LKC34,MY10,NIC1,NIC199,NIC231,NIC236,NIC256,NIC267,NIC3,PB303,QX1791,QX1792,QX1794,RC301,WN2001
II	12529878	T	C	0.468085	NA	NA	NA	NA	NA	NA	0.111085762539907	BRC20067,CB4856,CX11285,DL226,DL238,ED3048,ED3052,ED3073,EG4347,EG4725,GXW1,JT11398,JU1172,JU1246,JU1395,JU1491,JU1581,JU1793,JU2001,JU2007,JU2316,JU2464,JU2466,JU310,JU393,JU774,JU775,JU778,JU847,LKC34,MY10,NIC1,NIC199,NIC231,NIC236,NIC256,NIC267,NIC3,PB303,QX1791,QX1792,QX1794,RC301,WN2001
II	12529894	A	G	0.468085	NA	NA	NA	NA	NA	NA	0.111085762539907	BRC20067,CB4856,CX11285,DL226,DL238,ED3048,ED3052,ED3073,EG4347,EG4725,GXW1,JT11398,JU1172,JU1246,JU1395,JU1491,JU1581,JU1793,JU2001,JU2007,JU2316,JU2464,JU2466,JU310,JU393,JU774,JU775,JU778,JU847,LKC34,MY10,NIC1,NIC199,NIC231,NIC236,NIC256,NIC267,NIC3,PB303,QX1791,QX1792,QX1794,RC301,WN2001
II	12529896	A	G	0.468085	NA	NA	NA	NA	NA	NA	0.111085762539907	BRC20067,CB4856,CX11285,DL226,DL238,ED3048,ED3052,ED3073,EG4347,EG4725,GXW1,JT11398,JU1172,JU1246,JU1395,JU1491,JU1581,JU1793,JU2001,JU2007,JU2316,JU2464,JU2466,JU310,JU393,JU774,JU775,JU778,JU847,LKC34,MY10,NIC1,NIC199,NIC231,NIC236,NIC256,NIC267,NIC3,PB303,QX1791,QX1792,QX1794,RC301,WN2001
II	12529898	C	G	0.468085	NA	NA	NA	NA	NA	NA	0.111085762539907	BRC20067,CB4856,CX11285,DL226,DL238,ED3048,ED3052,ED3073,EG4347,EG4725,GXW1,JT11398,JU1172,JU1246,JU1395,JU1491,JU1581,JU1793,JU2001,JU2007,JU2316,JU2464,JU2466,JU310,JU393,JU774,JU775,JU778,JU847,LKC34,MY10,NIC1,NIC199,NIC231,NIC236,NIC256,NIC267,NIC3,PB303,QX1791,QX1792,QX1794,RC301,WN2001
II	12529905	G	T	0.468085	NA	NA	NA	NA	NA	NA	0.111085762539907	BRC20067,CB4856,CX11285,DL226,DL238,ED3048,ED3052,ED3073,EG4347,EG4725,GXW1,JT11398,JU1172,JU1246,JU1395,JU1491,JU1581,JU1793,JU2001,JU2007,JU2316,JU2464,JU2466,JU310,JU393,JU774,JU775,JU778,JU847,LKC34,MY10,NIC1,NIC199,NIC231,NIC236,NIC256,NIC267,NIC3,PB303,QX1791,QX1792,QX1794,RC301,WN2001
II	12529914	C	A	0.468085	NA	NA	NA	NA	NA	NA	0.111085762539907	BRC20067,CB4856,CX11285,DL226,DL238,ED3048,ED3052,ED3073,EG4347,EG4725,GXW1,JT11398,JU1172,JU1246,JU1395,JU1491,JU1581,JU1793,JU2001,JU2007,JU2316,JU2464,JU2466,JU310,JU393,JU774,JU775,JU778,JU847,LKC34,MY10,NIC1,NIC199,NIC231,NIC236,NIC256,NIC267,NIC3,PB303,QX1791,QX1792,QX1794,RC301,WN2001
II	12529920	G	A	0.468085	NA	NA	NA	NA	NA	NA	0.111085762539907	BRC20067,CB4856,CX11285,DL226,DL238,ED3048,ED3052,ED3073,EG4347,EG4725,GXW1,JT11398,JU1172,JU1246,JU1395,JU1491,JU1581,JU1793,JU2001,JU2007,JU2316,JU2464,JU2466,JU310,JU393,JU774,JU775,JU778,JU847,LKC34,MY10,NIC1,NIC199,NIC231,NIC236,NIC256,NIC267,NIC3,PB303,QX1791,QX1792,QX1794,RC301,WN2001
II	12529955	A	C	0.468085	NA	NA	NA	NA	NA	NA	0.111085762539907	BRC20067,CB4856,CX11285,DL226,DL238,ED3048,ED3052,ED3073,EG4347,EG4725,GXW1,JT11398,JU1172,JU1246,JU1395,JU1491,JU1581,JU1793,JU2001,JU2007,JU2316,JU2464,JU2466,JU310,JU393,JU774,JU775,JU778,JU847,LKC34,MY10,NIC1,NIC199,NIC231,NIC236,NIC256,NIC267,NIC3,PB303,QX1791,QX1792,QX1794,RC301,WN2001
II	12529957	C	T	0.468085	NA	NA	NA	NA	NA	NA	0.111085762539907	BRC20067,CB4856,CX11285,DL226,DL238,ED3048,ED3052,ED3073,EG4347,EG4725,GXW1,JT11398,JU1172,JU1246,JU1395,JU1491,JU1581,JU1793,JU2001,JU2007,JU2316,JU2464,JU2466,JU310,JU393,JU774,JU775,JU778,JU847,LKC34,MY10,NIC1,NIC199,NIC231,NIC236,NIC256,NIC267,NIC3,PB303,QX1791,QX1792,QX1794,RC301,WN2001
II	12529967	A	G	0.468085	NA	NA	NA	NA	NA	NA	0.111085762539907	BRC20067,CB4856,CX11285,DL226,DL238,ED3048,ED3052,ED3073,EG4347,EG4725,GXW1,JT11398,JU1172,JU1246,JU1395,JU1491,JU1581,JU1793,JU2001,JU2007,JU2316,JU2464,JU2466,JU310,JU393,JU774,JU775,JU778,JU847,LKC34,MY10,NIC1,NIC199,NIC231,NIC236,NIC256,NIC267,NIC3,PB303,QX1791,QX1792,QX1794,RC301,WN2001
II	12529968	A	C	0.468085	NA	NA	NA	NA	NA	NA	0.111085762539907	BRC20067,CB4856,CX11285,DL226,DL238,ED3048,ED3052,ED3073,EG4347,EG4725,GXW1,JT11398,JU1172,JU1246,JU1395,JU1491,JU1581,JU1793,JU2001,JU2007,JU2316,JU2464,JU2466,JU310,JU393,JU774,JU775,JU778,JU847,LKC34,MY10,NIC1,NIC199,NIC231,NIC236,NIC256,NIC267,NIC3,PB303,QX1791,QX1792,QX1794,RC301,WN2001
II	12529991	A	C	0.468085	NA	NA	NA	NA	NA	NA	0.111085762539907	BRC20067,CB4856,CX11285,DL226,DL238,ED3048,ED3052,ED3073,EG4347,EG4725,GXW1,JT11398,JU1172,JU1246,JU1395,JU1491,JU1581,JU1793,JU2001,JU2007,JU2316,JU2464,JU2466,JU310,JU393,JU774,JU775,JU778,JU847,LKC34,MY10,NIC1,NIC199,NIC231,NIC236,NIC256,NIC267,NIC3,PB303,QX1791,QX1792,QX1794,RC301,WN2001
II	12530016	C	T	0.468085	NA	NA	NA	NA	NA	NA	0.111085762539907	BRC20067,CB4856,CX11285,DL226,DL238,ED3048,ED3052,ED3073,EG4347,EG4725,GXW1,JT11398,JU1172,JU1246,JU1395,JU1491,JU1581,JU1793,JU2001,JU2007,JU2316,JU2464,JU2466,JU310,JU393,JU774,JU775,JU778,JU847,LKC34,MY10,NIC1,NIC199,NIC231,NIC236,NIC256,NIC267,NIC3,PB303,QX1791,QX1792,QX1794,RC301,WN2001
II	12530018	G	T	0.468085	NA	NA	NA	NA	NA	NA	0.111085762539907	BRC20067,CB4856,CX11285,DL226,DL238,ED3048,ED3052,ED3073,EG4347,EG4725,GXW1,JT11398,JU1172,JU1246,JU1395,JU1491,JU1581,JU1793,JU2001,JU2007,JU2316,JU2464,JU2466,JU310,JU393,JU774,JU775,JU778,JU847,LKC34,MY10,NIC1,NIC199,NIC231,NIC236,NIC256,NIC267,NIC3,PB303,QX1791,QX1792,QX1794,RC301,WN2001
II	12530062	G	T	0.468085	NA	NA	NA	NA	NA	NA	0.111085762539907	BRC20067,CB4856,CX11285,DL226,DL238,ED3048,ED3052,ED3073,EG4347,EG4725,GXW1,JT11398,JU1172,JU1246,JU1395,JU1491,JU1581,JU1793,JU2001,JU2007,JU2316,JU2464,JU2466,JU310,JU393,JU774,JU775,JU778,JU847,LKC34,MY10,NIC1,NIC199,NIC231,NIC236,NIC256,NIC267,NIC3,PB303,QX1791,QX1792,QX1794,RC301,WN2001
II	12530070	A	T	0.468085	NA	NA	NA	NA	NA	NA	0.111085762539907	BRC20067,CB4856,CX11285,DL226,DL238,ED3048,ED3052,ED3073,EG4347,EG4725,GXW1,JT11398,JU1172,JU1246,JU1395,JU1491,JU1581,JU1793,JU2001,JU2007,JU2316,JU2464,JU2466,JU310,JU393,JU774,JU775,JU778,JU847,LKC34,MY10,NIC1,NIC199,NIC231,NIC236,NIC256,NIC267,NIC3,PB303,QX1791,QX1792,QX1794,RC301,WN2001
II	12530092	G	A	0.468085	NA	NA	NA	NA	NA	NA	0.111085762539907	BRC20067,CB4856,CX11285,DL226,DL238,ED3048,ED3052,ED3073,EG4347,EG4725,GXW1,JT11398,JU1172,JU1246,JU1395,JU1491,JU1581,JU1793,JU2001,JU2007,JU2316,JU2464,JU2466,JU310,JU393,JU774,JU775,JU778,JU847,LKC34,MY10,NIC1,NIC199,NIC231,NIC236,NIC256,NIC267,NIC3,PB303,QX1791,QX1792,QX1794,RC301,WN2001
II	12530114	C	T	0.202128	NA	NA	NA	NA	NA	NA	0.235332536084241	CX11264,CX11292,CX11314,ED3005,ED3011,ED3049,ED3077,JU323,MY1,MY16,MY23,NIC166,PB306,PS2025,QG556,QG557,QX1212,QX1233,QX1793
II	12530207	A	C	0.468085	NA	NA	NA	NA	NA	NA	0.111085762539907	BRC20067,CB4856,CX11285,DL226,DL238,ED3048,ED3052,ED3073,EG4347,EG4725,GXW1,JT11398,JU1172,JU1246,JU1395,JU1491,JU1581,JU1793,JU2001,JU2007,JU2316,JU2464,JU2466,JU310,JU393,JU774,JU775,JU778,JU847,LKC34,MY10,NIC1,NIC199,NIC231,NIC236,NIC256,NIC267,NIC3,PB303,QX1791,QX1792,QX1794,RC301,WN2001
II	12530313	A	T	0.468085	NA	NA	NA	NA	NA	NA	0.111085762539907	BRC20067,CB4856,CX11285,DL226,DL238,ED3048,ED3052,ED3073,EG4347,EG4725,GXW1,JT11398,JU1172,JU1246,JU1395,JU1491,JU1581,JU1793,JU2001,JU2007,JU2316,JU2464,JU2466,JU310,JU393,JU774,JU775,JU778,JU847,LKC34,MY10,NIC1,NIC199,NIC231,NIC236,NIC256,NIC267,NIC3,PB303,QX1791,QX1792,QX1794,RC301,WN2001
II	12530315	T	G	0.468085	NA	NA	NA	NA	NA	NA	0.111085762539907	BRC20067,CB4856,CX11285,DL226,DL238,ED3048,ED3052,ED3073,EG4347,EG4725,GXW1,JT11398,JU1172,JU1246,JU1395,JU1491,JU1581,JU1793,JU2001,JU2007,JU2316,JU2464,JU2466,JU310,JU393,JU774,JU775,JU778,JU847,LKC34,MY10,NIC1,NIC199,NIC231,NIC236,NIC256,NIC267,NIC3,PB303,QX1791,QX1792,QX1794,RC301,WN2001
II	12530316	A	C	0.468085	NA	NA	NA	NA	NA	NA	0.111085762539907	BRC20067,CB4856,CX11285,DL226,DL238,ED3048,ED3052,ED3073,EG4347,EG4725,GXW1,JT11398,JU1172,JU1246,JU1395,JU1491,JU1581,JU1793,JU2001,JU2007,JU2316,JU2464,JU2466,JU310,JU393,JU774,JU775,JU778,JU847,LKC34,MY10,NIC1,NIC199,NIC231,NIC236,NIC256,NIC267,NIC3,PB303,QX1791,QX1792,QX1794,RC301,WN2001
II	12530342	T	A	0.446809	NA	NA	NA	NA	NA	NA	0.0569280874259372	BRC20067,CB4856,CX11285,DL226,DL238,ED3048,ED3052,ED3073,EG4347,EG4725,GXW1,JU1172,JU1246,JU1395,JU1491,JU1581,JU1793,JU2001,JU2007,JU2316,JU2464,JU2466,JU310,JU393,JU774,JU775,JU778,LKC34,MY10,NIC1,NIC199,NIC231,NIC236,NIC256,NIC267,NIC3,PB303,QX1791,QX1792,QX1794,RC301,WN2001
II	12530392	A	G	0.468085	NA	NA	NA	NA	NA	NA	0.111085762539907	BRC20067,CB4856,CX11285,DL226,DL238,ED3048,ED3052,ED3073,EG4347,EG4725,GXW1,JT11398,JU1172,JU1246,JU1395,JU1491,JU1581,JU1793,JU2001,JU2007,JU2316,JU2464,JU2466,JU310,JU393,JU774,JU775,JU778,JU847,LKC34,MY10,NIC1,NIC199,NIC231,NIC236,NIC256,NIC267,NIC3,PB303,QX1791,QX1792,QX1794,RC301,WN2001
II	12530422	A	C	0.468085	NA	NA	NA	NA	NA	NA	0.111085762539907	BRC20067,CB4856,CX11285,DL226,DL238,ED3048,ED3052,ED3073,EG4347,EG4725,GXW1,JT11398,JU1172,JU1246,JU1395,JU1491,JU1581,JU1793,JU2001,JU2007,JU2316,JU2464,JU2466,JU310,JU393,JU774,JU775,JU778,JU847,LKC34,MY10,NIC1,NIC199,NIC231,NIC236,NIC256,NIC267,NIC3,PB303,QX1791,QX1792,QX1794,RC301,WN2001
II	12530495	C	A	0.468085	NA	NA	NA	NA	NA	NA	0.111085762539907	BRC20067,CB4856,CX11285,DL226,DL238,ED3048,ED3052,ED3073,EG4347,EG4725,GXW1,JT11398,JU1172,JU1246,JU1395,JU1491,JU1581,JU1793,JU2001,JU2007,JU2316,JU2464,JU2466,JU310,JU393,JU774,JU775,JU778,JU847,LKC34,MY10,NIC1,NIC199,NIC231,NIC236,NIC256,NIC267,NIC3,PB303,QX1791,QX1792,QX1794,RC301,WN2001
II	12530511	C	T	0.468085	NA	NA	NA	NA	NA	NA	0.111085762539907	BRC20067,CB4856,CX11285,DL226,DL238,ED3048,ED3052,ED3073,EG4347,EG4725,GXW1,JT11398,JU1172,JU1246,JU1395,JU1491,JU1581,JU1793,JU2001,JU2007,JU2316,JU2464,JU2466,JU310,JU393,JU774,JU775,JU778,JU847,LKC34,MY10,NIC1,NIC199,NIC231,NIC236,NIC256,NIC267,NIC3,PB303,QX1791,QX1792,QX1794,RC301,WN2001
II	12530571	C	T	0.37234	NA	NA	NA	NA	NA	NA	0.668140470961741	BRC20067,CB4856,CX11285,DL238,ED3048,ED3052,ED3073,EG4725,GXW1,JU1172,JU1395,JU1581,JU2001,JU2007,JU2316,JU2464,JU2466,JU310,JU393,JU774,JU775,LKC34,MY10,NIC1,NIC199,NIC231,NIC236,NIC256,NIC267,NIC3,PB303,QX1791,QX1792,QX1794,WN2001
II	12530577	G	A	0.361702	NA	NA	NA	NA	NA	NA	0.614966513100087	BRC20067,CX11285,DL238,ED3048,ED3052,ED3073,EG4725,GXW1,JU1172,JU1395,JU1581,JU2001,JU2007,JU2316,JU2464,JU2466,JU310,JU393,JU774,JU775,LKC34,MY10,NIC1,NIC199,NIC231,NIC236,NIC256,NIC267,NIC3,PB303,QX1791,QX1792,QX1794,WN2001
II	12530579	A	G	0.37234	NA	NA	NA	NA	NA	NA	0.283453691335228	BRC20067,CX11285,DL238,ED3048,ED3052,ED3073,EG4725,GXW1,JU1172,JU1246,JU1395,JU1581,JU2001,JU2007,JU2316,JU2464,JU2466,JU310,JU393,JU774,JU775,LKC34,MY10,NIC1,NIC199,NIC231,NIC236,NIC256,NIC267,NIC3,PB303,QX1791,QX1792,QX1794,WN2001
II	12530766	G	A	0.0957447	NA	NA	NA	NA	NA	NA	1.23980380239364	ED3017,EG4349,JU1409,JU1530,JU1652,JU258,JU360,JU440,JU642
II	12530767	G	C	0.0957447	NA	NA	NA	NA	NA	NA	1.23980380239364	ED3017,EG4349,JU1409,JU1530,JU1652,JU258,JU360,JU440,JU642
II	12530917	T	C	0.468085	NA	NA	NA	NA	NA	NA	0.111085762539907	BRC20067,CB4856,CX11285,DL226,DL238,ED3048,ED3052,ED3073,EG4347,EG4725,GXW1,JT11398,JU1172,JU1246,JU1395,JU1491,JU1581,JU1793,JU2001,JU2007,JU2316,JU2464,JU2466,JU310,JU393,JU774,JU775,JU778,JU847,LKC34,MY10,NIC1,NIC199,NIC231,NIC236,NIC256,NIC267,NIC3,PB303,QX1791,QX1792,QX1794,RC301,WN2001
II	12530990	T	G	0.468085	NA	NA	NA	NA	NA	NA	0.111085762539907	BRC20067,CB4856,CX11285,DL226,DL238,ED3048,ED3052,ED3073,EG4347,EG4725,GXW1,JT11398,JU1172,JU1246,JU1395,JU1491,JU1581,JU1793,JU2001,JU2007,JU2316,JU2464,JU2466,JU310,JU393,JU774,JU775,JU778,JU847,LKC34,MY10,NIC1,NIC199,NIC231,NIC236,NIC256,NIC267,NIC3,PB303,QX1791,QX1792,QX1794,RC301,WN2001
II	12531003	T	C	0.468085	NA	NA	NA	NA	NA	NA	0.111085762539907	BRC20067,CB4856,CX11285,DL226,DL238,ED3048,ED3052,ED3073,EG4347,EG4725,GXW1,JT11398,JU1172,JU1246,JU1395,JU1491,JU1581,JU1793,JU2001,JU2007,JU2316,JU2464,JU2466,JU310,JU393,JU774,JU775,JU778,JU847,LKC34,MY10,NIC1,NIC199,NIC231,NIC236,NIC256,NIC267,NIC3,PB303,QX1791,QX1792,QX1794,RC301,WN2001
II	12531079	T	C	0.468085	NA	NA	NA	NA	NA	NA	0.111085762539907	BRC20067,CB4856,CX11285,DL226,DL238,ED3048,ED3052,ED3073,EG4347,EG4725,GXW1,JT11398,JU1172,JU1246,JU1395,JU1491,JU1581,JU1793,JU2001,JU2007,JU2316,JU2464,JU2466,JU310,JU393,JU774,JU775,JU778,JU847,LKC34,MY10,NIC1,NIC199,NIC231,NIC236,NIC256,NIC267,NIC3,PB303,QX1791,QX1792,QX1794,RC301,WN2001
II	12531208	A	C	0.468085	NA	NA	NA	NA	NA	NA	0.111085762539907	BRC20067,CB4856,CX11285,DL226,DL238,ED3048,ED3052,ED3073,EG4347,EG4725,GXW1,JT11398,JU1172,JU1246,JU1395,JU1491,JU1581,JU1793,JU2001,JU2007,JU2316,JU2464,JU2466,JU310,JU393,JU774,JU775,JU778,JU847,LKC34,MY10,NIC1,NIC199,NIC231,NIC236,NIC256,NIC267,NIC3,PB303,QX1791,QX1792,QX1794,RC301,WN2001
II	12531232	C	T	0.468085	NA	NA	NA	NA	NA	NA	0.111085762539907	BRC20067,CB4856,CX11285,DL226,DL238,ED3048,ED3052,ED3073,EG4347,EG4725,GXW1,JT11398,JU1172,JU1246,JU1395,JU1491,JU1581,JU1793,JU2001,JU2007,JU2316,JU2464,JU2466,JU310,JU393,JU774,JU775,JU778,JU847,LKC34,MY10,NIC1,NIC199,NIC231,NIC236,NIC256,NIC267,NIC3,PB303,QX1791,QX1792,QX1794,RC301,WN2001
II	12531307	A	C	0.468085	srx-120	WBGene00006011	protein_coding	missense	HIGH	17N>17T	0.111085762539907	BRC20067,CB4856,CX11285,DL226,DL238,ED3048,ED3052,ED3073,EG4347,EG4725,GXW1,JT11398,JU1172,JU1246,JU1395,JU1491,JU1581,JU1793,JU2001,JU2007,JU2316,JU2464,JU2466,JU310,JU393,JU774,JU775,JU778,JU847,LKC34,MY10,NIC1,NIC199,NIC231,NIC236,NIC256,NIC267,NIC3,PB303,QX1791,QX1792,QX1794,RC301,WN2001
II	12531620	A	T	0.468085	srx-120	WBGene00006011	protein_coding	intron	LOW	NA	0.111085762539907	BRC20067,CB4856,CX11285,DL226,DL238,ED3048,ED3052,ED3073,EG4347,EG4725,GXW1,JT11398,JU1172,JU1246,JU1395,JU1491,JU1581,JU1793,JU2001,JU2007,JU2316,JU2464,JU2466,JU310,JU393,JU774,JU775,JU778,JU847,LKC34,MY10,NIC1,NIC199,NIC231,NIC236,NIC256,NIC267,NIC3,PB303,QX1791,QX1792,QX1794,RC301,WN2001
II	12531627	C	A	0.468085	srx-120	WBGene00006011	protein_coding	intron	LOW	NA	0.111085762539907	BRC20067,CB4856,CX11285,DL226,DL238,ED3048,ED3052,ED3073,EG4347,EG4725,GXW1,JT11398,JU1172,JU1246,JU1395,JU1491,JU1581,JU1793,JU2001,JU2007,JU2316,JU2464,JU2466,JU310,JU393,JU774,JU775,JU778,JU847,LKC34,MY10,NIC1,NIC199,NIC231,NIC236,NIC256,NIC267,NIC3,PB303,QX1791,QX1792,QX1794,RC301,WN2001
II	12531635	T	A	0.468085	srx-120	WBGene00006011	protein_coding	intron	LOW	NA	0.111085762539907	BRC20067,CB4856,CX11285,DL226,DL238,ED3048,ED3052,ED3073,EG4347,EG4725,GXW1,JT11398,JU1172,JU1246,JU1395,JU1491,JU1581,JU1793,JU2001,JU2007,JU2316,JU2464,JU2466,JU310,JU393,JU774,JU775,JU778,JU847,LKC34,MY10,NIC1,NIC199,NIC231,NIC236,NIC256,NIC267,NIC3,PB303,QX1791,QX1792,QX1794,RC301,WN2001
II	12531654	G	A	0.468085	srx-120	WBGene00006011	protein_coding	intron	LOW	NA	0.111085762539907	BRC20067,CB4856,CX11285,DL226,DL238,ED3048,ED3052,ED3073,EG4347,EG4725,GXW1,JT11398,JU1172,JU1246,JU1395,JU1491,JU1581,JU1793,JU2001,JU2007,JU2316,JU2464,JU2466,JU310,JU393,JU774,JU775,JU778,JU847,LKC34,MY10,NIC1,NIC199,NIC231,NIC236,NIC256,NIC267,NIC3,PB303,QX1791,QX1792,QX1794,RC301,WN2001
II	12531681	G	C	0.468085	srx-120	WBGene00006011	protein_coding	intron	LOW	NA	0.111085762539907	BRC20067,CB4856,CX11285,DL226,DL238,ED3048,ED3052,ED3073,EG4347,EG4725,GXW1,JT11398,JU1172,JU1246,JU1395,JU1491,JU1581,JU1793,JU2001,JU2007,JU2316,JU2464,JU2466,JU310,JU393,JU774,JU775,JU778,JU847,LKC34,MY10,NIC1,NIC199,NIC231,NIC236,NIC256,NIC267,NIC3,PB303,QX1791,QX1792,QX1794,RC301,WN2001
II	12531684	T	A	0.468085	srx-120	WBGene00006011	protein_coding	intron	LOW	NA	0.111085762539907	BRC20067,CB4856,CX11285,DL226,DL238,ED3048,ED3052,ED3073,EG4347,EG4725,GXW1,JT11398,JU1172,JU1246,JU1395,JU1491,JU1581,JU1793,JU2001,JU2007,JU2316,JU2464,JU2466,JU310,JU393,JU774,JU775,JU778,JU847,LKC34,MY10,NIC1,NIC199,NIC231,NIC236,NIC256,NIC267,NIC3,PB303,QX1791,QX1792,QX1794,RC301,WN2001
II	12531687	A	G	0.468085	srx-120	WBGene00006011	protein_coding	intron	LOW	NA	0.111085762539907	BRC20067,CB4856,CX11285,DL226,DL238,ED3048,ED3052,ED3073,EG4347,EG4725,GXW1,JT11398,JU1172,JU1246,JU1395,JU1491,JU1581,JU1793,JU2001,JU2007,JU2316,JU2464,JU2466,JU310,JU393,JU774,JU775,JU778,JU847,LKC34,MY10,NIC1,NIC199,NIC231,NIC236,NIC256,NIC267,NIC3,PB303,QX1791,QX1792,QX1794,RC301,WN2001
II	12531705	G	T	0.468085	srx-120	WBGene00006011	protein_coding	intron	LOW	NA	0.111085762539907	BRC20067,CB4856,CX11285,DL226,DL238,ED3048,ED3052,ED3073,EG4347,EG4725,GXW1,JT11398,JU1172,JU1246,JU1395,JU1491,JU1581,JU1793,JU2001,JU2007,JU2316,JU2464,JU2466,JU310,JU393,JU774,JU775,JU778,JU847,LKC34,MY10,NIC1,NIC199,NIC231,NIC236,NIC256,NIC267,NIC3,PB303,QX1791,QX1792,QX1794,RC301,WN2001
II	12531708	A	C	0.468085	srx-120	WBGene00006011	protein_coding	intron	LOW	NA	0.111085762539907	BRC20067,CB4856,CX11285,DL226,DL238,ED3048,ED3052,ED3073,EG4347,EG4725,GXW1,JT11398,JU1172,JU1246,JU1395,JU1491,JU1581,JU1793,JU2001,JU2007,JU2316,JU2464,JU2466,JU310,JU393,JU774,JU775,JU778,JU847,LKC34,MY10,NIC1,NIC199,NIC231,NIC236,NIC256,NIC267,NIC3,PB303,QX1791,QX1792,QX1794,RC301,WN2001
II	12531709	T	A	0.468085	srx-120	WBGene00006011	protein_coding	intron	LOW	NA	0.111085762539907	BRC20067,CB4856,CX11285,DL226,DL238,ED3048,ED3052,ED3073,EG4347,EG4725,GXW1,JT11398,JU1172,JU1246,JU1395,JU1491,JU1581,JU1793,JU2001,JU2007,JU2316,JU2464,JU2466,JU310,JU393,JU774,JU775,JU778,JU847,LKC34,MY10,NIC1,NIC199,NIC231,NIC236,NIC256,NIC267,NIC3,PB303,QX1791,QX1792,QX1794,RC301,WN2001
II	12531722	A	G	0.468085	srx-120	WBGene00006011	protein_coding	intron	LOW	NA	0.111085762539907	BRC20067,CB4856,CX11285,DL226,DL238,ED3048,ED3052,ED3073,EG4347,EG4725,GXW1,JT11398,JU1172,JU1246,JU1395,JU1491,JU1581,JU1793,JU2001,JU2007,JU2316,JU2464,JU2466,JU310,JU393,JU774,JU775,JU778,JU847,LKC34,MY10,NIC1,NIC199,NIC231,NIC236,NIC256,NIC267,NIC3,PB303,QX1791,QX1792,QX1794,RC301,WN2001
II	12531761	T	A	0.468085	srx-120	WBGene00006011	protein_coding	intron	LOW	NA	0.111085762539907	BRC20067,CB4856,CX11285,DL226,DL238,ED3048,ED3052,ED3073,EG4347,EG4725,GXW1,JT11398,JU1172,JU1246,JU1395,JU1491,JU1581,JU1793,JU2001,JU2007,JU2316,JU2464,JU2466,JU310,JU393,JU774,JU775,JU778,JU847,LKC34,MY10,NIC1,NIC199,NIC231,NIC236,NIC256,NIC267,NIC3,PB303,QX1791,QX1792,QX1794,RC301,WN2001
II	12531778	T	C	0.468085	srx-120	WBGene00006011	protein_coding	intron	LOW	NA	0.111085762539907	BRC20067,CB4856,CX11285,DL226,DL238,ED3048,ED3052,ED3073,EG4347,EG4725,GXW1,JT11398,JU1172,JU1246,JU1395,JU1491,JU1581,JU1793,JU2001,JU2007,JU2316,JU2464,JU2466,JU310,JU393,JU774,JU775,JU778,JU847,LKC34,MY10,NIC1,NIC199,NIC231,NIC236,NIC256,NIC267,NIC3,PB303,QX1791,QX1792,QX1794,RC301,WN2001
II	12531817	T	G	0.468085	srx-120	WBGene00006011	protein_coding	intron	LOW	NA	0.111085762539907	BRC20067,CB4856,CX11285,DL226,DL238,ED3048,ED3052,ED3073,EG4347,EG4725,GXW1,JT11398,JU1172,JU1246,JU1395,JU1491,JU1581,JU1793,JU2001,JU2007,JU2316,JU2464,JU2466,JU310,JU393,JU774,JU775,JU778,JU847,LKC34,MY10,NIC1,NIC199,NIC231,NIC236,NIC256,NIC267,NIC3,PB303,QX1791,QX1792,QX1794,RC301,WN2001
II	12531941	C	T	0.468085	srx-120	WBGene00006011	protein_coding	intron	LOW	NA	0.111085762539907	BRC20067,CB4856,CX11285,DL226,DL238,ED3048,ED3052,ED3073,EG4347,EG4725,GXW1,JT11398,JU1172,JU1246,JU1395,JU1491,JU1581,JU1793,JU2001,JU2007,JU2316,JU2464,JU2466,JU310,JU393,JU774,JU775,JU778,JU847,LKC34,MY10,NIC1,NIC199,NIC231,NIC236,NIC256,NIC267,NIC3,PB303,QX1791,QX1792,QX1794,RC301,WN2001
II	12532041	T	C	0.468085	srx-120	WBGene00006011	protein_coding	splice_region	HIGH	NA	0.111085762539907	BRC20067,CB4856,CX11285,DL226,DL238,ED3048,ED3052,ED3073,EG4347,EG4725,GXW1,JT11398,JU1172,JU1246,JU1395,JU1491,JU1581,JU1793,JU2001,JU2007,JU2316,JU2464,JU2466,JU310,JU393,JU774,JU775,JU778,JU847,LKC34,MY10,NIC1,NIC199,NIC231,NIC236,NIC256,NIC267,NIC3,PB303,QX1791,QX1792,QX1794,RC301,WN2001
II	12532125	A	G	0.468085	srx-120	WBGene00006011	protein_coding	synonymous	LOW	111S	0.111085762539907	BRC20067,CB4856,CX11285,DL226,DL238,ED3048,ED3052,ED3073,EG4347,EG4725,GXW1,JT11398,JU1172,JU1246,JU1395,JU1491,JU1581,JU1793,JU2001,JU2007,JU2316,JU2464,JU2466,JU310,JU393,JU774,JU775,JU778,JU847,LKC34,MY10,NIC1,NIC199,NIC231,NIC236,NIC256,NIC267,NIC3,PB303,QX1791,QX1792,QX1794,RC301,WN2001
II	12532172	T	C	0.457447	srx-120	WBGene00006011	protein_coding	missense	HIGH	127L>127P	0.485372324960997	BRC20067,CB4856,CX11285,DL226,DL238,ED3048,ED3052,ED3073,EG4347,EG4725,GXW1,JT11398,JU1172,JU1246,JU1395,JU1491,JU1581,JU1793,JU2001,JU2007,JU2316,JU2464,JU2466,JU310,JU393,JU774,JU775,JU778,JU847,LKC34,MY10,NIC1,NIC199,NIC231,NIC236,NIC256,NIC267,NIC3,PB303,QX1792,QX1794,RC301,WN2001
II	12532227	T	A	0.425532	srx-120	WBGene00006011	protein_coding	intron	LOW	NA	0.11573301338867	BRC20067,CX11285,DL226,ED3048,ED3052,ED3073,EG4347,EG4725,GXW1,JU1172,JU1246,JU1395,JU1491,JU1581,JU1793,JU2001,JU2007,JU2316,JU2464,JU2466,JU310,JU393,JU774,JU775,JU778,LKC34,MY10,NIC1,NIC199,NIC231,NIC236,NIC256,NIC267,NIC3,PB303,QX1791,QX1792,QX1794,RC301,WN2001
II	12532301	T	C	0.468085	srx-120	WBGene00006011	protein_coding	synonymous	LOW	151F	0.111085762539907	BRC20067,CB4856,CX11285,DL226,DL238,ED3048,ED3052,ED3073,EG4347,EG4725,GXW1,JT11398,JU1172,JU1246,JU1395,JU1491,JU1581,JU1793,JU2001,JU2007,JU2316,JU2464,JU2466,JU310,JU393,JU774,JU775,JU778,JU847,LKC34,MY10,NIC1,NIC199,NIC231,NIC236,NIC256,NIC267,NIC3,PB303,QX1791,QX1792,QX1794,RC301,WN2001
II	12532588	T	C	0.468085	srx-120	WBGene00006011	protein_coding	synonymous	LOW	215D	0.111085762539907	BRC20067,CB4856,CX11285,DL226,DL238,ED3048,ED3052,ED3073,EG4347,EG4725,GXW1,JT11398,JU1172,JU1246,JU1395,JU1491,JU1581,JU1793,JU2001,JU2007,JU2316,JU2464,JU2466,JU310,JU393,JU774,JU775,JU778,JU847,LKC34,MY10,NIC1,NIC199,NIC231,NIC236,NIC256,NIC267,NIC3,PB303,QX1791,QX1792,QX1794,RC301,WN2001
II	12532762	A	C	0.159574	NA	NA	NA	@12532688	Linker	NA	0.0945106994739084	CB4856,DL226,DL238,ED3052,EG4725,GXW1,JT11398,JU2464,JU774,JU847,LKC34,MY10,NIC267,QX1791,WN2001
II	12532789	A	G	0.468085	srx-120	WBGene00006011	protein_coding	splice_region	HIGH	NA	0.111085762539907	BRC20067,CB4856,CX11285,DL226,DL238,ED3048,ED3052,ED3073,EG4347,EG4725,GXW1,JT11398,JU1172,JU1246,JU1395,JU1491,JU1581,JU1793,JU2001,JU2007,JU2316,JU2464,JU2466,JU310,JU393,JU774,JU775,JU778,JU847,LKC34,MY10,NIC1,NIC199,NIC231,NIC236,NIC256,NIC267,NIC3,PB303,QX1791,QX1792,QX1794,RC301,WN2001
II	12532824	A	C	0.468085	srx-120	WBGene00006011	protein_coding	splice_region	HIGH	NA	0.111085762539907	BRC20067,CB4856,CX11285,DL226,DL238,ED3048,ED3052,ED3073,EG4347,EG4725,GXW1,JT11398,JU1172,JU1246,JU1395,JU1491,JU1581,JU1793,JU2001,JU2007,JU2316,JU2464,JU2466,JU310,JU393,JU774,JU775,JU778,JU847,LKC34,MY10,NIC1,NIC199,NIC231,NIC236,NIC256,NIC267,NIC3,PB303,QX1791,QX1792,QX1794,RC301,WN2001
II	12532914	G	A	0.457447	srx-120	WBGene00006011	protein_coding	synonymous	LOW	309T	0.485372324960997	BRC20067,CB4856,CX11285,DL226,DL238,ED3048,ED3052,ED3073,EG4347,EG4725,GXW1,JT11398,JU1172,JU1246,JU1395,JU1491,JU1581,JU1793,JU2001,JU2007,JU2316,JU2464,JU2466,JU310,JU393,JU774,JU775,JU778,JU847,LKC34,MY10,NIC1,NIC199,NIC231,NIC236,NIC256,NIC267,NIC3,PB303,QX1792,QX1794,RC301,WN2001
II	12532971	C	T	0.468085	NA	NA	NA	@12532688	Linker	NA	0.111085762539907	BRC20067,CB4856,CX11285,DL226,DL238,ED3048,ED3052,ED3073,EG4347,EG4725,GXW1,JT11398,JU1172,JU1246,JU1395,JU1491,JU1581,JU1793,JU2001,JU2007,JU2316,JU2464,JU2466,JU310,JU393,JU774,JU775,JU778,JU847,LKC34,MY10,NIC1,NIC199,NIC231,NIC236,NIC256,NIC267,NIC3,PB303,QX1791,QX1792,QX1794,RC301,WN2001
II	12533019	T	C	0.468085	NA	NA	NA	NA	NA	NA	0.111085762539907	BRC20067,CB4856,CX11285,DL226,DL238,ED3048,ED3052,ED3073,EG4347,EG4725,GXW1,JT11398,JU1172,JU1246,JU1395,JU1491,JU1581,JU1793,JU2001,JU2007,JU2316,JU2464,JU2466,JU310,JU393,JU774,JU775,JU778,JU847,LKC34,MY10,NIC1,NIC199,NIC231,NIC236,NIC256,NIC267,NIC3,PB303,QX1791,QX1792,QX1794,RC301,WN2001
II	12533126	A	C	0.457447	NA	NA	NA	NA	NA	NA	0.485372324960997	BRC20067,CB4856,CX11285,DL226,DL238,ED3048,ED3052,ED3073,EG4347,EG4725,GXW1,JT11398,JU1172,JU1246,JU1395,JU1491,JU1581,JU1793,JU2001,JU2007,JU2316,JU2464,JU2466,JU310,JU393,JU774,JU775,JU778,JU847,LKC34,MY10,NIC1,NIC199,NIC231,NIC236,NIC256,NIC267,NIC3,PB303,QX1792,QX1794,RC301,WN2001
II	12533161	A	C	0.457447	NA	NA	NA	NA	NA	NA	0.485372324960997	BRC20067,CB4856,CX11285,DL226,DL238,ED3048,ED3052,ED3073,EG4347,EG4725,GXW1,JT11398,JU1172,JU1246,JU1395,JU1491,JU1581,JU1793,JU2001,JU2007,JU2316,JU2464,JU2466,JU310,JU393,JU774,JU775,JU778,JU847,LKC34,MY10,NIC1,NIC199,NIC231,NIC236,NIC256,NIC267,NIC3,PB303,QX1792,QX1794,RC301,WN2001
II	12533174	A	G	0.457447	NA	NA	NA	NA	NA	NA	0.485372324960997	BRC20067,CB4856,CX11285,DL226,DL238,ED3048,ED3052,ED3073,EG4347,EG4725,GXW1,JT11398,JU1172,JU1246,JU1395,JU1491,JU1581,JU1793,JU2001,JU2007,JU2316,JU2464,JU2466,JU310,JU393,JU774,JU775,JU778,JU847,LKC34,MY10,NIC1,NIC199,NIC231,NIC236,NIC256,NIC267,NIC3,PB303,QX1792,QX1794,RC301,WN2001
II	12533189	T	A	0.457447	NA	NA	NA	NA	NA	NA	0.485372324960997	BRC20067,CB4856,CX11285,DL226,DL238,ED3048,ED3052,ED3073,EG4347,EG4725,GXW1,JT11398,JU1172,JU1246,JU1395,JU1491,JU1581,JU1793,JU2001,JU2007,JU2316,JU2464,JU2466,JU310,JU393,JU774,JU775,JU778,JU847,LKC34,MY10,NIC1,NIC199,NIC231,NIC236,NIC256,NIC267,NIC3,PB303,QX1792,QX1794,RC301,WN2001
II	12533451	T	A	0.0638298	NA	NA	NA	NA	NA	NA	0.231547515908211	BRC20067,DL238,ECA36,JU1395,QX1791,QX1792
II	12533525	C	T	0.457447	NA	NA	NA	NA	NA	NA	0.485372324960997	BRC20067,CB4856,CX11285,DL226,DL238,ED3048,ED3052,ED3073,EG4347,EG4725,GXW1,JT11398,JU1172,JU1246,JU1395,JU1491,JU1581,JU1793,JU2001,JU2007,JU2316,JU2464,JU2466,JU310,JU393,JU774,JU775,JU778,JU847,LKC34,MY10,NIC1,NIC199,NIC231,NIC236,NIC256,NIC267,NIC3,PB303,QX1792,QX1794,RC301,WN2001
II	12533542	G	A	0.457447	NA	NA	NA	NA	NA	NA	0.485372324960997	BRC20067,CB4856,CX11285,DL226,DL238,ED3048,ED3052,ED3073,EG4347,EG4725,GXW1,JT11398,JU1172,JU1246,JU1395,JU1491,JU1581,JU1793,JU2001,JU2007,JU2316,JU2464,JU2466,JU310,JU393,JU774,JU775,JU778,JU847,LKC34,MY10,NIC1,NIC199,NIC231,NIC236,NIC256,NIC267,NIC3,PB303,QX1792,QX1794,RC301,WN2001
II	12533561	T	C	0.457447	NA	NA	NA	NA	NA	NA	0.485372324960997	BRC20067,CB4856,CX11285,DL226,DL238,ED3048,ED3052,ED3073,EG4347,EG4725,GXW1,JT11398,JU1172,JU1246,JU1395,JU1491,JU1581,JU1793,JU2001,JU2007,JU2316,JU2464,JU2466,JU310,JU393,JU774,JU775,JU778,JU847,LKC34,MY10,NIC1,NIC199,NIC231,NIC236,NIC256,NIC267,NIC3,PB303,QX1792,QX1794,RC301,WN2001
II	12533562	T	G	0.457447	NA	NA	NA	NA	NA	NA	0.485372324960997	BRC20067,CB4856,CX11285,DL226,DL238,ED3048,ED3052,ED3073,EG4347,EG4725,GXW1,JT11398,JU1172,JU1246,JU1395,JU1491,JU1581,JU1793,JU2001,JU2007,JU2316,JU2464,JU2466,JU310,JU393,JU774,JU775,JU778,JU847,LKC34,MY10,NIC1,NIC199,NIC231,NIC236,NIC256,NIC267,NIC3,PB303,QX1792,QX1794,RC301,WN2001
II	12533569	T	G	0.457447	NA	NA	NA	NA	NA	NA	0.485372324960997	BRC20067,CB4856,CX11285,DL226,DL238,ED3048,ED3052,ED3073,EG4347,EG4725,GXW1,JT11398,JU1172,JU1246,JU1395,JU1491,JU1581,JU1793,JU2001,JU2007,JU2316,JU2464,JU2466,JU310,JU393,JU774,JU775,JU778,JU847,LKC34,MY10,NIC1,NIC199,NIC231,NIC236,NIC256,NIC267,NIC3,PB303,QX1792,QX1794,RC301,WN2001
II	12533572	A	T	0.457447	NA	NA	NA	NA	NA	NA	0.485372324960997	BRC20067,CB4856,CX11285,DL226,DL238,ED3048,ED3052,ED3073,EG4347,EG4725,GXW1,JT11398,JU1172,JU1246,JU1395,JU1491,JU1581,JU1793,JU2001,JU2007,JU2316,JU2464,JU2466,JU310,JU393,JU774,JU775,JU778,JU847,LKC34,MY10,NIC1,NIC199,NIC231,NIC236,NIC256,NIC267,NIC3,PB303,QX1792,QX1794,RC301,WN2001
II	12533766	C	T	0.468085	NA	NA	NA	NA	NA	NA	0.111085762539907	BRC20067,CB4856,CX11285,DL226,DL238,ED3048,ED3052,ED3073,EG4347,EG4725,GXW1,JT11398,JU1172,JU1246,JU1395,JU1491,JU1581,JU1793,JU2001,JU2007,JU2316,JU2464,JU2466,JU310,JU393,JU774,JU775,JU778,JU847,LKC34,MY10,NIC1,NIC199,NIC231,NIC236,NIC256,NIC267,NIC3,PB303,QX1791,QX1792,QX1794,RC301,WN2001
II	12533778	T	C	0.468085	NA	NA	NA	NA	NA	NA	0.111085762539907	BRC20067,CB4856,CX11285,DL226,DL238,ED3048,ED3052,ED3073,EG4347,EG4725,GXW1,JT11398,JU1172,JU1246,JU1395,JU1491,JU1581,JU1793,JU2001,JU2007,JU2316,JU2464,JU2466,JU310,JU393,JU774,JU775,JU778,JU847,LKC34,MY10,NIC1,NIC199,NIC231,NIC236,NIC256,NIC267,NIC3,PB303,QX1791,QX1792,QX1794,RC301,WN2001
II	12533863	G	T	0.468085	NA	NA	NA	NA	NA	NA	0.111085762539907	BRC20067,CB4856,CX11285,DL226,DL238,ED3048,ED3052,ED3073,EG4347,EG4725,GXW1,JT11398,JU1172,JU1246,JU1395,JU1491,JU1581,JU1793,JU2001,JU2007,JU2316,JU2464,JU2466,JU310,JU393,JU774,JU775,JU778,JU847,LKC34,MY10,NIC1,NIC199,NIC231,NIC236,NIC256,NIC267,NIC3,PB303,QX1791,QX1792,QX1794,RC301,WN2001
II	12534128	A	G	0.468085	NA	NA	NA	NA	NA	NA	0.111085762539907	BRC20067,CB4856,CX11285,DL226,DL238,ED3048,ED3052,ED3073,EG4347,EG4725,GXW1,JT11398,JU1172,JU1246,JU1395,JU1491,JU1581,JU1793,JU2001,JU2007,JU2316,JU2464,JU2466,JU310,JU393,JU774,JU775,JU778,JU847,LKC34,MY10,NIC1,NIC199,NIC231,NIC236,NIC256,NIC267,NIC3,PB303,QX1791,QX1792,QX1794,RC301,WN2001
II	12534269	C	A	0.457447	NA	NA	NA	NA	NA	NA	0.485372324960997	BRC20067,CB4856,CX11285,DL226,DL238,ED3048,ED3052,ED3073,EG4347,EG4725,GXW1,JT11398,JU1172,JU1246,JU1395,JU1491,JU1581,JU1793,JU2001,JU2007,JU2316,JU2464,JU2466,JU310,JU393,JU774,JU775,JU778,JU847,LKC34,MY10,NIC1,NIC199,NIC231,NIC236,NIC256,NIC267,NIC3,PB303,QX1792,QX1794,RC301,WN2001
II	12534512	T	C	0.478723	NA	NA	NA	NA	NA	NA	0.0811016014370415	BRC20067,CB4856,CX11285,DL226,DL238,ECA36,ED3048,ED3052,ED3073,EG4347,EG4725,GXW1,JT11398,JU1172,JU1246,JU1395,JU1491,JU1581,JU1793,JU2001,JU2007,JU2316,JU2464,JU2466,JU310,JU393,JU774,JU775,JU778,JU847,LKC34,MY10,NIC1,NIC199,NIC231,NIC236,NIC256,NIC267,NIC3,PB303,QX1791,QX1792,QX1794,RC301,WN2001
II	12534673	C	T	0.457447	NA	NA	NA	NA	NA	NA	0.485372324960997	BRC20067,CB4856,CX11285,DL226,DL238,ED3048,ED3052,ED3073,EG4347,EG4725,GXW1,JT11398,JU1172,JU1246,JU1395,JU1491,JU1581,JU1793,JU2001,JU2007,JU2316,JU2464,JU2466,JU310,JU393,JU774,JU775,JU778,JU847,LKC34,MY10,NIC1,NIC199,NIC231,NIC236,NIC256,NIC267,NIC3,PB303,QX1792,QX1794,RC301,WN2001
II	12534840	C	A	0.265957	NA	NA	NA	NA	NA	NA	0.315552194649727	CX11254,CX11264,CX11271,CX11276,CX11292,CX11314,ED3005,ED3011,ED3046,ED3049,ED3077,JU323,MY1,MY16,MY23,NIC166,NIC207,PB306,PS2025,QG536,QG556,QG557,QX1212,QX1233,QX1793
II	12534848	A	C	0.478723	NA	NA	NA	NA	NA	NA	0.0811016014370415	BRC20067,CB4856,CX11285,DL226,DL238,ECA36,ED3048,ED3052,ED3073,EG4347,EG4725,GXW1,JT11398,JU1172,JU1246,JU1395,JU1491,JU1581,JU1793,JU2001,JU2007,JU2316,JU2464,JU2466,JU310,JU393,JU774,JU775,JU778,JU847,LKC34,MY10,NIC1,NIC199,NIC231,NIC236,NIC256,NIC267,NIC3,PB303,QX1791,QX1792,QX1794,RC301,WN2001
II	12534916	T	C	0.12766	NA	NA	NA	NA	NA	NA	0.921250511270565	CB4856,DL226,DL238,ED3052,EG4725,GXW1,JU2464,JU774,LKC34,MY10,NIC267,WN2001
II	12535245	T	C	0.478723	NA	NA	NA	NA	NA	NA	0.0811016014370415	BRC20067,CB4856,CX11285,DL226,DL238,ECA36,ED3048,ED3052,ED3073,EG4347,EG4725,GXW1,JT11398,JU1172,JU1246,JU1395,JU1491,JU1581,JU1793,JU2001,JU2007,JU2316,JU2464,JU2466,JU310,JU393,JU774,JU775,JU778,JU847,LKC34,MY10,NIC1,NIC199,NIC231,NIC236,NIC256,NIC267,NIC3,PB303,QX1791,QX1792,QX1794,RC301,WN2001
II	12535346	G	A	0.478723	NA	NA	NA	NA	NA	NA	0.0811016014370415	BRC20067,CB4856,CX11285,DL226,DL238,ECA36,ED3048,ED3052,ED3073,EG4347,EG4725,GXW1,JT11398,JU1172,JU1246,JU1395,JU1491,JU1581,JU1793,JU2001,JU2007,JU2316,JU2464,JU2466,JU310,JU393,JU774,JU775,JU778,JU847,LKC34,MY10,NIC1,NIC199,NIC231,NIC236,NIC256,NIC267,NIC3,PB303,QX1791,QX1792,QX1794,RC301,WN2001
II	12535364	C	T	0.106383	NA	NA	NA	NA	NA	NA	0.0512322436196077	BRC20067,CB4856,CB4932,CX11254,CX11264,CX11271,CX11276,CX11285,CX11292,CX11314,DL226,DL238,ECA36,ED3005,ED3011,ED3017,ED3046,ED3048,ED3049,ED3052,ED3073,ED3077,EG4347,EG4349,EG4725,GXW1,JT11398,JU1172,JU1242,JU1246,JU1395,JU1409,JU1491,JU1530,JU1581,JU1652,JU1793,JU2001,JU2007,JU2316,JU2464,JU2466,JU258,JU310,JU323,JU346,JU360,JU393,JU397,JU440,JU642,JU774,JU775,JU778,JU847,KR314,LKC34,MY1,MY10,M…
II	12535589	G	A	0.468085	NA	NA	NA	NA	NA	NA	0.406543689568078	BRC20067,CB4856,CB4932,CX11285,DL226,DL238,ECA36,ED3048,ED3052,ED3073,EG4347,EG4725,GXW1,JT11398,JU1172,JU1242,JU1246,JU1395,JU1491,JU1581,JU1793,JU2001,JU2007,JU2316,JU2464,JU2466,JU310,JU346,JU393,JU397,JU774,JU775,JU778,JU847,KR314,LKC34,MY10,NIC1,NIC199,NIC231,NIC236,NIC256,NIC267,NIC3,PB303,QX1791,QX1792,QX1794,RC301,WN2001
II	12535715	T	C	0.106383	NA	NA	NA	NA	NA	NA	0.0512322436196077	BRC20067,CB4856,CB4932,CX11254,CX11264,CX11271,CX11276,CX11285,CX11292,CX11314,DL226,DL238,ECA36,ED3005,ED3011,ED3017,ED3046,ED3048,ED3049,ED3052,ED3073,ED3077,EG4347,EG4349,EG4725,GXW1,JT11398,JU1172,JU1242,JU1246,JU1395,JU1409,JU1491,JU1530,JU1581,JU1652,JU1793,JU2001,JU2007,JU2316,JU2464,JU2466,JU258,JU310,JU323,JU346,JU360,JU393,JU397,JU440,JU642,JU774,JU775,JU778,JU847,KR314,LKC34,MY1,MY10,M…
II	12536329	T	A	0.106383	F49C5.4	WBGene00009867	protein_coding	intron	LOW	NA	0.0512322436196077	BRC20067,CB4856,CB4932,CX11254,CX11264,CX11271,CX11276,CX11285,CX11292,CX11314,DL226,DL238,ECA36,ED3005,ED3011,ED3017,ED3046,ED3048,ED3049,ED3052,ED3073,ED3077,EG4347,EG4349,EG4725,GXW1,JT11398,JU1172,JU1242,JU1246,JU1395,JU1409,JU1491,JU1530,JU1581,JU1652,JU1793,JU2001,JU2007,JU2316,JU2464,JU2466,JU258,JU310,JU323,JU346,JU360,JU393,JU397,JU440,JU642,JU774,JU775,JU778,JU847,KR314,LKC34,MY1,MY10,M…
II	12536330	T	A	0.12766	F49C5.4	WBGene00009867	protein_coding	intron	LOW	NA	0.392012008228418	CX11264,CX11292,CX11314,ED3005,ED3011,MY16,MY23,PB306,QG557,QX1212,QX1233,QX1791
II	12536379	G	A	0.12766	F49C5.4	WBGene00009867	protein_coding	intron	LOW	NA	0.921250511270565	CB4856,DL226,DL238,ED3052,EG4725,GXW1,JU2464,JU774,LKC34,MY10,NIC267,WN2001
II	12536417	C	A	0.457447	F49C5.4	WBGene00009867	protein_coding	intron	LOW	NA	0.485372324960997	BRC20067,CB4856,CX11285,DL226,DL238,ED3048,ED3052,ED3073,EG4347,EG4725,GXW1,JT11398,JU1172,JU1246,JU1395,JU1491,JU1581,JU1793,JU2001,JU2007,JU2316,JU2464,JU2466,JU310,JU393,JU774,JU775,JU778,JU847,LKC34,MY10,NIC1,NIC199,NIC231,NIC236,NIC256,NIC267,NIC3,PB303,QX1792,QX1794,RC301,WN2001
II	12536568	G	T	0.308511	F49C5.4	WBGene00009867	protein_coding	intron	LOW	NA	0.0341339924810558	BRC20067,CX11285,ED3048,ED3073,EG4347,JU1172,JU1246,JU1395,JU1491,JU1581,JU1793,JU2001,JU2007,JU2316,JU2466,JU310,JU393,JU775,JU778,NIC1,NIC199,NIC231,NIC236,NIC256,NIC3,PB303,QX1792,QX1794,RC301
II	12536570	A	T	0.457447	F49C5.4	WBGene00009867	protein_coding	intron	LOW	NA	0.485372324960997	BRC20067,CB4856,CX11285,DL226,DL238,ED3048,ED3052,ED3073,EG4347,EG4725,GXW1,JT11398,JU1172,JU1246,JU1395,JU1491,JU1581,JU1793,JU2001,JU2007,JU2316,JU2464,JU2466,JU310,JU393,JU774,JU775,JU778,JU847,LKC34,MY10,NIC1,NIC199,NIC231,NIC236,NIC256,NIC267,NIC3,PB303,QX1792,QX1794,RC301,WN2001
II	12536744	T	A	0.478723	F49C5.3	WBGene00009866	protein_coding	missense	HIGH	66Y>66N	0.0811016014370415	BRC20067,CB4856,CX11285,DL226,DL238,ECA36,ED3048,ED3052,ED3073,EG4347,EG4725,GXW1,JT11398,JU1172,JU1246,JU1395,JU1491,JU1581,JU1793,JU2001,JU2007,JU2316,JU2464,JU2466,JU310,JU393,JU774,JU775,JU778,JU847,LKC34,MY10,NIC1,NIC199,NIC231,NIC236,NIC256,NIC267,NIC3,PB303,QX1791,QX1792,QX1794,RC301,WN2001
II	12536754	C	T	0.276596	F49C5.3	WBGene00009866	protein_coding	missense	HIGH	69T>69M	0.427934668511107	CX11254,CX11264,CX11271,CX11276,CX11292,CX11314,ED3005,ED3011,ED3046,ED3049,ED3077,JU323,MY1,MY16,MY23,NIC166,NIC207,PB306,PS2025,QG536,QG556,QG557,QX1212,QX1233,QX1791,QX1793
II	12536853	C	T	0.468085	F49C5.3	WBGene00009866	protein_coding	missense	HIGH	102S>102L	0.760154880946445	BRC20067,CB4856,CX11285,DL226,DL238,ECA36,ED3048,ED3052,ED3073,EG4347,EG4725,GXW1,JT11398,JU1172,JU1246,JU1395,JU1491,JU1581,JU1793,JU2001,JU2007,JU2316,JU2464,JU2466,JU310,JU393,JU774,JU775,JU778,JU847,LKC34,MY10,NIC1,NIC199,NIC231,NIC236,NIC256,NIC267,NIC3,PB303,QX1792,QX1794,RC301,WN2001
II	12536854	G	A	0.457447	NA	NA	NA	@12536853	Linker	NA	0.485372324960997	BRC20067,CB4856,CX11285,DL226,DL238,ED3048,ED3052,ED3073,EG4347,EG4725,GXW1,JT11398,JU1172,JU1246,JU1395,JU1491,JU1581,JU1793,JU2001,JU2007,JU2316,JU2464,JU2466,JU310,JU393,JU774,JU775,JU778,JU847,LKC34,MY10,NIC1,NIC199,NIC231,NIC236,NIC256,NIC267,NIC3,PB303,QX1792,QX1794,RC301,WN2001
II	12537156	T	C	0.468085	NA	NA	NA	@12536947	Linker	NA	0.760154880946445	BRC20067,CB4856,CX11285,DL226,DL238,ECA36,ED3048,ED3052,ED3073,EG4347,EG4725,GXW1,JT11398,JU1172,JU1246,JU1395,JU1491,JU1581,JU1793,JU2001,JU2007,JU2316,JU2464,JU2466,JU310,JU393,JU774,JU775,JU778,JU847,LKC34,MY10,NIC1,NIC199,NIC231,NIC236,NIC256,NIC267,NIC3,PB303,QX1792,QX1794,RC301,WN2001
II	12537441	A	C	0.478723	NA	NA	NA	@12537159	Linker	NA	0.0811016014370415	BRC20067,CB4856,CX11285,DL226,DL238,ECA36,ED3048,ED3052,ED3073,EG4347,EG4725,GXW1,JT11398,JU1172,JU1246,JU1395,JU1491,JU1581,JU1793,JU2001,JU2007,JU2316,JU2464,JU2466,JU310,JU393,JU774,JU775,JU778,JU847,LKC34,MY10,NIC1,NIC199,NIC231,NIC236,NIC256,NIC267,NIC3,PB303,QX1791,QX1792,QX1794,RC301,WN2001
II	12537590	G	T	0.297872	NA	NA	NA	@12537159	Linker	NA	0.186930963806855	BRC20067,CX11285,ED3048,ED3073,EG4347,JU1172,JU1246,JU1395,JU1491,JU1581,JU1793,JU2001,JU2007,JU2316,JU2466,JU310,JU393,JU775,JU778,NIC1,NIC199,NIC231,NIC236,NIC256,NIC3,PB303,QX1792,QX1794
II	12537643	T	C	0.457447	NA	NA	NA	@12537159	Linker	NA	0.485372324960997	BRC20067,CB4856,CX11285,DL226,DL238,ED3048,ED3052,ED3073,EG4347,EG4725,GXW1,JT11398,JU1172,JU1246,JU1395,JU1491,JU1581,JU1793,JU2001,JU2007,JU2316,JU2464,JU2466,JU310,JU393,JU774,JU775,JU778,JU847,LKC34,MY10,NIC1,NIC199,NIC231,NIC236,NIC256,NIC267,NIC3,PB303,QX1792,QX1794,RC301,WN2001
II	12537660	A	G	0.308511	NA	NA	NA	@12537159	Linker	NA	0.0341339924810558	BRC20067,CX11285,ED3048,ED3073,EG4347,JU1172,JU1246,JU1395,JU1491,JU1581,JU1793,JU2001,JU2007,JU2316,JU2466,JU310,JU393,JU775,JU778,NIC1,NIC199,NIC231,NIC236,NIC256,NIC3,PB303,QX1792,QX1794,RC301
II	12538051	C	T	0.0957447	NA	NA	NA	@12537159	Linker	NA	0.255697735235561	ED3052,EG4725,GXW1,JU2464,JU774,LKC34,MY10,NIC267,WN2001
II	12538409	T	C	0.12766	NA	NA	NA	@12537159	Linker	NA	0.921250511270565	CB4856,DL226,DL238,ED3052,EG4725,GXW1,JU2464,JU774,LKC34,MY10,NIC267,WN2001
II	12538984	G	T	0.308511	F49C5.4	WBGene00009867	protein_coding	intron	LOW	NA	0.0341339924810558	BRC20067,CX11285,ED3048,ED3073,EG4347,JU1172,JU1246,JU1395,JU1491,JU1581,JU1793,JU2001,JU2007,JU2316,JU2466,JU310,JU393,JU775,JU778,NIC1,NIC199,NIC231,NIC236,NIC256,NIC3,PB303,QX1792,QX1794,RC301
II	12539532	T	C	0.478723	F49C5.4	WBGene00009867	protein_coding	intron	LOW	NA	0.0811016014370415	BRC20067,CB4856,CX11285,DL226,DL238,ECA36,ED3048,ED3052,ED3073,EG4347,EG4725,GXW1,JT11398,JU1172,JU1246,JU1395,JU1491,JU1581,JU1793,JU2001,JU2007,JU2316,JU2464,JU2466,JU310,JU393,JU774,JU775,JU778,JU847,LKC34,MY10,NIC1,NIC199,NIC231,NIC236,NIC256,NIC267,NIC3,PB303,QX1791,QX1792,QX1794,RC301,WN2001
II	12539694	A	G	0.202128	F49C5.4	WBGene00009867	protein_coding	intron	LOW	NA	0.235332536084241	CX11264,CX11292,CX11314,ED3005,ED3011,ED3049,ED3077,JU323,MY1,MY16,MY23,NIC166,PB306,PS2025,QG556,QG557,QX1212,QX1233,QX1793
II	12540845	G	A	0.308511	F49C5.4	WBGene00009867	protein_coding	missense	HIGH	234G>234R	0.0341339924810558	BRC20067,CX11285,ED3048,ED3073,EG4347,JU1172,JU1246,JU1395,JU1491,JU1581,JU1793,JU2001,JU2007,JU2316,JU2466,JU310,JU393,JU775,JU778,NIC1,NIC199,NIC231,NIC236,NIC256,NIC3,PB303,QX1792,QX1794,RC301
II	12540917	G	C	0.457447	F49C5.4	WBGene00009867	protein_coding	intron	LOW	NA	0.485372324960997	BRC20067,CB4856,CX11285,DL226,DL238,ED3048,ED3052,ED3073,EG4347,EG4725,GXW1,JT11398,JU1172,JU1246,JU1395,JU1491,JU1581,JU1793,JU2001,JU2007,JU2316,JU2464,JU2466,JU310,JU393,JU774,JU775,JU778,JU847,LKC34,MY10,NIC1,NIC199,NIC231,NIC236,NIC256,NIC267,NIC3,PB303,QX1792,QX1794,RC301,WN2001
II	12540958	T	C	0.489362	F49C5.4	WBGene00009867	protein_coding	intron	LOW	NA	0.184976277448691	BRC20067,CB4856,CX11285,DL226,DL238,ECA36,ED3048,ED3052,ED3073,EG4347,EG4725,GXW1,JT11398,JU1172,JU1246,JU1395,JU1491,JU1581,JU1793,JU2001,JU2007,JU2316,JU2464,JU2466,JU310,JU393,JU774,JU775,JU778,JU847,KR314,LKC34,MY10,NIC1,NIC199,NIC231,NIC236,NIC256,NIC267,NIC3,PB303,QX1791,QX1792,QX1794,RC301,WN2001
II	12541320	G	A	0.457447	F49C5.4	WBGene00009867	protein_coding	missense	HIGH	311A>311T	0.485372324960997	BRC20067,CB4856,CX11285,DL226,DL238,ED3048,ED3052,ED3073,EG4347,EG4725,GXW1,JT11398,JU1172,JU1246,JU1395,JU1491,JU1581,JU1793,JU2001,JU2007,JU2316,JU2464,JU2466,JU310,JU393,JU774,JU775,JU778,JU847,LKC34,MY10,NIC1,NIC199,NIC231,NIC236,NIC256,NIC267,NIC3,PB303,QX1792,QX1794,RC301,WN2001
II	12541464	C	A	0.265957	F49C5.4	WBGene00009867	protein_coding	missense	HIGH	359L>359M	0.315552194649727	CX11254,CX11264,CX11271,CX11276,CX11292,CX11314,ED3005,ED3011,ED3046,ED3049,ED3077,JU323,MY1,MY16,MY23,NIC166,NIC207,PB306,PS2025,QG536,QG556,QG557,QX1212,QX1233,QX1793
II	12541531	C	T	0.457447	F49C5.4	WBGene00009867	protein_coding	missense	HIGH	381S>381F	0.485372324960997	BRC20067,CB4856,CX11285,DL226,DL238,ED3048,ED3052,ED3073,EG4347,EG4725,GXW1,JT11398,JU1172,JU1246,JU1395,JU1491,JU1581,JU1793,JU2001,JU2007,JU2316,JU2464,JU2466,JU310,JU393,JU774,JU775,JU778,JU847,LKC34,MY10,NIC1,NIC199,NIC231,NIC236,NIC256,NIC267,NIC3,PB303,QX1792,QX1794,RC301,WN2001
II	12542125	T	C	0.106383	F49C5.4	WBGene00009867	protein_coding	synonymous	LOW	424N	0.0512322436196077	BRC20067,CB4856,CB4932,CX11254,CX11264,CX11271,CX11276,CX11285,CX11292,CX11314,DL226,DL238,ECA36,ED3005,ED3011,ED3017,ED3046,ED3048,ED3049,ED3052,ED3073,ED3077,EG4347,EG4349,EG4725,GXW1,JT11398,JU1172,JU1242,JU1246,JU1395,JU1409,JU1491,JU1530,JU1581,JU1652,JU1793,JU2001,JU2007,JU2316,JU2464,JU2466,JU258,JU310,JU323,JU346,JU360,JU393,JU397,JU440,JU642,JU774,JU775,JU778,JU847,KR314,LKC34,MY1,MY10,M…
II	12542188	A	T	0.308511	F49C5.4	WBGene00009867	protein_coding	synonymous	LOW	445A	0.0341339924810558	BRC20067,CX11285,ED3048,ED3073,EG4347,JU1172,JU1246,JU1395,JU1491,JU1581,JU1793,JU2001,JU2007,JU2316,JU2466,JU310,JU393,JU775,JU778,NIC1,NIC199,NIC231,NIC236,NIC256,NIC3,PB303,QX1792,QX1794,RC301
II	12542279	C	T	0.106383	F49C5.4	WBGene00009867	protein_coding	intron	LOW	NA	0.0512322436196077	BRC20067,CB4856,CB4932,CX11254,CX11264,CX11271,CX11276,CX11285,CX11292,CX11314,DL226,DL238,ECA36,ED3005,ED3011,ED3017,ED3046,ED3048,ED3049,ED3052,ED3073,ED3077,EG4347,EG4349,EG4725,GXW1,JT11398,JU1172,JU1242,JU1246,JU1395,JU1409,JU1491,JU1530,JU1581,JU1652,JU1793,JU2001,JU2007,JU2316,JU2464,JU2466,JU258,JU310,JU323,JU346,JU360,JU393,JU397,JU440,JU642,JU774,JU775,JU778,JU847,KR314,LKC34,MY1,MY10,M…
II	12542331	C	T	0.414894	F49C5.4	WBGene00009867	protein_coding	synonymous	LOW	476S	0.0390828826523412	CB4932,CX11254,CX11264,CX11271,CX11276,CX11292,CX11314,ED3005,ED3011,ED3017,ED3046,ED3049,ED3077,EG4349,JU1242,JU1409,JU1530,JU1652,JU258,JU323,JU346,JU360,JU397,JU440,JU642,KR314,MY1,MY16,MY23,NIC166,NIC207,PB306,PS2025,QG536,QG556,QG557,QX1212,QX1233,QX1793
II	12542546	G	A	0.117021	NA	NA	NA	NA	NA	NA	1.05302725544763	DL226,DL238,ED3052,EG4725,GXW1,JU2464,JU774,LKC34,MY10,NIC267,WN2001
II	12542769	A	G	0.202128	F49C5.9	WBGene00044031	protein_coding	synonymous	LOW	372V	0.1792259531229	BRC20067,CB4856,CX11254,CX11264,CX11271,CX11276,CX11285,CX11292,CX11314,DL226,DL238,ED3005,ED3011,ED3017,ED3046,ED3048,ED3049,ED3052,ED3073,ED3077,EG4347,EG4349,EG4725,GXW1,JU1172,JU1246,JU1395,JU1409,JU1491,JU1530,JU1581,JU1652,JU1793,JU2001,JU2007,JU2316,JU2464,JU2466,JU258,JU310,JU323,JU360,JU393,JU440,JU642,JU774,JU775,JU778,LKC34,MY1,MY10,MY16,MY23,NIC1,NIC166,NIC199,NIC207,NIC231,NIC236,NIC…
II	12543183	A	G	0.0531915	F49C5.9	WBGene00044031	protein_coding	missense	HIGH	277I>277T	0.563967995064099	CB4932,JU1242,JU346,JU397,KR314
II	12543450	T	G	0.0531915	F49C5.9	WBGene00044031	protein_coding	synonymous	LOW	206A	0.563967995064099	CB4932,JU1242,JU346,JU397,KR314
II	12543496	T	G	0.106383	F49C5.9	WBGene00044031	protein_coding	intron	LOW	NA	0.0512322436196077	BRC20067,CB4856,CB4932,CX11254,CX11264,CX11271,CX11276,CX11285,CX11292,CX11314,DL226,DL238,ECA36,ED3005,ED3011,ED3017,ED3046,ED3048,ED3049,ED3052,ED3073,ED3077,EG4347,EG4349,EG4725,GXW1,JT11398,JU1172,JU1242,JU1246,JU1395,JU1409,JU1491,JU1530,JU1581,JU1652,JU1793,JU2001,JU2007,JU2316,JU2464,JU2466,JU258,JU310,JU323,JU346,JU360,JU393,JU397,JU440,JU642,JU774,JU775,JU778,JU847,KR314,LKC34,MY1,MY10,M…
II	12543525	T	C	0.202128	F49C5.9	WBGene00044031	protein_coding	intron	LOW	NA	0.1792259531229	BRC20067,CB4856,CX11254,CX11264,CX11271,CX11276,CX11285,CX11292,CX11314,DL226,DL238,ED3005,ED3011,ED3017,ED3046,ED3048,ED3049,ED3052,ED3073,ED3077,EG4347,EG4349,EG4725,GXW1,JU1172,JU1246,JU1395,JU1409,JU1491,JU1530,JU1581,JU1652,JU1793,JU2001,JU2007,JU2316,JU2464,JU2466,JU258,JU310,JU323,JU360,JU393,JU440,JU642,JU774,JU775,JU778,LKC34,MY1,MY10,MY16,MY23,NIC1,NIC166,NIC199,NIC207,NIC231,NIC236,NIC…
II	12543581	G	A	0.0744681	F49C5.9	WBGene00044031	protein_coding	missense	HIGH	179A>179V	0.377621367978222	CB4932,JT11398,JU1242,JU346,JU397,JU847,KR314
II	12543628	C	T	0.117021	F49C5.9	WBGene00044031	protein_coding	synonymous	LOW	163V	1.05302725544763	DL226,DL238,ED3052,EG4725,GXW1,JU2464,JU774,LKC34,MY10,NIC267,WN2001
II	12543856	A	C	0.308511	F49C5.9	WBGene00044031	protein_coding	intron	LOW	NA	0.0341339924810558	BRC20067,CX11285,ED3048,ED3073,EG4347,JU1172,JU1246,JU1395,JU1491,JU1581,JU1793,JU2001,JU2007,JU2316,JU2466,JU310,JU393,JU775,JU778,NIC1,NIC199,NIC231,NIC236,NIC256,NIC3,PB303,QX1792,QX1794,RC301
II	12544521	G	A	0.0957447	F49C5.9	WBGene00044031	protein_coding	missense	HIGH	38S>38F	0.586397230613153	CB4856,CB4932,ECA36,JT11398,JU1242,JU346,JU397,JU847,KR314
II	12544555	G	C	0.0531915	F49C5.9	WBGene00044031	protein_coding	missense	HIGH	27R>27G	0.563967995064099	CB4932,JU1242,JU346,JU397,KR314
II	12544751	A	G	0.106383	NA	NA	NA	NA	NA	NA	0.0512322436196077	BRC20067,CB4856,CB4932,CX11254,CX11264,CX11271,CX11276,CX11285,CX11292,CX11314,DL226,DL238,ECA36,ED3005,ED3011,ED3017,ED3046,ED3048,ED3049,ED3052,ED3073,ED3077,EG4347,EG4349,EG4725,GXW1,JT11398,JU1172,JU1242,JU1246,JU1395,JU1409,JU1491,JU1530,JU1581,JU1652,JU1793,JU2001,JU2007,JU2316,JU2464,JU2466,JU258,JU310,JU323,JU346,JU360,JU393,JU397,JU440,JU642,JU774,JU775,JU778,JU847,KR314,LKC34,MY1,MY10,M…
II	12544752	G	A	0.202128	NA	NA	NA	NA	NA	NA	0.1792259531229	BRC20067,CB4856,CX11254,CX11264,CX11271,CX11276,CX11285,CX11292,CX11314,DL226,DL238,ED3005,ED3011,ED3017,ED3046,ED3048,ED3049,ED3052,ED3073,ED3077,EG4347,EG4349,EG4725,GXW1,JU1172,JU1246,JU1395,JU1409,JU1491,JU1530,JU1581,JU1652,JU1793,JU2001,JU2007,JU2316,JU2464,JU2466,JU258,JU310,JU323,JU360,JU393,JU440,JU642,JU774,JU775,JU778,LKC34,MY1,MY10,MY16,MY23,NIC1,NIC166,NIC199,NIC207,NIC231,NIC236,NIC…
II	12544977	A	C	0.319149	NA	NA	NA	NA	NA	NA	0.459986765952434	BRC20067,CB4856,CX11254,CX11264,CX11271,CX11276,CX11285,CX11292,CX11314,ED3005,ED3011,ED3017,ED3046,ED3048,ED3049,ED3073,ED3077,EG4347,EG4349,JU1172,JU1246,JU1395,JU1409,JU1491,JU1530,JU1581,JU1652,JU1793,JU2001,JU2007,JU2316,JU2466,JU258,JU310,JU323,JU360,JU393,JU440,JU642,JU775,JU778,MY1,MY16,MY23,NIC1,NIC166,NIC199,NIC207,NIC231,NIC236,NIC256,NIC3,PB303,PB306,PS2025,QG536,QG556,QG557,QX1212,QX…
II	12546763	G	T	0.0531915	F49C5.10	WBGene00044162	protein_coding	start_lost	HIGH	NA	0.563967995064099	CB4932,JU1242,JU346,JU397,KR314
II	12547036	G	T	0.191489	F49C5.10	WBGene00044162	protein_coding	intron	LOW	NA	0.732054342875429	CB4932,DL226,DL238,ECA36,ED3052,EG4725,GXW1,JU1242,JU2464,JU346,JU397,JU774,KR314,LKC34,MY10,NIC267,QX1791,WN2001
II	12547300	A	C	0.212766	NA	NA	NA	@12547221	Linker	NA	0.616156510233136	CB4932,DL226,DL238,ECA36,ED3052,EG4725,GXW1,JT11398,JU1242,JU2464,JU346,JU397,JU774,JU847,KR314,LKC34,MY10,NIC267,QX1791,WN2001
II	12547324	C	T	0.117021	NA	NA	NA	@12547221	Linker	NA	1.05302725544763	DL226,DL238,ED3052,EG4725,GXW1,JU2464,JU774,LKC34,MY10,NIC267,WN2001
II	12547440	A	C	0.0531915	NA	NA	NA	@12547221	Linker	NA	0.563967995064099	CB4932,JU1242,JU346,JU397,KR314
II	12547580	A	G	0.117021	NA	NA	NA	@12547221	Linker	NA	1.05302725544763	DL226,DL238,ED3052,EG4725,GXW1,JU2464,JU774,LKC34,MY10,NIC267,WN2001
II	12547767	C	A	0.468085	NA	NA	NA	NA	NA	NA	0.406543689568078	BRC20067,CB4856,CB4932,CX11285,DL226,DL238,ECA36,ED3048,ED3052,ED3073,EG4347,EG4725,GXW1,JT11398,JU1172,JU1242,JU1246,JU1395,JU1491,JU1581,JU1793,JU2001,JU2007,JU2316,JU2464,JU2466,JU310,JU346,JU393,JU397,JU774,JU775,JU778,JU847,KR314,LKC34,MY10,NIC1,NIC199,NIC231,NIC236,NIC256,NIC267,NIC3,PB303,QX1791,QX1792,QX1794,RC301,WN2001
II	12548497	C	T	0.468085	NA	NA	NA	NA	NA	NA	0.406543689568078	BRC20067,CB4856,CB4932,CX11285,DL226,DL238,ECA36,ED3048,ED3052,ED3073,EG4347,EG4725,GXW1,JT11398,JU1172,JU1242,JU1246,JU1395,JU1491,JU1581,JU1793,JU2001,JU2007,JU2316,JU2464,JU2466,JU310,JU346,JU393,JU397,JU774,JU775,JU778,JU847,KR314,LKC34,MY10,NIC1,NIC199,NIC231,NIC236,NIC256,NIC267,NIC3,PB303,QX1791,QX1792,QX1794,RC301,WN2001
II	12548675	T	C	0.468085	NA	NA	NA	NA	NA	NA	0.406543689568078	BRC20067,CB4856,CB4932,CX11285,DL226,DL238,ECA36,ED3048,ED3052,ED3073,EG4347,EG4725,GXW1,JT11398,JU1172,JU1242,JU1246,JU1395,JU1491,JU1581,JU1793,JU2001,JU2007,JU2316,JU2464,JU2466,JU310,JU346,JU393,JU397,JU774,JU775,JU778,JU847,KR314,LKC34,MY10,NIC1,NIC199,NIC231,NIC236,NIC256,NIC267,NIC3,PB303,QX1791,QX1792,QX1794,RC301,WN2001
II	12548727	A	G	0.382979	NA	NA	NA	NA	NA	NA	0.412242019587191	BRC20067,CB4856,CB4932,CX11285,DL226,DL238,ED3017,ED3048,ED3052,ED3073,EG4347,EG4349,EG4725,GXW1,JT11398,JU1172,JU1242,JU1246,JU1395,JU1409,JU1491,JU1530,JU1581,JU1652,JU1793,JU2001,JU2007,JU2316,JU2464,JU2466,JU258,JU310,JU346,JU360,JU393,JU397,JU440,JU642,JU774,JU775,JU778,JU847,KR314,LKC34,MY10,NIC1,NIC199,NIC231,NIC236,NIC256,NIC267,NIC3,PB303,QX1791,QX1792,QX1794,RC301,WN2001
II	12549016	G	A	0.159574	NA	NA	NA	NA	NA	NA	1.37980347258953	CB4932,DL226,DL238,ED3052,EG4725,GXW1,JU1242,JU2464,JU346,JU397,JU774,LKC34,MY10,NIC267,WN2001
II	12549025	T	A	0.0957447	NA	NA	NA	NA	NA	NA	1.23980380239364	ED3017,EG4349,JU1409,JU1530,JU1652,JU258,JU360,JU440,JU642
II	12549175	T	C	0.308511	NA	NA	NA	NA	NA	NA	0.0341339924810558	BRC20067,CX11285,ED3048,ED3073,EG4347,JU1172,JU1246,JU1395,JU1491,JU1581,JU1793,JU2001,JU2007,JU2316,JU2466,JU310,JU393,JU775,JU778,NIC1,NIC199,NIC231,NIC236,NIC256,NIC3,PB303,QX1792,QX1794,RC301
II	12549205	T	A	0.0957447	NA	NA	NA	NA	NA	NA	1.23980380239364	ED3017,EG4349,JU1409,JU1530,JU1652,JU258,JU360,JU440,JU642
II	12549438	A	G	0.478723	NA	NA	NA	NA	NA	NA	0.458663373696475	BRC20067,CB4932,CX11285,DL226,DL238,ECA36,ED3048,ED3052,ED3073,EG4347,EG4725,GXW1,JT11398,JU1172,JU1242,JU1246,JU1395,JU1491,JU1581,JU1793,JU2001,JU2007,JU2316,JU2464,JU2466,JU310,JU346,JU393,JU397,JU774,JU775,JU778,JU847,KR314,LKC34,MY10,NIC1,NIC199,NIC231,NIC236,NIC256,NIC267,NIC3,PB303,QX1791,QX1792,QX1794,RC301,WN2001
II	12549852	A	G	0.478723	NA	NA	NA	NA	NA	NA	0.458663373696475	BRC20067,CB4932,CX11285,DL226,DL238,ECA36,ED3048,ED3052,ED3073,EG4347,EG4725,GXW1,JT11398,JU1172,JU1242,JU1246,JU1395,JU1491,JU1581,JU1793,JU2001,JU2007,JU2316,JU2464,JU2466,JU310,JU346,JU393,JU397,JU774,JU775,JU778,JU847,KR314,LKC34,MY10,NIC1,NIC199,NIC231,NIC236,NIC256,NIC267,NIC3,PB303,QX1791,QX1792,QX1794,RC301,WN2001
II	12549918	C	T	0.106383	NA	NA	NA	NA	NA	NA	0.859433196626964	DL226,ED3052,EG4725,GXW1,JU2464,JU774,LKC34,MY10,NIC267,WN2001
II	12550162	A	G	0.308511	NA	NA	NA	NA	NA	NA	0.0341339924810558	BRC20067,CX11285,ED3048,ED3073,EG4347,JU1172,JU1246,JU1395,JU1491,JU1581,JU1793,JU2001,JU2007,JU2316,JU2466,JU310,JU393,JU775,JU778,NIC1,NIC199,NIC231,NIC236,NIC256,NIC3,PB303,QX1792,QX1794,RC301
II	12550203	G	A	0.468085	NA	NA	NA	NA	NA	NA	0.406543689568078	BRC20067,CB4856,CB4932,CX11285,DL226,DL238,ECA36,ED3048,ED3052,ED3073,EG4347,EG4725,GXW1,JT11398,JU1172,JU1242,JU1246,JU1395,JU1491,JU1581,JU1793,JU2001,JU2007,JU2316,JU2464,JU2466,JU310,JU346,JU393,JU397,JU774,JU775,JU778,JU847,KR314,LKC34,MY10,NIC1,NIC199,NIC231,NIC236,NIC256,NIC267,NIC3,PB303,QX1791,QX1792,QX1794,RC301,WN2001
II	12550497	A	G	0.159574	NA	NA	NA	NA	NA	NA	1.37980347258953	CB4932,DL226,DL238,ED3052,EG4725,GXW1,JU1242,JU2464,JU346,JU397,JU774,LKC34,MY10,NIC267,WN2001
II	12550516	C	A	0.382979	NA	NA	NA	NA	NA	NA	0.412242019587191	BRC20067,CB4856,CB4932,CX11285,DL226,DL238,ED3017,ED3048,ED3052,ED3073,EG4347,EG4349,EG4725,GXW1,JT11398,JU1172,JU1242,JU1246,JU1395,JU1409,JU1491,JU1530,JU1581,JU1652,JU1793,JU2001,JU2007,JU2316,JU2464,JU2466,JU258,JU310,JU346,JU360,JU393,JU397,JU440,JU642,JU774,JU775,JU778,JU847,KR314,LKC34,MY10,NIC1,NIC199,NIC231,NIC236,NIC256,NIC267,NIC3,PB303,QX1791,QX1792,QX1794,RC301,WN2001
II	12550551	T	G	0.489362	NA	NA	NA	NA	NA	NA	0.214398154022799	BRC20067,CB4932,CX11285,DL226,DL238,ED3048,ED3052,ED3073,EG4347,EG4725,GXW1,JT11398,JU1172,JU1242,JU1246,JU1395,JU1491,JU1581,JU1793,JU2001,JU2007,JU2316,JU2464,JU2466,JU310,JU346,JU393,JU397,JU774,JU775,JU778,JU847,KR314,LKC34,MY10,NIC1,NIC199,NIC231,NIC236,NIC256,NIC267,NIC3,PB303,QX1791,QX1792,QX1794,RC301,WN2001
II	12550674	A	T	0.489362	NA	NA	NA	NA	NA	NA	0.214398154022799	BRC20067,CB4932,CX11285,DL226,DL238,ED3048,ED3052,ED3073,EG4347,EG4725,GXW1,JT11398,JU1172,JU1242,JU1246,JU1395,JU1491,JU1581,JU1793,JU2001,JU2007,JU2316,JU2464,JU2466,JU310,JU346,JU393,JU397,JU774,JU775,JU778,JU847,KR314,LKC34,MY10,NIC1,NIC199,NIC231,NIC236,NIC256,NIC267,NIC3,PB303,QX1791,QX1792,QX1794,RC301,WN2001
II	12550844	C	T	0.106383	NA	NA	NA	NA	NA	NA	0.859433196626964	DL226,ED3052,EG4725,GXW1,JU2464,JU774,LKC34,MY10,NIC267,WN2001
II	12550910	T	A	0.308511	NA	NA	NA	NA	NA	NA	0.0341339924810558	BRC20067,CX11285,ED3048,ED3073,EG4347,JU1172,JU1246,JU1395,JU1491,JU1581,JU1793,JU2001,JU2007,JU2316,JU2466,JU310,JU393,JU775,JU778,NIC1,NIC199,NIC231,NIC236,NIC256,NIC3,PB303,QX1792,QX1794,RC301
II	12550962	C	T	0.308511	NA	NA	NA	NA	NA	NA	0.0341339924810558	BRC20067,CX11285,ED3048,ED3073,EG4347,JU1172,JU1246,JU1395,JU1491,JU1581,JU1793,JU2001,JU2007,JU2316,JU2466,JU310,JU393,JU775,JU778,NIC1,NIC199,NIC231,NIC236,NIC256,NIC3,PB303,QX1792,QX1794,RC301
II	12551101	G	T	0.308511	NA	NA	NA	NA	NA	NA	0.0341339924810558	BRC20067,CX11285,ED3048,ED3073,EG4347,JU1172,JU1246,JU1395,JU1491,JU1581,JU1793,JU2001,JU2007,JU2316,JU2466,JU310,JU393,JU775,JU778,NIC1,NIC199,NIC231,NIC236,NIC256,NIC3,PB303,QX1792,QX1794,RC301
II	12551350	A	G	0.159574	NA	NA	NA	NA	NA	NA	1.37980347258953	CB4932,DL226,DL238,ED3052,EG4725,GXW1,JU1242,JU2464,JU346,JU397,JU774,LKC34,MY10,NIC267,WN2001
II	12551401	A	C	0.0638298	NA	NA	NA	NA	NA	NA	0.0594772178362204	CX11254,CX11271,CX11276,ED3046,NIC207,QG536
II	12551672	A	G	0.468085	NA	NA	NA	NA	NA	NA	0.406543689568078	BRC20067,CB4856,CB4932,CX11285,DL226,DL238,ECA36,ED3048,ED3052,ED3073,EG4347,EG4725,GXW1,JT11398,JU1172,JU1242,JU1246,JU1395,JU1491,JU1581,JU1793,JU2001,JU2007,JU2316,JU2464,JU2466,JU310,JU346,JU393,JU397,JU774,JU775,JU778,JU847,KR314,LKC34,MY10,NIC1,NIC199,NIC231,NIC236,NIC256,NIC267,NIC3,PB303,QX1791,QX1792,QX1794,RC301,WN2001
II	12551840	T	C	0.489362	NA	NA	NA	NA	NA	NA	0.214398154022799	BRC20067,CB4932,CX11285,DL226,DL238,ED3048,ED3052,ED3073,EG4347,EG4725,GXW1,JT11398,JU1172,JU1242,JU1246,JU1395,JU1491,JU1581,JU1793,JU2001,JU2007,JU2316,JU2464,JU2466,JU310,JU346,JU393,JU397,JU774,JU775,JU778,JU847,KR314,LKC34,MY10,NIC1,NIC199,NIC231,NIC236,NIC256,NIC267,NIC3,PB303,QX1791,QX1792,QX1794,RC301,WN2001
II	12551946	T	C	0.308511	NA	NA	NA	NA	NA	NA	0.0341339924810558	BRC20067,CX11285,ED3048,ED3073,EG4347,JU1172,JU1246,JU1395,JU1491,JU1581,JU1793,JU2001,JU2007,JU2316,JU2466,JU310,JU393,JU775,JU778,NIC1,NIC199,NIC231,NIC236,NIC256,NIC3,PB303,QX1792,QX1794,RC301
II	12552334	C	T	0.117021	NA	NA	NA	NA	NA	NA	1.05302725544763	DL226,DL238,ED3052,EG4725,GXW1,JU2464,JU774,LKC34,MY10,NIC267,WN2001
II	12553001	A	T	0.117021	NA	NA	NA	NA	NA	NA	1.05302725544763	DL226,DL238,ED3052,EG4725,GXW1,JU2464,JU774,LKC34,MY10,NIC267,WN2001
II	12553214	A	T	0.308511	NA	NA	NA	NA	NA	NA	0.0341339924810558	BRC20067,CX11285,ED3048,ED3073,EG4347,JU1172,JU1246,JU1395,JU1491,JU1581,JU1793,JU2001,JU2007,JU2316,JU2466,JU310,JU393,JU775,JU778,NIC1,NIC199,NIC231,NIC236,NIC256,NIC3,PB303,QX1792,QX1794,RC301
II	12553220	T	C	0.37234	NA	NA	NA	NA	NA	NA	0.192256747761731	BRC20067,CB4856,CB4932,CX11285,DL226,DL238,ECA36,ED3017,ED3048,ED3052,ED3073,EG4347,EG4349,EG4725,GXW1,JT11398,JU1172,JU1242,JU1246,JU1395,JU1409,JU1491,JU1530,JU1581,JU1652,JU1793,JU2001,JU2007,JU2316,JU2464,JU2466,JU258,JU310,JU346,JU360,JU393,JU397,JU440,JU642,JU774,JU775,JU778,JU847,KR314,LKC34,MY10,NIC1,NIC199,NIC231,NIC236,NIC256,NIC267,NIC3,PB303,QX1791,QX1792,QX1794,RC301,WN2001
II	12553384	C	T	0.0531915	NA	NA	NA	NA	NA	NA	0.482701507151802	EG4347,JU1491,JU778,KR314,QX1791
II	12554177	C	A	0.106383	NA	NA	NA	NA	NA	NA	0.0512322436196077	BRC20067,CB4856,CB4932,CX11254,CX11264,CX11271,CX11276,CX11285,CX11292,CX11314,DL226,DL238,ECA36,ED3005,ED3011,ED3017,ED3046,ED3048,ED3049,ED3052,ED3073,ED3077,EG4347,EG4349,EG4725,GXW1,JT11398,JU1172,JU1242,JU1246,JU1395,JU1409,JU1491,JU1530,JU1581,JU1652,JU1793,JU2001,JU2007,JU2316,JU2464,JU2466,JU258,JU310,JU323,JU346,JU360,JU393,JU397,JU440,JU642,JU774,JU775,JU778,JU847,KR314,LKC34,MY1,MY10,M…
II	12554257	A	G	0.308511	NA	NA	NA	NA	NA	NA	0.0341339924810558	BRC20067,CX11285,ED3048,ED3073,EG4347,JU1172,JU1246,JU1395,JU1491,JU1581,JU1793,JU2001,JU2007,JU2316,JU2466,JU310,JU393,JU775,JU778,NIC1,NIC199,NIC231,NIC236,NIC256,NIC3,PB303,QX1792,QX1794,RC301
II	12554298	G	C	0.468085	NA	NA	NA	NA	NA	NA	0.406543689568078	BRC20067,CB4856,CB4932,CX11285,DL226,DL238,ECA36,ED3048,ED3052,ED3073,EG4347,EG4725,GXW1,JT11398,JU1172,JU1242,JU1246,JU1395,JU1491,JU1581,JU1793,JU2001,JU2007,JU2316,JU2464,JU2466,JU310,JU346,JU393,JU397,JU774,JU775,JU778,JU847,KR314,LKC34,MY10,NIC1,NIC199,NIC231,NIC236,NIC256,NIC267,NIC3,PB303,QX1791,QX1792,QX1794,RC301,WN2001
II	12554342	A	G	0.308511	NA	NA	NA	NA	NA	NA	0.0341339924810558	BRC20067,CX11285,ED3048,ED3073,EG4347,JU1172,JU1246,JU1395,JU1491,JU1581,JU1793,JU2001,JU2007,JU2316,JU2466,JU310,JU393,JU775,JU778,NIC1,NIC199,NIC231,NIC236,NIC256,NIC3,PB303,QX1792,QX1794,RC301
II	12554343	T	C	0.308511	NA	NA	NA	NA	NA	NA	0.0341339924810558	BRC20067,CX11285,ED3048,ED3073,EG4347,JU1172,JU1246,JU1395,JU1491,JU1581,JU1793,JU2001,JU2007,JU2316,JU2466,JU310,JU393,JU775,JU778,NIC1,NIC199,NIC231,NIC236,NIC256,NIC3,PB303,QX1792,QX1794,RC301
II	12554353	C	T	0.329787	NA	NA	NA	NA	NA	NA	0.543844806223225	BRC20067,CX11285,ED3048,ED3073,EG4347,JU1172,JU1246,JU1395,JU1491,JU1581,JU1793,JU2001,JU2007,JU2316,JU2466,JU310,JU393,JU775,JU778,KR314,NIC1,NIC199,NIC231,NIC236,NIC256,NIC3,PB303,QX1791,QX1792,QX1794,RC301
II	12554450	C	G	0.340426	NA	NA	NA	NA	NA	NA	0.305345150217291	BRC20067,CX11285,ECA36,ED3048,ED3073,EG4347,JU1172,JU1246,JU1395,JU1491,JU1581,JU1793,JU2001,JU2007,JU2316,JU2466,JU310,JU393,JU775,JU778,KR314,NIC1,NIC199,NIC231,NIC236,NIC256,NIC3,PB303,QX1791,QX1792,QX1794,RC301
II	12554995	C	A	0.351064	NA	NA	NA	NA	NA	NA	0.619216652719963	BRC20067,CX11285,ED3048,ED3073,EG4347,JT11398,JU1172,JU1246,JU1395,JU1491,JU1581,JU1793,JU2001,JU2007,JU2316,JU2466,JU310,JU393,JU775,JU778,JU847,KR314,NIC1,NIC199,NIC231,NIC236,NIC256,NIC3,PB303,QX1791,QX1792,QX1794,RC301
II	12555068	G	A	0.308511	NA	NA	NA	NA	NA	NA	0.0341339924810558	BRC20067,CX11285,ED3048,ED3073,EG4347,JU1172,JU1246,JU1395,JU1491,JU1581,JU1793,JU2001,JU2007,JU2316,JU2466,JU310,JU393,JU775,JU778,NIC1,NIC199,NIC231,NIC236,NIC256,NIC3,PB303,QX1792,QX1794,RC301
II	12555215	G	C	0.308511	NA	NA	NA	NA	NA	NA	0.0341339924810558	BRC20067,CX11285,ED3048,ED3073,EG4347,JU1172,JU1246,JU1395,JU1491,JU1581,JU1793,JU2001,JU2007,JU2316,JU2466,JU310,JU393,JU775,JU778,NIC1,NIC199,NIC231,NIC236,NIC256,NIC3,PB303,QX1792,QX1794,RC301
II	12555416	G	T	0.351064	NA	NA	NA	NA	NA	NA	0.619216652719963	BRC20067,CX11285,ED3048,ED3073,EG4347,JT11398,JU1172,JU1246,JU1395,JU1491,JU1581,JU1793,JU2001,JU2007,JU2316,JU2466,JU310,JU393,JU775,JU778,JU847,KR314,NIC1,NIC199,NIC231,NIC236,NIC256,NIC3,PB303,QX1791,QX1792,QX1794,RC301
II	12555511	T	A	0.5	NA	NA	NA	NA	NA	NA	0.336893325266594	BRC20067,CB4856,CB4932,CX11285,DL226,DL238,ECA36,ED3048,ED3052,ED3073,EG4347,EG4725,GXW1,JU1172,JU1242,JU1246,JU1395,JU1491,JU1581,JU1793,JU2001,JU2007,JU2316,JU2464,JU2466,JU310,JU346,JU393,JU397,JU774,JU775,JU778,LKC34,MY10,NIC1,NIC199,NIC231,NIC236,NIC256,NIC267,NIC3,PB303,QX1791,QX1792,QX1794,RC301,WN2001
II	12555678	A	T	0.308511	NA	NA	NA	NA	NA	NA	0.0341339924810558	BRC20067,CX11285,ED3048,ED3073,EG4347,JU1172,JU1246,JU1395,JU1491,JU1581,JU1793,JU2001,JU2007,JU2316,JU2466,JU310,JU393,JU775,JU778,NIC1,NIC199,NIC231,NIC236,NIC256,NIC3,PB303,QX1792,QX1794,RC301
II	12555756	A	G	0.308511	NA	NA	NA	NA	NA	NA	0.0341339924810558	BRC20067,CX11285,ED3048,ED3073,EG4347,JU1172,JU1246,JU1395,JU1491,JU1581,JU1793,JU2001,JU2007,JU2316,JU2466,JU310,JU393,JU775,JU778,NIC1,NIC199,NIC231,NIC236,NIC256,NIC3,PB303,QX1792,QX1794,RC301
II	12555947	A	G	0.308511	F49C5.11	WBGene00044163	protein_coding	synonymous	LOW	13L	0.0341339924810558	BRC20067,CX11285,ED3048,ED3073,EG4347,JU1172,JU1246,JU1395,JU1491,JU1581,JU1793,JU2001,JU2007,JU2316,JU2466,JU310,JU393,JU775,JU778,NIC1,NIC199,NIC231,NIC236,NIC256,NIC3,PB303,QX1792,QX1794,RC301
II	12556605	T	A	0.308511	F49C5.11	WBGene00044163	protein_coding	intron	LOW	NA	0.0341339924810558	BRC20067,CX11285,ED3048,ED3073,EG4347,JU1172,JU1246,JU1395,JU1491,JU1581,JU1793,JU2001,JU2007,JU2316,JU2466,JU310,JU393,JU775,JU778,NIC1,NIC199,NIC231,NIC236,NIC256,NIC3,PB303,QX1792,QX1794,RC301
II	12556978	T	G	0.351064	F49C5.11	WBGene00044163	protein_coding	3_prime_utr	LOW	NA	0.619216652719963	BRC20067,CX11285,ED3048,ED3073,EG4347,JT11398,JU1172,JU1246,JU1395,JU1491,JU1581,JU1793,JU2001,JU2007,JU2316,JU2466,JU310,JU393,JU775,JU778,JU847,KR314,NIC1,NIC199,NIC231,NIC236,NIC256,NIC3,PB303,QX1791,QX1792,QX1794,RC301
II	12557028	T	C	0.308511	F49C5.11	WBGene00044163	protein_coding	3_prime_utr	LOW	NA	0.0341339924810558	BRC20067,CX11285,ED3048,ED3073,EG4347,JU1172,JU1246,JU1395,JU1491,JU1581,JU1793,JU2001,JU2007,JU2316,JU2466,JU310,JU393,JU775,JU778,NIC1,NIC199,NIC231,NIC236,NIC256,NIC3,PB303,QX1792,QX1794,RC301
II	12557218	C	T	0.308511	NA	NA	NA	NA	NA	NA	0.0341339924810558	BRC20067,CX11285,ED3048,ED3073,EG4347,JU1172,JU1246,JU1395,JU1491,JU1581,JU1793,JU2001,JU2007,JU2316,JU2466,JU310,JU393,JU775,JU778,NIC1,NIC199,NIC231,NIC236,NIC256,NIC3,PB303,QX1792,QX1794,RC301
II	12557356	T	A	0.308511	NA	NA	NA	NA	NA	NA	0.0341339924810558	BRC20067,CX11285,ED3048,ED3073,EG4347,JU1172,JU1246,JU1395,JU1491,JU1581,JU1793,JU2001,JU2007,JU2316,JU2466,JU310,JU393,JU775,JU778,NIC1,NIC199,NIC231,NIC236,NIC256,NIC3,PB303,QX1792,QX1794,RC301
II	12557564	A	C	0.308511	NA	NA	NA	NA	NA	NA	0.0341339924810558	BRC20067,CX11285,ED3048,ED3073,EG4347,JU1172,JU1246,JU1395,JU1491,JU1581,JU1793,JU2001,JU2007,JU2316,JU2466,JU310,JU393,JU775,JU778,NIC1,NIC199,NIC231,NIC236,NIC256,NIC3,PB303,QX1792,QX1794,RC301
II	12557571	G	A	0.0957447	NA	NA	NA	NA	NA	NA	1.23980380239364	ED3017,EG4349,JU1409,JU1530,JU1652,JU258,JU360,JU440,JU642
II	12557613	A	T	0.351064	NA	NA	NA	NA	NA	NA	0.19939040427368	BRC20067,CX11285,ECA36,ED3048,ED3073,EG4347,JT11398,JU1172,JU1246,JU1395,JU1491,JU1581,JU1793,JU2001,JU2007,JU2316,JU2466,JU310,JU393,JU775,JU778,JU847,KR314,NIC1,NIC199,NIC231,NIC236,NIC256,NIC3,PB303,QX1792,QX1794,RC301
II	12557970	G	C	0.319149	F49C5.12	WBGene00184956	protein_coding	3_prime_utr	LOW	NA	0.160590202452871	BRC20067,CX11285,ECA36,ED3048,ED3073,EG4347,JU1172,JU1246,JU1395,JU1491,JU1581,JU1793,JU2001,JU2007,JU2316,JU2466,JU310,JU393,JU775,JU778,NIC1,NIC199,NIC231,NIC236,NIC256,NIC3,PB303,QX1792,QX1794,RC301
II	12558619	T	A	0.308511	F49C5.12	WBGene00184956	protein_coding	intron	LOW	NA	0.0341339924810558	BRC20067,CX11285,ED3048,ED3073,EG4347,JU1172,JU1246,JU1395,JU1491,JU1581,JU1793,JU2001,JU2007,JU2316,JU2466,JU310,JU393,JU775,JU778,NIC1,NIC199,NIC231,NIC236,NIC256,NIC3,PB303,QX1792,QX1794,RC301
II	12558620	A	G	0.308511	F49C5.12	WBGene00184956	protein_coding	intron	LOW	NA	0.0341339924810558	BRC20067,CX11285,ED3048,ED3073,EG4347,JU1172,JU1246,JU1395,JU1491,JU1581,JU1793,JU2001,JU2007,JU2316,JU2466,JU310,JU393,JU775,JU778,NIC1,NIC199,NIC231,NIC236,NIC256,NIC3,PB303,QX1792,QX1794,RC301
II	12558716	T	G	0.37234	F49C5.12	WBGene00184956	protein_coding	intron	LOW	NA	0.0336829548800467	BRC20067,CX11285,DL226,ECA36,ED3048,ED3073,EG4347,JT11398,JU1172,JU1246,JU1395,JU1491,JU1581,JU1793,JU2001,JU2007,JU2316,JU2466,JU310,JU393,JU775,JU778,JU847,KR314,NIC1,NIC199,NIC231,NIC236,NIC256,NIC3,PB303,QX1791,QX1792,QX1794,RC301
II	12558827	A	G	0.361702	F49C5.12	WBGene00184956	protein_coding	intron	LOW	NA	0.227726537168925	BRC20067,CX11285,DL226,ED3048,ED3073,EG4347,JT11398,JU1172,JU1246,JU1395,JU1491,JU1581,JU1793,JU2001,JU2007,JU2316,JU2466,JU310,JU393,JU775,JU778,JU847,KR314,NIC1,NIC199,NIC231,NIC236,NIC256,NIC3,PB303,QX1791,QX1792,QX1794,RC301
II	12559645	T	G	0.0531915	F49C5.12	WBGene00184956	protein_coding	intron	LOW	NA	0.563967995064099	CB4932,JU1242,JU346,JU397,KR314
II	12560033	C	G	0.106383	F49C5.12	WBGene00184956	protein_coding	intron	LOW	NA	0.431515492053018	DL238,ED3052,EG4725,GXW1,JU2464,JU774,LKC34,MY10,NIC267,WN2001
II	12560208	G	T	0.106383	F49C5.12	WBGene00184956	protein_coding	splice_region	HIGH	NA	0.431515492053018	DL238,ED3052,EG4725,GXW1,JU2464,JU774,LKC34,MY10,NIC267,WN2001
II	12560275	T	A	0.489362	F49C5.12	WBGene00184956	protein_coding	5_prime_utr	LOW	NA	0.214398154022799	BRC20067,CB4932,CX11285,DL226,DL238,ED3048,ED3052,ED3073,EG4347,EG4725,GXW1,JT11398,JU1172,JU1242,JU1246,JU1395,JU1491,JU1581,JU1793,JU2001,JU2007,JU2316,JU2464,JU2466,JU310,JU346,JU393,JU397,JU774,JU775,JU778,JU847,KR314,LKC34,MY10,NIC1,NIC199,NIC231,NIC236,NIC256,NIC267,NIC3,PB303,QX1791,QX1792,QX1794,RC301,WN2001
II	12560516	A	T	0.0638298	NA	NA	NA	NA	NA	NA	0.244957249458451	CB4932,JT11398,JU1242,JU346,JU397,JU847
II	12560686	T	C	0.478723	NA	NA	NA	NA	NA	NA	0.458663373696475	BRC20067,CB4932,CX11285,DL226,DL238,ECA36,ED3048,ED3052,ED3073,EG4347,EG4725,GXW1,JT11398,JU1172,JU1242,JU1246,JU1395,JU1491,JU1581,JU1793,JU2001,JU2007,JU2316,JU2464,JU2466,JU310,JU346,JU393,JU397,JU774,JU775,JU778,JU847,KR314,LKC34,MY10,NIC1,NIC199,NIC231,NIC236,NIC256,NIC267,NIC3,PB303,QX1791,QX1792,QX1794,RC301,WN2001
II	12560698	G	T	0.117021	NA	NA	NA	NA	NA	NA	0.765373846557295	DL238,ECA36,ED3052,EG4725,GXW1,JU2464,JU774,LKC34,MY10,NIC267,WN2001
II	12560854	T	C	0.0957447	NA	NA	NA	NA	NA	NA	0.255697735235561	ED3052,EG4725,GXW1,JU2464,JU774,LKC34,MY10,NIC267,WN2001
II	12560877	C	T	0.106383	NA	NA	NA	NA	NA	NA	0.431515492053018	DL238,ED3052,EG4725,GXW1,JU2464,JU774,LKC34,MY10,NIC267,WN2001
II	12561039	G	T	0.308511	NA	NA	NA	NA	NA	NA	0.0341339924810558	BRC20067,CX11285,ED3048,ED3073,EG4347,JU1172,JU1246,JU1395,JU1491,JU1581,JU1793,JU2001,JU2007,JU2316,JU2466,JU310,JU393,JU775,JU778,NIC1,NIC199,NIC231,NIC236,NIC256,NIC3,PB303,QX1792,QX1794,RC301
II	12561079	A	T	0.468085	NA	NA	NA	NA	NA	NA	0.406543689568078	BRC20067,CB4856,CB4932,CX11285,DL226,DL238,ECA36,ED3048,ED3052,ED3073,EG4347,EG4725,GXW1,JT11398,JU1172,JU1242,JU1246,JU1395,JU1491,JU1581,JU1793,JU2001,JU2007,JU2316,JU2464,JU2466,JU310,JU346,JU393,JU397,JU774,JU775,JU778,JU847,KR314,LKC34,MY10,NIC1,NIC199,NIC231,NIC236,NIC256,NIC267,NIC3,PB303,QX1791,QX1792,QX1794,RC301,WN2001
II	12561149	G	A	0.0638298	NA	NA	NA	NA	NA	NA	1.03917613750911	CB4932,ECA36,JU1242,JU346,JU397,KR314
II	12561382	G	T	0.308511	NA	NA	NA	NA	NA	NA	0.0341339924810558	BRC20067,CX11285,ED3048,ED3073,EG4347,JU1172,JU1246,JU1395,JU1491,JU1581,JU1793,JU2001,JU2007,JU2316,JU2466,JU310,JU393,JU775,JU778,NIC1,NIC199,NIC231,NIC236,NIC256,NIC3,PB303,QX1792,QX1794,RC301
II	12561598	A	G	0.361702	NA	NA	NA	NA	NA	NA	0.226417655348007	BRC20067,CB4932,CX11285,ED3048,ED3073,EG4347,JU1172,JU1242,JU1246,JU1395,JU1491,JU1581,JU1793,JU2001,JU2007,JU2316,JU2466,JU310,JU346,JU393,JU397,JU775,JU778,KR314,NIC1,NIC199,NIC231,NIC236,NIC256,NIC3,PB303,QX1792,QX1794,RC301
II	12561702	G	T	0.0531915	NA	NA	NA	NA	NA	NA	0.801079890363494	BRC20067,EG4347,JU1491,JU778,NIC256
II	12561712	C	T	0.0531915	NA	NA	NA	NA	NA	NA	0.801079890363494	BRC20067,EG4347,JU1491,JU778,NIC256
II	12561740	C	A	0.361702	NA	NA	NA	NA	NA	NA	0.111806803956127	BRC20067,CB4932,DL238,ED3052,EG4347,EG4725,GXW1,JU1172,JU1242,JU1395,JU1491,JU1581,JU2001,JU2007,JU2316,JU2464,JU310,JU346,JU393,JU397,JU774,JU775,JU778,KR314,LKC34,MY10,NIC1,NIC199,NIC236,NIC256,NIC267,PB303,QX1794,WN2001
II	12561973	A	G	0.0531915	NA	NA	NA	NA	NA	NA	0.563967995064099	CB4932,JU1242,JU346,JU397,KR314
II	12562047	A	T	0.202128	NA	NA	NA	NA	NA	NA	0.301574121679698	CB4856,CB4932,ED3052,EG4725,GXW1,JT11398,JU1242,JU1395,JU1793,JU2464,JU346,JU397,JU774,JU847,KR314,LKC34,MY10,NIC267,WN2001
II	12562505	A	G	0.0531915	NA	NA	NA	NA	NA	NA	0.119253240878634	CB4856,JT11398,JU1395,JU1793,JU847
II	12562708	A	G	0.159574	NA	NA	NA	NA	NA	NA	2.98635240241173	CB4856,ED3017,ED3052,EG4725,GXW1,JT11398,JU2464,JU258,JU642,JU774,JU847,KR314,QX1791,RC301,WN2001
II	12562875	T	G	0.0957447	NA	NA	NA	NA	NA	NA	0.255697735235561	ED3052,EG4725,GXW1,JU2464,JU774,LKC34,MY10,NIC267,WN2001
II	12562885	T	C	0.0957447	NA	NA	NA	NA	NA	NA	0.255697735235561	ED3052,EG4725,GXW1,JU2464,JU774,LKC34,MY10,NIC267,WN2001
II	12562896	A	G	0.106383	NA	NA	NA	NA	NA	NA	0.378152516029255	ED3052,EG4725,GXW1,JU2464,JU774,KR314,LKC34,MY10,NIC267,WN2001
II	12562919	A	T	0.457447	NA	NA	NA	NA	NA	NA	1.01556977721611	BRC20067,CB4856,CX11285,DL238,ECA36,ED3017,ED3048,ED3052,ED3073,EG4347,EG4725,GXW1,JT11398,JU1172,JU1246,JU1395,JU1409,JU1491,JU1530,JU1581,JU1652,JU1793,JU2001,JU2007,JU2316,JU2464,JU2466,JU258,JU310,JU360,JU393,JU440,JU642,JU774,JU775,JU778,JU847,LKC34,MY10,NIC1,NIC199,NIC231,NIC236,NIC256,NIC267,NIC3,PB303,QX1792,QX1794,RC301,WN2001
II	12562930	G	T	0.478723	NA	NA	NA	NA	NA	NA	0.420368108205416	BRC20067,CB4856,CX11285,DL238,ED3017,ED3048,ED3052,ED3073,EG4347,EG4725,GXW1,JT11398,JU1172,JU1246,JU1395,JU1409,JU1491,JU1530,JU1581,JU1652,JU1793,JU2001,JU2007,JU2316,JU2464,JU2466,JU310,JU360,JU393,JU440,JU642,JU774,JU775,JU778,JU847,LKC34,MY10,NIC1,NIC199,NIC231,NIC236,NIC256,NIC267,NIC3,PB303,QX1792,QX1794,RC301,WN2001
II	12562931	T	A	0.457447	NA	NA	NA	NA	NA	NA	0.861135155708568	BRC20067,CB4856,CX11285,DL238,ED3048,ED3052,ED3073,EG4347,EG4349,EG4725,GXW1,JT11398,JU1172,JU1246,JU1395,JU1491,JU1581,JU1793,JU2001,JU2007,JU2316,JU2464,JU2466,JU310,JU393,JU774,JU775,JU778,JU847,LKC34,MY10,NIC1,NIC199,NIC231,NIC236,NIC256,NIC267,NIC3,PB303,QX1792,QX1794,RC301,WN2001
II	12562984	T	A	0.393617	NA	NA	NA	NA	NA	NA	1.10376554390891	BRC20067,CB4856,CB4932,CX11285,DL226,DL238,ECA36,ED3017,ED3048,ED3052,ED3073,EG4347,EG4725,GXW1,JT11398,JU1172,JU1242,JU1246,JU1395,JU1409,JU1491,JU1530,JU1581,JU1652,JU1793,JU2001,JU2007,JU2316,JU2464,JU2466,JU258,JU310,JU346,JU360,JU393,JU397,JU440,JU642,JU774,JU775,JU778,JU847,LKC34,MY10,NIC1,NIC199,NIC231,NIC236,NIC256,NIC267,NIC3,PB303,QX1791,QX1792,QX1794,RC301,WN2001
II	12563233	A	G	0.308511	NA	NA	NA	NA	NA	NA	0.0341339924810558	BRC20067,CX11285,ED3048,ED3073,EG4347,JU1172,JU1246,JU1395,JU1491,JU1581,JU1793,JU2001,JU2007,JU2316,JU2466,JU310,JU393,JU775,JU778,NIC1,NIC199,NIC231,NIC236,NIC256,NIC3,PB303,QX1792,QX1794,RC301
II	12563441	A	T	0.319149	NA	NA	NA	NA	NA	NA	0.857149562770986	BRC20067,CX11285,ED3048,ED3073,EG4347,JU1172,JU1246,JU1395,JU1491,JU1581,JU1793,JU2001,JU2007,JU2316,JU2466,JU258,JU310,JU393,JU775,JU778,NIC1,NIC199,NIC231,NIC236,NIC256,NIC3,PB303,QX1792,QX1794,RC301
II	12563546	G	T	0.43617	NA	NA	NA	NA	NA	NA	0.147634953352066	BRC20067,CB4856,CB4932,CX11285,DL226,DL238,ED3048,ED3052,ED3073,EG4347,EG4349,EG4725,GXW1,JU1172,JU1242,JU1246,JU1395,JU1409,JU1491,JU1530,JU1581,JU1652,JU1793,JU2001,JU2007,JU2316,JU2464,JU2466,JU258,JU310,JU346,JU360,JU393,JU397,JU440,JU774,JU775,JU778,LKC34,MY10,NIC1,NIC199,NIC231,NIC236,NIC256,NIC267,NIC3,PB303,QX1791,QX1792,QX1794,RC301,WN2001
II	12564079	T	G	0.308511	NA	NA	NA	NA	NA	NA	0.0341339924810558	BRC20067,CX11285,ED3048,ED3073,EG4347,JU1172,JU1246,JU1395,JU1491,JU1581,JU1793,JU2001,JU2007,JU2316,JU2466,JU310,JU393,JU775,JU778,NIC1,NIC199,NIC231,NIC236,NIC256,NIC3,PB303,QX1792,QX1794,RC301
II	12564104	G	A	0.106383	NA	NA	NA	NA	NA	NA	0.859433196626964	DL226,ED3052,EG4725,GXW1,JU2464,JU774,LKC34,MY10,NIC267,WN2001
II	12564621	T	C	0.223404	str-223	WBGene00006254	polymorphic_pseudogene	intron	LOW	NA	1.50546535955112	CB4932,DL226,DL238,ED3052,EG4349,EG4725,GXW1,JU1242,JU1409,JU1530,JU1652,JU2464,JU346,JU360,JU397,JU440,JU774,LKC34,MY10,NIC267,WN2001
II	12565717	T	C	0.106383	str-223	WBGene00006254	polymorphic_pseudogene	intron	LOW	NA	0.859433196626964	DL226,ED3052,EG4725,GXW1,JU2464,JU774,LKC34,MY10,NIC267,WN2001
II	12566892	C	A	0.37234	F49C5.7	WBGene00009869	protein_coding	intron	LOW	NA	0.192256747761731	BRC20067,CB4856,CB4932,CX11285,DL226,DL238,ECA36,ED3017,ED3048,ED3052,ED3073,EG4347,EG4349,EG4725,GXW1,JT11398,JU1172,JU1242,JU1246,JU1395,JU1409,JU1491,JU1530,JU1581,JU1652,JU1793,JU2001,JU2007,JU2316,JU2464,JU2466,JU258,JU310,JU346,JU360,JU393,JU397,JU440,JU642,JU774,JU775,JU778,JU847,KR314,LKC34,MY10,NIC1,NIC199,NIC231,NIC236,NIC256,NIC267,NIC3,PB303,QX1791,QX1792,QX1794,RC301,WN2001
II	12567705	C	A	0.37234	F49C5.7	WBGene00009869	protein_coding	missense	HIGH	109T>109K	0.192256747761731	BRC20067,CB4856,CB4932,CX11285,DL226,DL238,ECA36,ED3017,ED3048,ED3052,ED3073,EG4347,EG4349,EG4725,GXW1,JT11398,JU1172,JU1242,JU1246,JU1395,JU1409,JU1491,JU1530,JU1581,JU1652,JU1793,JU2001,JU2007,JU2316,JU2464,JU2466,JU258,JU310,JU346,JU360,JU393,JU397,JU440,JU642,JU774,JU775,JU778,JU847,KR314,LKC34,MY10,NIC1,NIC199,NIC231,NIC236,NIC256,NIC267,NIC3,PB303,QX1791,QX1792,QX1794,RC301,WN2001
II	12567779	T	A	0.0957447	F49C5.7	WBGene00009869	protein_coding	intron	LOW	NA	1.23980380239364	ED3017,EG4349,JU1409,JU1530,JU1652,JU258,JU360,JU440,JU642
II	12567816	G	T	0.308511	F49C5.7	WBGene00009869	protein_coding	intron	LOW	NA	0.0341339924810558	BRC20067,CX11285,ED3048,ED3073,EG4347,JU1172,JU1246,JU1395,JU1491,JU1581,JU1793,JU2001,JU2007,JU2316,JU2466,JU310,JU393,JU775,JU778,NIC1,NIC199,NIC231,NIC236,NIC256,NIC3,PB303,QX1792,QX1794,RC301
II	12567913	T	C	0.37234	F49C5.7	WBGene00009869	protein_coding	synonymous	LOW	148Y	0.192256747761731	BRC20067,CB4856,CB4932,CX11285,DL226,DL238,ECA36,ED3017,ED3048,ED3052,ED3073,EG4347,EG4349,EG4725,GXW1,JT11398,JU1172,JU1242,JU1246,JU1395,JU1409,JU1491,JU1530,JU1581,JU1652,JU1793,JU2001,JU2007,JU2316,JU2464,JU2466,JU258,JU310,JU346,JU360,JU393,JU397,JU440,JU642,JU774,JU775,JU778,JU847,KR314,LKC34,MY10,NIC1,NIC199,NIC231,NIC236,NIC256,NIC267,NIC3,PB303,QX1791,QX1792,QX1794,RC301,WN2001
II	12568282	A	G	0.37234	NA	NA	NA	@12568160	Linker	NA	0.192256747761731	BRC20067,CB4856,CB4932,CX11285,DL226,DL238,ECA36,ED3017,ED3048,ED3052,ED3073,EG4347,EG4349,EG4725,GXW1,JT11398,JU1172,JU1242,JU1246,JU1395,JU1409,JU1491,JU1530,JU1581,JU1652,JU1793,JU2001,JU2007,JU2316,JU2464,JU2466,JU258,JU310,JU346,JU360,JU393,JU397,JU440,JU642,JU774,JU775,JU778,JU847,KR314,LKC34,MY10,NIC1,NIC199,NIC231,NIC236,NIC256,NIC267,NIC3,PB303,QX1791,QX1792,QX1794,RC301,WN2001
II	12569001	A	G	0.106383	NA	NA	NA	NA	NA	NA	0.859433196626964	DL226,ED3052,EG4725,GXW1,JU2464,JU774,LKC34,MY10,NIC267,WN2001
II	12569081	G	A	0.106383	NA	NA	NA	NA	NA	NA	0.859433196626964	DL226,ED3052,EG4725,GXW1,JU2464,JU774,LKC34,MY10,NIC267,WN2001
II	12569428	C	T	0.425532	NA	NA	NA	NA	NA	NA	0.273750239364585	BRC20067,CB4932,CX11285,DL226,ECA36,ED3017,ED3048,ED3052,ED3073,EG4347,EG4349,EG4725,GXW1,JU1172,JU1242,JU1246,JU1395,JU1409,JU1491,JU1530,JU1581,JU1652,JU1793,JU2001,JU2007,JU2316,JU2464,JU2466,JU258,JU310,JU346,JU360,JU393,JU397,JU440,JU642,JU774,JU775,JU778,LKC34,MY10,NIC1,NIC199,NIC231,NIC236,NIC256,NIC267,NIC3,PB303,QX1791,QX1792,QX1794,RC301,WN2001
II	12571450	A	T	0.0957447	NA	NA	NA	NA	NA	NA	0.483943539899421	ED3052,EG4725,GXW1,JU774,LKC34,MY10,NIC256,NIC267,WN2001
II	12571544	G	A	0.393617	NA	NA	NA	NA	NA	NA	0.524740319004485	BRC20067,CB4856,CB4932,CX11285,DL226,DL238,ED3017,ED3048,ED3052,ED3073,EG4347,EG4349,EG4725,GXW1,JT11398,JU1172,JU1242,JU1246,JU1395,JU1409,JU1491,JU1530,JU1581,JU1652,JU1793,JU2001,JU2007,JU2316,JU2464,JU2466,JU258,JU310,JU346,JU360,JU393,JU397,JU440,JU642,JU774,JU775,JU778,JU847,LKC34,MY10,NIC1,NIC199,NIC231,NIC236,NIC256,NIC267,NIC3,PB303,QX1791,QX1792,QX1794,RC301,WN2001
II	12571594	G	T	0.0957447	Y38E10A.35	WBGene00305159	protein_coding	3_prime_utr	LOW	NA	1.23980380239364	ED3017,EG4349,JU1409,JU1530,JU1652,JU258,JU360,JU440,JU642
II	12571955	C	T	0.0957447	NA	NA	NA	@12572529	Linker	NA	0.483943539899421	ED3052,EG4725,GXW1,JU774,LKC34,MY10,NIC256,NIC267,WN2001
II	12572018	C	T	0.329787	Y38E10A.35	WBGene00305159	protein_coding	splice_region	HIGH	NA	0.402768247906911	BRC20067,CX11285,ED3048,ED3073,EG4347,JT11398,JU1172,JU1246,JU1395,JU1491,JU1581,JU1793,JU2001,JU2007,JU2316,JU2464,JU2466,JU310,JU393,JU775,JU778,JU847,NIC1,NIC199,NIC231,NIC236,NIC3,PB303,QX1792,QX1794,RC301
II	12572120	G	T	0.329787	Y38E10A.35	WBGene00305159	protein_coding	stop_gained	HIGH	103Y>103*	0.402768247906911	BRC20067,CX11285,ED3048,ED3073,EG4347,JT11398,JU1172,JU1246,JU1395,JU1491,JU1581,JU1793,JU2001,JU2007,JU2316,JU2464,JU2466,JU310,JU393,JU775,JU778,JU847,NIC1,NIC199,NIC231,NIC236,NIC3,PB303,QX1792,QX1794,RC301
II	12572274	G	A	0.37234	Y38E10A.35	WBGene00305159	protein_coding	intron	LOW	NA	0.192256747761731	BRC20067,CB4856,CB4932,CX11285,DL226,DL238,ECA36,ED3017,ED3048,ED3052,ED3073,EG4347,EG4349,EG4725,GXW1,JT11398,JU1172,JU1242,JU1246,JU1395,JU1409,JU1491,JU1530,JU1581,JU1652,JU1793,JU2001,JU2007,JU2316,JU2464,JU2466,JU258,JU310,JU346,JU360,JU393,JU397,JU440,JU642,JU774,JU775,JU778,JU847,KR314,LKC34,MY10,NIC1,NIC199,NIC231,NIC236,NIC256,NIC267,NIC3,PB303,QX1791,QX1792,QX1794,RC301,WN2001
II	12572526	G	C	0.0957447	NA	NA	NA	@12572529	Linker	NA	0.483943539899421	ED3052,EG4725,GXW1,JU774,LKC34,MY10,NIC256,NIC267,WN2001
II	12572696	G	C	0.308511	Y38E10A.35	WBGene00305159	protein_coding	missense	HIGH	40T>40R	0.478511720626422	BRC20067,CX11285,ED3048,ED3073,EG4347,JU1172,JU1246,JU1395,JU1491,JU1581,JU1793,JU2001,JU2007,JU2316,JU2464,JU2466,JU310,JU393,JU775,JU778,NIC1,NIC199,NIC231,NIC236,NIC3,PB303,QX1792,QX1794,RC301
II	12572825	C	T	0.0957447	Y38E10A.35	WBGene00305159	protein_coding	splice_region	HIGH	NA	0.114336232712464	BRC20067,CX11285,ED3048,ED3073,JU1395,JU2464,JU2466,NIC231,NIC3
II	12572986	C	A	0.106383	NA	NA	NA	NA	NA	NA	0.0169457719961551	DL226,ED3052,EG4725,GXW1,JU774,LKC34,MY10,NIC256,NIC267,WN2001
II	12573416	G	A	0.308511	Y38E10A.2	WBGene00012580	protein_coding	intron	LOW	NA	0.478511720626422	BRC20067,CX11285,ED3048,ED3073,EG4347,JU1172,JU1246,JU1395,JU1491,JU1581,JU1793,JU2001,JU2007,JU2316,JU2464,JU2466,JU310,JU393,JU775,JU778,NIC1,NIC199,NIC231,NIC236,NIC3,PB303,QX1792,QX1794,RC301
II	12574277	T	C	0.0957447	Y38E10A.3	WBGene00012581	protein_coding	synonymous	LOW	164E	1.23980380239364	ED3017,EG4349,JU1409,JU1530,JU1652,JU258,JU360,JU440,JU642
II	12574303	C	T	0.308511	Y38E10A.3	WBGene00012581	protein_coding	missense	HIGH	156A>156T	0.478511720626422	BRC20067,CX11285,ED3048,ED3073,EG4347,JU1172,JU1246,JU1395,JU1491,JU1581,JU1793,JU2001,JU2007,JU2316,JU2464,JU2466,JU310,JU393,JU775,JU778,NIC1,NIC199,NIC231,NIC236,NIC3,PB303,QX1792,QX1794,RC301
II	12574579	G	C	0.37234	Y38E10A.3	WBGene00012581	protein_coding	missense	HIGH	64Q>64E	0.192256747761731	BRC20067,CB4856,CB4932,CX11285,DL226,DL238,ECA36,ED3017,ED3048,ED3052,ED3073,EG4347,EG4349,EG4725,GXW1,JT11398,JU1172,JU1242,JU1246,JU1395,JU1409,JU1491,JU1530,JU1581,JU1652,JU1793,JU2001,JU2007,JU2316,JU2464,JU2466,JU258,JU310,JU346,JU360,JU393,JU397,JU440,JU642,JU774,JU775,JU778,JU847,KR314,LKC34,MY10,NIC1,NIC199,NIC231,NIC236,NIC256,NIC267,NIC3,PB303,QX1791,QX1792,QX1794,RC301,WN2001
II	12574663	A	T	0.329787	Y38E10A.3	WBGene00012581	protein_coding	missense	HIGH	36F>36I	0.402768247906911	BRC20067,CX11285,ED3048,ED3073,EG4347,JT11398,JU1172,JU1246,JU1395,JU1491,JU1581,JU1793,JU2001,JU2007,JU2316,JU2464,JU2466,JU310,JU393,JU775,JU778,JU847,NIC1,NIC199,NIC231,NIC236,NIC3,PB303,QX1792,QX1794,RC301
II	12574677	G	T	0.37234	Y38E10A.3	WBGene00012581	protein_coding	missense	HIGH	31A>31D	0.192256747761731	BRC20067,CB4856,CB4932,CX11285,DL226,DL238,ECA36,ED3017,ED3048,ED3052,ED3073,EG4347,EG4349,EG4725,GXW1,JT11398,JU1172,JU1242,JU1246,JU1395,JU1409,JU1491,JU1530,JU1581,JU1652,JU1793,JU2001,JU2007,JU2316,JU2464,JU2466,JU258,JU310,JU346,JU360,JU393,JU397,JU440,JU642,JU774,JU775,JU778,JU847,KR314,LKC34,MY10,NIC1,NIC199,NIC231,NIC236,NIC256,NIC267,NIC3,PB303,QX1791,QX1792,QX1794,RC301,WN2001
II	12575127	A	C	0.265957	NA	NA	NA	NA	NA	NA	1.25794336360147	CB4856,CB4932,DL226,ED3017,ED3052,EG4349,EG4725,GXW1,JU1242,JU1409,JU1530,JU1652,JU258,JU346,JU360,JU397,JU440,JU642,JU774,LKC34,MY10,NIC256,NIC267,QX1791,WN2001
II	12575330	G	A	0.37234	NA	NA	NA	NA	NA	NA	0.192256747761731	BRC20067,CB4856,CB4932,CX11285,DL226,DL238,ECA36,ED3017,ED3048,ED3052,ED3073,EG4347,EG4349,EG4725,GXW1,JT11398,JU1172,JU1242,JU1246,JU1395,JU1409,JU1491,JU1530,JU1581,JU1652,JU1793,JU2001,JU2007,JU2316,JU2464,JU2466,JU258,JU310,JU346,JU360,JU393,JU397,JU440,JU642,JU774,JU775,JU778,JU847,KR314,LKC34,MY10,NIC1,NIC199,NIC231,NIC236,NIC256,NIC267,NIC3,PB303,QX1791,QX1792,QX1794,RC301,WN2001
II	12575833	G	A	0.37234	NA	NA	NA	@12576445	Linker	NA	0.192256747761731	BRC20067,CB4856,CB4932,CX11285,DL226,DL238,ECA36,ED3017,ED3048,ED3052,ED3073,EG4347,EG4349,EG4725,GXW1,JT11398,JU1172,JU1242,JU1246,JU1395,JU1409,JU1491,JU1530,JU1581,JU1652,JU1793,JU2001,JU2007,JU2316,JU2464,JU2466,JU258,JU310,JU346,JU360,JU393,JU397,JU440,JU642,JU774,JU775,JU778,JU847,KR314,LKC34,MY10,NIC1,NIC199,NIC231,NIC236,NIC256,NIC267,NIC3,PB303,QX1791,QX1792,QX1794,RC301,WN2001
II	12576240	A	G	0.329787	clec-8	WBGene00012582	protein_coding	synonymous	LOW	243A	0.402768247906911	BRC20067,CX11285,ED3048,ED3073,EG4347,JT11398,JU1172,JU1246,JU1395,JU1491,JU1581,JU1793,JU2001,JU2007,JU2316,JU2464,JU2466,JU310,JU393,JU775,JU778,JU847,NIC1,NIC199,NIC231,NIC236,NIC3,PB303,QX1792,QX1794,RC301
II	12576602	T	G	0.170213	clec-8	WBGene00012582	protein_coding	synonymous	LOW	147R	0.483544494359138	CB4856,CB4932,DL226,ED3052,EG4725,GXW1,JU1242,JU346,JU397,JU774,LKC34,MY10,NIC256,NIC267,QX1791,WN2001
II	12577456	A	G	0.37234	clec-8	WBGene00012582	protein_coding	intron	LOW	NA	0.192256747761731	BRC20067,CB4856,CB4932,CX11285,DL226,DL238,ECA36,ED3017,ED3048,ED3052,ED3073,EG4347,EG4349,EG4725,GXW1,JT11398,JU1172,JU1242,JU1246,JU1395,JU1409,JU1491,JU1530,JU1581,JU1652,JU1793,JU2001,JU2007,JU2316,JU2464,JU2466,JU258,JU310,JU346,JU360,JU393,JU397,JU440,JU642,JU774,JU775,JU778,JU847,KR314,LKC34,MY10,NIC1,NIC199,NIC231,NIC236,NIC256,NIC267,NIC3,PB303,QX1791,QX1792,QX1794,RC301,WN2001
II	12577622	T	C	0.329787	clec-8	WBGene00012582	protein_coding	missense	HIGH	34K>34R	0.402768247906911	BRC20067,CX11285,ED3048,ED3073,EG4347,JT11398,JU1172,JU1246,JU1395,JU1491,JU1581,JU1793,JU2001,JU2007,JU2316,JU2464,JU2466,JU310,JU393,JU775,JU778,JU847,NIC1,NIC199,NIC231,NIC236,NIC3,PB303,QX1792,QX1794,RC301
II	12577968	T	G	0.37234	NA	NA	NA	NA	NA	NA	0.192256747761731	BRC20067,CB4856,CB4932,CX11285,DL226,DL238,ECA36,ED3017,ED3048,ED3052,ED3073,EG4347,EG4349,EG4725,GXW1,JT11398,JU1172,JU1242,JU1246,JU1395,JU1409,JU1491,JU1530,JU1581,JU1652,JU1793,JU2001,JU2007,JU2316,JU2464,JU2466,JU258,JU310,JU346,JU360,JU393,JU397,JU440,JU642,JU774,JU775,JU778,JU847,KR314,LKC34,MY10,NIC1,NIC199,NIC231,NIC236,NIC256,NIC267,NIC3,PB303,QX1791,QX1792,QX1794,RC301,WN2001
II	12577996	G	A	0.329787	NA	NA	NA	NA	NA	NA	0.402768247906911	BRC20067,CX11285,ED3048,ED3073,EG4347,JT11398,JU1172,JU1246,JU1395,JU1491,JU1581,JU1793,JU2001,JU2007,JU2316,JU2464,JU2466,JU310,JU393,JU775,JU778,JU847,NIC1,NIC199,NIC231,NIC236,NIC3,PB303,QX1792,QX1794,RC301
II	12578168	T	C	0.404255	NA	NA	NA	NA	NA	NA	0.644404636571955	BRC20067,CB4856,CB4932,CX11285,DL226,ED3017,ED3048,ED3052,ED3073,EG4347,EG4349,EG4725,GXW1,JT11398,JU1172,JU1242,JU1246,JU1395,JU1409,JU1491,JU1530,JU1581,JU1652,JU1793,JU2001,JU2007,JU2316,JU2464,JU2466,JU258,JU310,JU346,JU360,JU393,JU397,JU440,JU642,JU774,JU775,JU778,JU847,LKC34,MY10,NIC1,NIC199,NIC231,NIC236,NIC256,NIC267,NIC3,PB303,QX1791,QX1792,QX1794,RC301,WN2001
II	12579096	A	T	0.37234	NA	NA	NA	@12581014	Linker	NA	0.192256747761731	BRC20067,CB4856,CB4932,CX11285,DL226,DL238,ECA36,ED3017,ED3048,ED3052,ED3073,EG4347,EG4349,EG4725,GXW1,JT11398,JU1172,JU1242,JU1246,JU1395,JU1409,JU1491,JU1530,JU1581,JU1652,JU1793,JU2001,JU2007,JU2316,JU2464,JU2466,JU258,JU310,JU346,JU360,JU393,JU397,JU440,JU642,JU774,JU775,JU778,JU847,KR314,LKC34,MY10,NIC1,NIC199,NIC231,NIC236,NIC256,NIC267,NIC3,PB303,QX1791,QX1792,QX1794,RC301,WN2001
II	12579257	G	A	0.106383	clec-4	WBGene00012583	protein_coding	intron	LOW	NA	0.0169457719961551	DL226,ED3052,EG4725,GXW1,JU774,LKC34,MY10,NIC256,NIC267,WN2001
II	12579286	G	A	0.308511	clec-4	WBGene00012583	protein_coding	synonymous	LOW	154L	0.478511720626422	BRC20067,CX11285,ED3048,ED3073,EG4347,JU1172,JU1246,JU1395,JU1491,JU1581,JU1793,JU2001,JU2007,JU2316,JU2464,JU2466,JU310,JU393,JU775,JU778,NIC1,NIC199,NIC231,NIC236,NIC3,PB303,QX1792,QX1794,RC301
II	12579563	T	A	0.106383	clec-4	WBGene00012583	protein_coding	intron	LOW	NA	0.0169457719961551	DL226,ED3052,EG4725,GXW1,JU774,LKC34,MY10,NIC256,NIC267,WN2001
II	12580545	G	T	0.329787	clec-4	WBGene00012583	protein_coding	missense	HIGH	73A>73D	0.402768247906911	BRC20067,CX11285,ED3048,ED3073,EG4347,JT11398,JU1172,JU1246,JU1395,JU1491,JU1581,JU1793,JU2001,JU2007,JU2316,JU2464,JU2466,JU310,JU393,JU775,JU778,JU847,NIC1,NIC199,NIC231,NIC236,NIC3,PB303,QX1792,QX1794,RC301
II	12580572	G	A	0.329787	clec-4	WBGene00012583	protein_coding	intron	LOW	NA	0.402768247906911	BRC20067,CX11285,ED3048,ED3073,EG4347,JT11398,JU1172,JU1246,JU1395,JU1491,JU1581,JU1793,JU2001,JU2007,JU2316,JU2464,JU2466,JU310,JU393,JU775,JU778,JU847,NIC1,NIC199,NIC231,NIC236,NIC3,PB303,QX1792,QX1794,RC301
II	12580731	C	T	0.106383	clec-4	WBGene00012583	protein_coding	intron	LOW	NA	0.0169457719961551	DL226,ED3052,EG4725,GXW1,JU774,LKC34,MY10,NIC256,NIC267,WN2001
II	12581012	G	A	0.106383	clec-4	WBGene00012583	protein_coding	synonymous	LOW	15L	0.0169457719961551	DL226,ED3052,EG4725,GXW1,JU774,LKC34,MY10,NIC256,NIC267,WN2001
II	12581266	C	T	0.0531915	NA	NA	NA	NA	NA	NA	0.158982835911238	ED3049,ED3077,JU323,MY1,NIC166
II	12581276	A	T	0.37234	NA	NA	NA	NA	NA	NA	0.192256747761731	BRC20067,CB4856,CB4932,CX11285,DL226,DL238,ECA36,ED3017,ED3048,ED3052,ED3073,EG4347,EG4349,EG4725,GXW1,JT11398,JU1172,JU1242,JU1246,JU1395,JU1409,JU1491,JU1530,JU1581,JU1652,JU1793,JU2001,JU2007,JU2316,JU2464,JU2466,JU258,JU310,JU346,JU360,JU393,JU397,JU440,JU642,JU774,JU775,JU778,JU847,KR314,LKC34,MY10,NIC1,NIC199,NIC231,NIC236,NIC256,NIC267,NIC3,PB303,QX1791,QX1792,QX1794,RC301,WN2001
II	12581277	A	T	0.287234	NA	NA	NA	NA	NA	NA	0.760512092178654	CB4856,CB4932,DL226,DL238,ECA36,ED3017,ED3052,EG4349,EG4725,GXW1,JU1242,JU1409,JU1530,JU1652,JU258,JU346,JU360,JU397,JU440,JU642,JU774,LKC34,MY10,NIC256,NIC267,QX1791,WN2001
II	12581286	C	A	0.0957447	NA	NA	NA	NA	NA	NA	0.483943539899421	ED3052,EG4725,GXW1,JU774,LKC34,MY10,NIC256,NIC267,WN2001
II	12581353	T	C	0.0957447	NA	NA	NA	NA	NA	NA	0.483943539899421	ED3052,EG4725,GXW1,JU774,LKC34,MY10,NIC256,NIC267,WN2001
II	12581357	G	C	0.329787	NA	NA	NA	NA	NA	NA	0.402768247906911	BRC20067,CX11285,ED3048,ED3073,EG4347,JT11398,JU1172,JU1246,JU1395,JU1491,JU1581,JU1793,JU2001,JU2007,JU2316,JU2464,JU2466,JU310,JU393,JU775,JU778,JU847,NIC1,NIC199,NIC231,NIC236,NIC3,PB303,QX1792,QX1794,RC301
II	12581425	C	T	0.297872	NA	NA	NA	NA	NA	NA	0.644812358138072	CB4856,CB4932,DL226,DL238,ECA36,ED3017,ED3052,EG4349,EG4725,GXW1,JU1242,JU1409,JU1530,JU1652,JU258,JU346,JU360,JU397,JU440,JU642,JU774,KR314,LKC34,MY10,NIC256,NIC267,QX1791,WN2001
II	12581548	C	T	0.297872	NA	NA	NA	NA	NA	NA	0.644812358138072	CB4856,CB4932,DL226,DL238,ECA36,ED3017,ED3052,EG4349,EG4725,GXW1,JU1242,JU1409,JU1530,JU1652,JU258,JU346,JU360,JU397,JU440,JU642,JU774,KR314,LKC34,MY10,NIC256,NIC267,QX1791,WN2001
II	12582093	C	T	0.0957447	NA	NA	NA	NA	NA	NA	0.483943539899421	ED3052,EG4725,GXW1,JU774,LKC34,MY10,NIC256,NIC267,WN2001
II	12582493	C	T	0.0531915	ceh-100	WBGene00012584	protein_coding	intron	LOW	NA	0.664237132403152	CB4932,DL238,JU1242,JU346,JU397
II	12582515	G	A	0.329787	ceh-100	WBGene00012584	protein_coding	intron	LOW	NA	0.402768247906911	BRC20067,CX11285,ED3048,ED3073,EG4347,JT11398,JU1172,JU1246,JU1395,JU1491,JU1581,JU1793,JU2001,JU2007,JU2316,JU2464,JU2466,JU310,JU393,JU775,JU778,JU847,NIC1,NIC199,NIC231,NIC236,NIC3,PB303,QX1792,QX1794,RC301
II	12582540	A	G	0.170213	ceh-100	WBGene00012584	protein_coding	intron	LOW	NA	0.619136784595196	CB4932,DL226,DL238,ED3017,EG4349,JU1242,JU1409,JU1530,JU1652,JU258,JU346,JU360,JU397,JU440,JU642,QX1791
II	12582801	A	G	0.106383	ceh-100	WBGene00012584	protein_coding	intron	LOW	NA	0.526408068572388	CB4856,ED3052,EG4725,GXW1,JU774,LKC34,MY10,NIC256,NIC267,WN2001
II	12583797	G	T	0.0957447	ceh-100	WBGene00012584	protein_coding	intron	LOW	NA	0.483943539899421	ED3052,EG4725,GXW1,JU774,LKC34,MY10,NIC256,NIC267,WN2001
II	12583935	G	A	0.478723	ceh-100	WBGene00012584	protein_coding	intron	LOW	NA	1.18804368244676	BRC20067,CB4856,CB4932,CX11285,DL226,DL238,ECA36,ED3048,ED3052,ED3073,EG4347,EG4725,GXW1,JT11398,JU1172,JU1242,JU1246,JU1395,JU1491,JU1581,JU1793,JU2001,JU2007,JU2316,JU2464,JU2466,JU310,JU346,JU393,JU397,JU774,JU775,JU778,JU847,KR314,LKC34,MY10,NIC1,NIC199,NIC231,NIC236,NIC256,NIC267,NIC3,PB303,QX1792,QX1794,RC301,WN2001
II	12583944	T	A	0.0957447	ceh-100	WBGene00012584	protein_coding	intron	LOW	NA	0.483943539899421	ED3052,EG4725,GXW1,JU774,LKC34,MY10,NIC256,NIC267,WN2001
II	12583956	A	T	0.180851	ceh-100	WBGene00012584	protein_coding	intron	LOW	NA	0.710897794675998	CB4856,CB4932,DL226,DL238,ED3017,EG4349,JU1242,JU1409,JU1530,JU1652,JU258,JU346,JU360,JU397,JU440,JU642,QX1791
II	12584277	C	T	0.0957447	ceh-100	WBGene00012584	protein_coding	intron	LOW	NA	0.150040637634018	CX11264,CX11292,CX11314,ED3005,ED3011,PB306,QG557,QX1212,QX1233
II	12584368	C	G	0.106383	ceh-100	WBGene00012584	protein_coding	intron	LOW	NA	2.71855670158904	ED3017,EG4349,JU1409,JU1530,JU1652,JU258,JU360,JU440,JU642,QX1791
II	12584990	C	T	0.0531915	ceh-100	WBGene00012584	protein_coding	missense	HIGH	1129A>1129T	0.664237132403152	CB4932,DL238,JU1242,JU346,JU397
II	12585286	G	A	0.308511	ceh-100	WBGene00012584	protein_coding	intron	LOW	NA	0.478511720626422	BRC20067,CX11285,ED3048,ED3073,EG4347,JU1172,JU1246,JU1395,JU1491,JU1581,JU1793,JU2001,JU2007,JU2316,JU2464,JU2466,JU310,JU393,JU775,JU778,NIC1,NIC199,NIC231,NIC236,NIC3,PB303,QX1792,QX1794,RC301
II	12585330	A	G	0.0531915	ceh-100	WBGene00012584	protein_coding	intron	LOW	NA	0.664237132403152	CB4932,DL238,JU1242,JU346,JU397
II	12585483	T	C	0.0638298	ceh-100	WBGene00012584	protein_coding	intron	LOW	NA	0.488785305889441	CB4856,CB4932,DL238,JU1242,JU346,JU397
II	12585521	C	T	0.0957447	ceh-100	WBGene00012584	protein_coding	intron	LOW	NA	0.483943539899421	ED3052,EG4725,GXW1,JU774,LKC34,MY10,NIC256,NIC267,WN2001
II	12585559	C	T	0.0957447	ceh-100	WBGene00012584	protein_coding	intron	LOW	NA	0.483943539899421	ED3052,EG4725,GXW1,JU774,LKC34,MY10,NIC256,NIC267,WN2001
II	12585583	T	A	0.446809	ceh-100	WBGene00012584	protein_coding	intron	LOW	NA	0.438258480937456	BRC20067,CX11285,DL226,ED3017,ED3048,ED3073,EG4347,EG4349,JT11398,JU1172,JU1246,JU1395,JU1409,JU1491,JU1530,JU1581,JU1652,JU1793,JU2001,JU2007,JU2316,JU2464,JU2466,JU258,JU310,JU360,JU393,JU440,JU642,JU775,JU778,JU847,NIC1,NIC199,NIC231,NIC236,NIC3,PB303,QX1791,QX1792,QX1794,RC301
II	12585614	C	T	0.0957447	ceh-100	WBGene00012584	protein_coding	intron	LOW	NA	0.483943539899421	ED3052,EG4725,GXW1,JU774,LKC34,MY10,NIC256,NIC267,WN2001
II	12586342	C	G	0.329787	ceh-100	WBGene00012584	protein_coding	missense	HIGH	1071E>1071D	0.402768247906911	BRC20067,CX11285,ED3048,ED3073,EG4347,JT11398,JU1172,JU1246,JU1395,JU1491,JU1581,JU1793,JU2001,JU2007,JU2316,JU2464,JU2466,JU310,JU393,JU775,JU778,JU847,NIC1,NIC199,NIC231,NIC236,NIC3,PB303,QX1792,QX1794,RC301
II	12586493	T	G	0.0957447	ceh-100	WBGene00012584	protein_coding	intron	LOW	NA	0.483943539899421	ED3052,EG4725,GXW1,JU774,LKC34,MY10,NIC256,NIC267,WN2001
II	12586529	A	T	0.0957447	ceh-100	WBGene00012584	protein_coding	intron	LOW	NA	0.483943539899421	ED3052,EG4725,GXW1,JU774,LKC34,MY10,NIC256,NIC267,WN2001
II	12586605	A	G	0.0957447	ceh-100	WBGene00012584	protein_coding	intron	LOW	NA	1.23980380239364	ED3017,EG4349,JU1409,JU1530,JU1652,JU258,JU360,JU440,JU642
II	12586702	A	T	0.0957447	ceh-100	WBGene00012584	protein_coding	intron	LOW	NA	1.23980380239364	ED3017,EG4349,JU1409,JU1530,JU1652,JU258,JU360,JU440,JU642
II	12586753	G	C	0.319149	ceh-100	WBGene00012584	protein_coding	intron	LOW	NA	0.131165051761641	BRC20067,CX11285,ED3048,ED3073,EG4347,JU1172,JU1246,JU1395,JU1491,JU1581,JU1793,JU2001,JU2007,JU2316,JU2464,JU2466,JU310,JU393,JU775,JU778,NIC1,NIC199,NIC231,NIC236,NIC3,PB303,QX1791,QX1792,QX1794,RC301
II	12586788	A	T	0.106383	ceh-100	WBGene00012584	protein_coding	intron	LOW	NA	0.59775336788931	ECA36,ED3017,EG4349,JU1409,JU1530,JU1652,JU258,JU360,JU440,JU642
II	12586789	T	A	0.106383	ceh-100	WBGene00012584	protein_coding	intron	LOW	NA	0.59775336788931	ECA36,ED3017,EG4349,JU1409,JU1530,JU1652,JU258,JU360,JU440,JU642
II	12586909	G	A	0.340426	ceh-100	WBGene00012584	protein_coding	intron	LOW	NA	0.187713668132331	BRC20067,CX11285,ED3048,ED3073,EG4347,JT11398,JU1172,JU1246,JU1395,JU1491,JU1581,JU1793,JU2001,JU2007,JU2316,JU2464,JU2466,JU310,JU393,JU775,JU778,JU847,NIC1,NIC199,NIC231,NIC236,NIC3,PB303,QX1791,QX1792,QX1794,RC301
II	12586914	T	A	0.106383	ceh-100	WBGene00012584	protein_coding	intron	LOW	NA	0.59775336788931	ECA36,ED3017,EG4349,JU1409,JU1530,JU1652,JU258,JU360,JU440,JU642
II	12587026	A	T	0.117021	ceh-100	WBGene00012584	protein_coding	intron	LOW	NA	1.38365783979876	ECA36,ED3017,JU1409,JU1530,JU1652,JU1793,JU258,JU360,JU440,JU642,KR314
II	12587196	T	C	0.414894	ceh-100	WBGene00012584	protein_coding	intron	LOW	NA	0.370927458785494	BRC20067,CB4856,CB4932,CX11285,DL226,DL238,ED3048,ED3073,EG4347,JT11398,JU1172,JU1242,JU1246,JU1395,JU1491,JU1581,JU1793,JU2001,JU2007,JU2316,JU2464,JU2466,JU310,JU346,JU393,JU397,JU775,JU778,JU847,NIC1,NIC199,NIC231,NIC236,NIC3,PB303,QX1791,QX1792,QX1794,RC301
II	12587202	G	T	0.489362	ceh-100	WBGene00012584	protein_coding	intron	LOW	NA	0.0721696979752045	BRC20067,CB4856,CB4932,CX11285,DL226,DL238,ED3048,ED3052,ED3073,EG4347,EG4725,GXW1,JT11398,JU1172,JU1242,JU1246,JU1395,JU1491,JU1581,JU1793,JU2001,JU2007,JU2316,JU2464,JU2466,JU310,JU346,JU393,JU397,JU774,JU775,JU778,JU847,LKC34,MY10,NIC1,NIC199,NIC231,NIC236,NIC256,NIC267,NIC3,PB303,QX1791,QX1792,QX1794,RC301,WN2001
II	12587218	T	C	0.489362	ceh-100	WBGene00012584	protein_coding	intron	LOW	NA	0.0721696979752045	BRC20067,CB4856,CB4932,CX11285,DL226,DL238,ED3048,ED3052,ED3073,EG4347,EG4725,GXW1,JT11398,JU1172,JU1242,JU1246,JU1395,JU1491,JU1581,JU1793,JU2001,JU2007,JU2316,JU2464,JU2466,JU310,JU346,JU393,JU397,JU774,JU775,JU778,JU847,LKC34,MY10,NIC1,NIC199,NIC231,NIC236,NIC256,NIC267,NIC3,PB303,QX1791,QX1792,QX1794,RC301,WN2001
II	12587328	A	G	0.489362	ceh-100	WBGene00012584	protein_coding	synonymous	LOW	1027L	0.0721696979752045	BRC20067,CB4856,CB4932,CX11285,DL226,DL238,ED3048,ED3052,ED3073,EG4347,EG4725,GXW1,JT11398,JU1172,JU1242,JU1246,JU1395,JU1491,JU1581,JU1793,JU2001,JU2007,JU2316,JU2464,JU2466,JU310,JU346,JU393,JU397,JU774,JU775,JU778,JU847,LKC34,MY10,NIC1,NIC199,NIC231,NIC236,NIC256,NIC267,NIC3,PB303,QX1791,QX1792,QX1794,RC301,WN2001
II	12587339	T	G	0.489362	ceh-100	WBGene00012584	protein_coding	missense	HIGH	1023Q>1019P	0.0721696979752045	BRC20067,CB4856,CB4932,CX11285,DL226,DL238,ED3048,ED3052,ED3073,EG4347,EG4725,GXW1,JT11398,JU1172,JU1242,JU1246,JU1395,JU1491,JU1581,JU1793,JU2001,JU2007,JU2316,JU2464,JU2466,JU310,JU346,JU393,JU397,JU774,JU775,JU778,JU847,LKC34,MY10,NIC1,NIC199,NIC231,NIC236,NIC256,NIC267,NIC3,PB303,QX1791,QX1792,QX1794,RC301,WN2001
II	12587455	C	T	0.0531915	ceh-100	WBGene00012584	protein_coding	synonymous	LOW	984Q	0.664237132403152	CB4932,DL238,JU1242,JU346,JU397
II	12587473	T	C	0.468085	NA	NA	NA	@12594269	Linker	NA	0.406543689568078	BRC20067,CB4856,CB4932,CX11285,DL226,DL238,ECA36,ED3048,ED3052,ED3073,EG4347,EG4725,GXW1,JT11398,JU1172,JU1242,JU1246,JU1395,JU1491,JU1581,JU1793,JU2001,JU2007,JU2316,JU2464,JU2466,JU310,JU346,JU393,JU397,JU774,JU775,JU778,JU847,KR314,LKC34,MY10,NIC1,NIC199,NIC231,NIC236,NIC256,NIC267,NIC3,PB303,QX1791,QX1792,QX1794,RC301,WN2001
II	12587485	T	C	0.0957447	ceh-100	WBGene00012584	protein_coding	synonymous	LOW	974E	1.23980380239364	ED3017,EG4349,JU1409,JU1530,JU1652,JU258,JU360,JU440,JU642
II	12587926	T	A	0.0957447	ceh-100	WBGene00012584	protein_coding	synonymous	LOW	827G	0.483943539899421	ED3052,EG4725,GXW1,JU774,LKC34,MY10,NIC256,NIC267,WN2001
II	12588249	A	T	0.202128	ceh-100	WBGene00012584	protein_coding	intron	LOW	NA	1.43441375030917	CB4856,ED3017,ED3052,EG4349,EG4725,GXW1,JU1409,JU1530,JU1652,JU258,JU360,JU440,JU642,JU774,LKC34,MY10,NIC256,NIC267,WN2001
II	12588267	G	C	0.0957447	ceh-100	WBGene00012584	protein_coding	intron	LOW	NA	1.23980380239364	ED3017,EG4349,JU1409,JU1530,JU1652,JU258,JU360,JU440,JU642
II	12588365	T	C	0.0531915	ceh-100	WBGene00012584	protein_coding	intron	LOW	NA	0.702091058057249	ECA36,JU1652,JU360,JU440,KR314
II	12588435	T	A	0.43617	ceh-100	WBGene00012584	protein_coding	intron	LOW	NA	0.169421521194492	BRC20067,CB4856,CX11285,DL226,ED3048,ED3052,ED3073,EG4347,EG4725,GXW1,JU1172,JU1246,JU1395,JU1491,JU1581,JU1793,JU2001,JU2007,JU2316,JU2464,JU2466,JU310,JU393,JU774,JU775,JU778,LKC34,MY10,NIC1,NIC199,NIC231,NIC236,NIC256,NIC267,NIC3,PB303,QX1791,QX1792,QX1794,RC301,WN2001
II	12588708	G	T	0.117021	ceh-100	WBGene00012584	protein_coding	intron	LOW	NA	0.394949590468489	ECA36,ED3017,EG4349,JU1409,JU1530,JU1652,JU258,JU360,JU440,JU642,KR314
II	12588716	G	T	0.0957447	ceh-100	WBGene00012584	protein_coding	intron	LOW	NA	1.23980380239364	ED3017,EG4349,JU1409,JU1530,JU1652,JU258,JU360,JU440,JU642
II	12588782	G	A	0.0957447	ceh-100	WBGene00012584	protein_coding	intron	LOW	NA	1.23980380239364	ED3017,EG4349,JU1409,JU1530,JU1652,JU258,JU360,JU440,JU642
II	12588788	C	T	0.0957447	ceh-100	WBGene00012584	protein_coding	intron	LOW	NA	1.23980380239364	ED3017,EG4349,JU1409,JU1530,JU1652,JU258,JU360,JU440,JU642
II	12588876	A	G	0.117021	ceh-100	WBGene00012584	protein_coding	intron	LOW	NA	0.394949590468489	ECA36,ED3017,EG4349,JU1409,JU1530,JU1652,JU258,JU360,JU440,JU642,KR314
II	12588893	G	A	0.0957447	ceh-100	WBGene00012584	protein_coding	intron	LOW	NA	1.23980380239364	ED3017,EG4349,JU1409,JU1530,JU1652,JU258,JU360,JU440,JU642
II	12588918	A	C	0.0957447	ceh-100	WBGene00012584	protein_coding	intron	LOW	NA	0.483943539899421	ED3052,EG4725,GXW1,JU774,LKC34,MY10,NIC256,NIC267,WN2001
II	12588973	T	C	0.414894	ceh-100	WBGene00012584	protein_coding	intron	LOW	NA	0.466486621175513	BRC20067,CX11285,ED3048,ED3052,ED3073,EG4347,EG4725,GXW1,JU1172,JU1246,JU1395,JU1491,JU1581,JU1793,JU2001,JU2007,JU2316,JU2464,JU2466,JU310,JU393,JU774,JU775,JU778,LKC34,MY10,NIC1,NIC199,NIC231,NIC236,NIC256,NIC267,NIC3,PB303,QX1791,QX1792,QX1794,RC301,WN2001
II	12589192	T	C	0.117021	NA	NA	NA	@12594269	Linker	NA	0.394949590468489	ECA36,ED3017,EG4349,JU1409,JU1530,JU1652,JU258,JU360,JU440,JU642,KR314
II	12589537	T	C	0.159574	ceh-100	WBGene00012584	protein_coding	intron	LOW	NA	0.345749134281424	BRC20067,CB4856,CX11254,CX11264,CX11271,CX11276,CX11285,CX11292,CX11314,DL226,ECA36,ED3005,ED3011,ED3017,ED3046,ED3048,ED3049,ED3052,ED3073,ED3077,EG4347,EG4349,EG4725,GXW1,JT11398,JU1172,JU1246,JU1395,JU1409,JU1491,JU1530,JU1581,JU1652,JU1793,JU2001,JU2007,JU2316,JU2464,JU2466,JU258,JU310,JU323,JU360,JU393,JU440,JU642,JU774,JU775,JU778,JU847,KR314,LKC34,MY1,MY10,MY16,MY23,NIC1,NIC166,NIC199,NIC2…
II	12589952	T	G	0.265957	ceh-100	WBGene00012584	protein_coding	intron	LOW	NA	0.315552194649727	CX11254,CX11264,CX11271,CX11276,CX11292,CX11314,ED3005,ED3011,ED3046,ED3049,ED3077,JU323,MY1,MY16,MY23,NIC166,NIC207,PB306,PS2025,QG536,QG556,QG557,QX1212,QX1233,QX1793
II	12589981	A	C	0.106383	ceh-100	WBGene00012584	protein_coding	intron	LOW	NA	0.59775336788931	ECA36,ED3017,EG4349,JU1409,JU1530,JU1652,JU258,JU360,JU440,JU642
II	12590000	T	A	0.106383	ceh-100	WBGene00012584	protein_coding	intron	LOW	NA	0.59775336788931	ECA36,ED3017,EG4349,JU1409,JU1530,JU1652,JU258,JU360,JU440,JU642
II	12590048	T	C	0.106383	ceh-100	WBGene00012584	protein_coding	intron	LOW	NA	0.526408068572388	CB4856,ED3052,EG4725,GXW1,JU774,LKC34,MY10,NIC256,NIC267,WN2001
II	12590167	T	A	0.361702	ceh-100	WBGene00012584	protein_coding	intron	LOW	NA	2.26977914126887	BRC20067,CX11254,CX11264,CX11271,CX11276,CX11285,CX11292,CX11314,ED3005,ED3011,ED3017,ED3046,ED3048,ED3049,ED3073,ED3077,EG4347,EG4349,JU1172,JU1246,JU1395,JU1409,JU1491,JU1530,JU1581,JU1793,JU2001,JU2007,JU2316,JU2464,JU2466,JU310,JU323,JU393,JU642,JU775,JU778,KR314,MY1,MY16,MY23,NIC1,NIC166,NIC199,NIC207,NIC231,NIC236,NIC3,PB303,PB306,PS2025,QG536,QG556,QG557,QX1212,QX1233,QX1792,QX1793,QX1794,…
II	12590317	A	T	0.148936	ceh-100	WBGene00012584	protein_coding	intron	LOW	NA	0.200191476972343	BRC20067,CB4856,CX11254,CX11264,CX11271,CX11276,CX11285,CX11292,CX11314,DL226,DL238,ECA36,ED3005,ED3011,ED3017,ED3046,ED3048,ED3049,ED3052,ED3073,ED3077,EG4347,EG4349,EG4725,GXW1,JT11398,JU1172,JU1246,JU1395,JU1409,JU1491,JU1530,JU1581,JU1652,JU1793,JU2001,JU2007,JU2316,JU2464,JU2466,JU258,JU310,JU323,JU360,JU393,JU440,JU642,JU774,JU775,JU778,JU847,KR314,LKC34,MY1,MY10,MY16,MY23,NIC1,NIC166,NIC19…
II	12590539	T	C	0.117021	ceh-100	WBGene00012584	protein_coding	intron	LOW	NA	0.394949590468489	ECA36,ED3017,EG4349,JU1409,JU1530,JU1652,JU258,JU360,JU440,JU642,KR314
II	12590562	T	G	0.308511	ceh-100	WBGene00012584	protein_coding	intron	LOW	NA	0.478511720626422	BRC20067,CX11285,ED3048,ED3073,EG4347,JU1172,JU1246,JU1395,JU1491,JU1581,JU1793,JU2001,JU2007,JU2316,JU2464,JU2466,JU310,JU393,JU775,JU778,NIC1,NIC199,NIC231,NIC236,NIC3,PB303,QX1792,QX1794,RC301
II	12590582	G	T	0.382979	NA	NA	NA	@12594269	Linker	NA	0.0360666524363951	CX11254,CX11264,CX11271,CX11276,CX11292,CX11314,ECA36,ED3005,ED3011,ED3017,ED3046,ED3049,ED3077,EG4349,JU1409,JU1530,JU1652,JU258,JU323,JU360,JU440,JU642,KR314,MY1,MY16,MY23,NIC166,NIC207,PB306,PS2025,QG536,QG556,QG557,QX1212,QX1233,QX1793
II	12590624	G	A	0.382979	NA	NA	NA	@12594269	Linker	NA	0.0360666524363951	CX11254,CX11264,CX11271,CX11276,CX11292,CX11314,ECA36,ED3005,ED3011,ED3017,ED3046,ED3049,ED3077,EG4349,JU1409,JU1530,JU1652,JU258,JU323,JU360,JU440,JU642,KR314,MY1,MY16,MY23,NIC166,NIC207,PB306,PS2025,QG536,QG556,QG557,QX1212,QX1233,QX1793
II	12590639	C	T	0.180851	NA	NA	NA	@12594269	Linker	NA	0.0225749065135956	BRC20067,CB4856,CX11254,CX11264,CX11271,CX11276,CX11285,CX11292,CX11314,DL238,ECA36,ED3005,ED3011,ED3017,ED3046,ED3048,ED3049,ED3052,ED3073,ED3077,EG4347,EG4349,EG4725,GXW1,JT11398,JU1172,JU1246,JU1409,JU1491,JU1530,JU1581,JU1652,JU1793,JU2001,JU2007,JU2316,JU2464,JU2466,JU258,JU310,JU323,JU360,JU393,JU440,JU642,JU774,JU775,JU778,JU847,KR314,LKC34,MY1,MY10,MY16,MY23,NIC1,NIC166,NIC199,NIC207,NIC2…
II	12590645	G	A	0.287234	NA	NA	NA	@12594269	Linker	NA	0.752646685557753	CX11254,CX11264,CX11271,CX11276,CX11292,CX11314,ECA36,ED3005,ED3011,ED3046,ED3049,ED3077,JU323,KR314,MY1,MY16,MY23,NIC166,NIC207,PB306,PS2025,QG536,QG556,QG557,QX1212,QX1233,QX1793
II	12590651	T	C	0.382979	NA	NA	NA	@12594269	Linker	NA	0.0360666524363951	CX11254,CX11264,CX11271,CX11276,CX11292,CX11314,ECA36,ED3005,ED3011,ED3017,ED3046,ED3049,ED3077,EG4349,JU1409,JU1530,JU1652,JU258,JU323,JU360,JU440,JU642,KR314,MY1,MY16,MY23,NIC166,NIC207,PB306,PS2025,QG536,QG556,QG557,QX1212,QX1233,QX1793
II	12590663	A	C	0.382979	NA	NA	NA	@12590664	Linker	NA	0.0360666524363951	CX11254,CX11264,CX11271,CX11276,CX11292,CX11314,ECA36,ED3005,ED3011,ED3017,ED3046,ED3049,ED3077,EG4349,JU1409,JU1530,JU1652,JU258,JU323,JU360,JU440,JU642,KR314,MY1,MY16,MY23,NIC166,NIC207,PB306,PS2025,QG536,QG556,QG557,QX1212,QX1233,QX1793
II	12590664	T	G	0.382979	NA	NA	NA	@12594269	Linker	NA	0.0360666524363951	CX11254,CX11264,CX11271,CX11276,CX11292,CX11314,ECA36,ED3005,ED3011,ED3017,ED3046,ED3049,ED3077,EG4349,JU1409,JU1530,JU1652,JU258,JU323,JU360,JU440,JU642,KR314,MY1,MY16,MY23,NIC166,NIC207,PB306,PS2025,QG536,QG556,QG557,QX1212,QX1233,QX1793
II	12590666	A	T	0.382979	NA	NA	NA	@12594269	Linker	NA	0.0360666524363951	CX11254,CX11264,CX11271,CX11276,CX11292,CX11314,ECA36,ED3005,ED3011,ED3017,ED3046,ED3049,ED3077,EG4349,JU1409,JU1530,JU1652,JU258,JU323,JU360,JU440,JU642,KR314,MY1,MY16,MY23,NIC166,NIC207,PB306,PS2025,QG536,QG556,QG557,QX1212,QX1233,QX1793
II	12590999	G	A	0.265957	ceh-100	WBGene00012584	protein_coding	intron	LOW	NA	0.315552194649727	CX11254,CX11264,CX11271,CX11276,CX11292,CX11314,ED3005,ED3011,ED3046,ED3049,ED3077,JU323,MY1,MY16,MY23,NIC166,NIC207,PB306,PS2025,QG536,QG556,QG557,QX1212,QX1233,QX1793
II	12591217	C	T	0.287234	ceh-100	WBGene00012584	protein_coding	intron	LOW	NA	0.147316254475186	BRC20067,CX11254,CX11264,CX11271,CX11276,CX11285,CX11292,CX11314,DL226,DL238,ECA36,ED3005,ED3011,ED3017,ED3046,ED3048,ED3049,ED3073,ED3077,EG4347,EG4349,JU1172,JU1246,JU1409,JU1491,JU1530,JU1581,JU1652,JU1793,JU2001,JU2007,JU2316,JU2464,JU2466,JU258,JU310,JU323,JU360,JU393,JU440,JU642,JU775,JU778,KR314,MY1,MY16,MY23,NIC1,NIC166,NIC199,NIC207,NIC231,NIC236,NIC3,PB303,PB306,PS2025,QG536,QG556,QG557…
II	12591227	C	T	0.382979	ceh-100	WBGene00012584	protein_coding	intron	LOW	NA	0.0360666524363951	CX11254,CX11264,CX11271,CX11276,CX11292,CX11314,ECA36,ED3005,ED3011,ED3017,ED3046,ED3049,ED3077,EG4349,JU1409,JU1530,JU1652,JU258,JU323,JU360,JU440,JU642,KR314,MY1,MY16,MY23,NIC166,NIC207,PB306,PS2025,QG536,QG556,QG557,QX1212,QX1233,QX1793
II	12591270	A	T	0.0957447	ceh-100	WBGene00012584	protein_coding	intron	LOW	NA	1.23980380239364	ED3017,EG4349,JU1409,JU1530,JU1652,JU258,JU360,JU440,JU642
II	12591418	T	C	0.265957	ceh-100	WBGene00012584	protein_coding	intron	LOW	NA	0.315552194649727	CX11254,CX11264,CX11271,CX11276,CX11292,CX11314,ED3005,ED3011,ED3046,ED3049,ED3077,JU323,MY1,MY16,MY23,NIC166,NIC207,PB306,PS2025,QG536,QG556,QG557,QX1212,QX1233,QX1793
II	12591551	C	T	0.265957	ceh-100	WBGene00012584	protein_coding	intron	LOW	NA	0.315552194649727	CX11254,CX11264,CX11271,CX11276,CX11292,CX11314,ED3005,ED3011,ED3046,ED3049,ED3077,JU323,MY1,MY16,MY23,NIC166,NIC207,PB306,PS2025,QG536,QG556,QG557,QX1212,QX1233,QX1793
II	12591629	T	A	0.297872	ceh-100	WBGene00012584	protein_coding	intron	LOW	NA	0.35843506346927	BRC20067,CX11285,ED3048,ED3073,EG4347,JU1172,JU1246,JU1491,JU1581,JU1793,JU2001,JU2007,JU2316,JU2464,JU2466,JU310,JU393,JU775,JU778,NIC1,NIC199,NIC231,NIC236,NIC3,PB303,QX1792,QX1794,RC301
II	12591637	A	T	0.265957	ceh-100	WBGene00012584	protein_coding	intron	LOW	NA	0.315552194649727	CX11254,CX11264,CX11271,CX11276,CX11292,CX11314,ED3005,ED3011,ED3046,ED3049,ED3077,JU323,MY1,MY16,MY23,NIC166,NIC207,PB306,PS2025,QG536,QG556,QG557,QX1212,QX1233,QX1793
II	12591720	T	A	0.265957	ceh-100	WBGene00012584	protein_coding	intron	LOW	NA	0.315552194649727	CX11254,CX11264,CX11271,CX11276,CX11292,CX11314,ED3005,ED3011,ED3046,ED3049,ED3077,JU323,MY1,MY16,MY23,NIC166,NIC207,PB306,PS2025,QG536,QG556,QG557,QX1212,QX1233,QX1793
II	12591765	T	C	0.265957	ceh-100	WBGene00012584	protein_coding	intron	LOW	NA	0.315552194649727	CX11254,CX11264,CX11271,CX11276,CX11292,CX11314,ED3005,ED3011,ED3046,ED3049,ED3077,JU323,MY1,MY16,MY23,NIC166,NIC207,PB306,PS2025,QG536,QG556,QG557,QX1212,QX1233,QX1793
II	12592121	G	A	0.404255	ceh-100	WBGene00012584	protein_coding	intron	LOW	NA	0.285778551963652	CX11254,CX11264,CX11271,CX11276,CX11292,CX11314,DL226,ECA36,ED3005,ED3011,ED3017,ED3046,ED3049,ED3077,EG4349,JU1409,JU1530,JU1652,JU258,JU323,JU360,JU440,JU642,KR314,MY1,MY16,MY23,NIC166,NIC207,PB306,PS2025,QG536,QG556,QG557,QX1212,QX1233,QX1791,QX1793
II	12592122	A	T	0.0957447	ceh-100	WBGene00012584	protein_coding	intron	LOW	NA	1.23980380239364	ED3017,EG4349,JU1409,JU1530,JU1652,JU258,JU360,JU440,JU642
II	12592843	G	C	0.265957	ceh-100	WBGene00012584	protein_coding	intron	LOW	NA	0.315552194649727	CX11254,CX11264,CX11271,CX11276,CX11292,CX11314,ED3005,ED3011,ED3046,ED3049,ED3077,JU323,MY1,MY16,MY23,NIC166,NIC207,PB306,PS2025,QG536,QG556,QG557,QX1212,QX1233,QX1793
II	12592850	T	C	0.265957	ceh-100	WBGene00012584	protein_coding	intron	LOW	NA	0.315552194649727	CX11254,CX11264,CX11271,CX11276,CX11292,CX11314,ED3005,ED3011,ED3046,ED3049,ED3077,JU323,MY1,MY16,MY23,NIC166,NIC207,PB306,PS2025,QG536,QG556,QG557,QX1212,QX1233,QX1793
II	12592877	A	G	0.0957447	ceh-100	WBGene00012584	protein_coding	intron	LOW	NA	1.23980380239364	ED3017,EG4349,JU1409,JU1530,JU1652,JU258,JU360,JU440,JU642
II	12593006	T	A	0.297872	ceh-100	WBGene00012584	protein_coding	splice_region	HIGH	NA	0.35843506346927	BRC20067,CX11285,ED3048,ED3073,EG4347,JU1172,JU1246,JU1491,JU1581,JU1793,JU2001,JU2007,JU2316,JU2464,JU2466,JU310,JU393,JU775,JU778,NIC1,NIC199,NIC231,NIC236,NIC3,PB303,QX1792,QX1794,RC301
II	12593246	C	T	0.0957447	ceh-100	WBGene00012584	protein_coding	intron	LOW	NA	1.23980380239364	ED3017,EG4349,JU1409,JU1530,JU1652,JU258,JU360,JU440,JU642
II	12593313	A	C	0.0957447	ceh-100	WBGene00012584	protein_coding	splice_region	HIGH	NA	1.23980380239364	ED3017,EG4349,JU1409,JU1530,JU1652,JU258,JU360,JU440,JU642
II	12593431	C	T	0.106383	ceh-100	WBGene00012584	protein_coding	synonymous	LOW	487L	0.59775336788931	ECA36,ED3017,EG4349,JU1409,JU1530,JU1652,JU258,JU360,JU440,JU642
II	12593442	G	A	0.265957	ceh-100	WBGene00012584	protein_coding	splice_region	HIGH	NA	0.315552194649727	CX11254,CX11264,CX11271,CX11276,CX11292,CX11314,ED3005,ED3011,ED3046,ED3049,ED3077,JU323,MY1,MY16,MY23,NIC166,NIC207,PB306,PS2025,QG536,QG556,QG557,QX1212,QX1233,QX1793
II	12593461	G	A	0.117021	ceh-100	WBGene00012584	protein_coding	intron	LOW	NA	1.79357712015508	ECA36,ED3017,EG4349,JU1409,JU1530,JU1652,JU258,JU360,JU440,JU642,QX1791
II	12593752	A	C	0.382979	ceh-100	WBGene00012584	protein_coding	intron	LOW	NA	0.854542036183191	CX11254,CX11264,CX11271,CX11276,CX11292,CX11314,ECA36,ED3005,ED3011,ED3017,ED3046,ED3049,ED3077,EG4349,JU1409,JU1530,JU1652,JU258,JU323,JU360,JU440,JU642,MY1,MY16,MY23,NIC166,NIC207,PB306,PS2025,QG536,QG556,QG557,QX1212,QX1233,QX1791,QX1793
II	12593882	T	A	0.382979	ceh-100	WBGene00012584	protein_coding	intron	LOW	NA	0.854542036183191	CX11254,CX11264,CX11271,CX11276,CX11292,CX11314,ECA36,ED3005,ED3011,ED3017,ED3046,ED3049,ED3077,EG4349,JU1409,JU1530,JU1652,JU258,JU323,JU360,JU440,JU642,MY1,MY16,MY23,NIC166,NIC207,PB306,PS2025,QG536,QG556,QG557,QX1212,QX1233,QX1791,QX1793
II	12593935	T	A	0.393617	ceh-100	WBGene00012584	protein_coding	intron	LOW	NA	0.744830024496281	CX11254,CX11264,CX11271,CX11276,CX11292,CX11314,ECA36,ED3005,ED3011,ED3017,ED3046,ED3049,ED3077,EG4349,JU1409,JU1530,JU1652,JU258,JU323,JU360,JU440,JU642,KR314,MY1,MY16,MY23,NIC166,NIC207,PB306,PS2025,QG536,QG556,QG557,QX1212,QX1233,QX1791,QX1793
II	12594099	A	T	0.446809	ceh-100	WBGene00012584	protein_coding	intron	LOW	NA	0.279052745753727	CB4856,CX11254,CX11264,CX11271,CX11276,CX11292,CX11314,DL226,DL238,ECA36,ED3005,ED3011,ED3017,ED3046,ED3049,ED3077,EG4349,JT11398,JU1409,JU1530,JU1652,JU258,JU323,JU360,JU440,JU642,JU847,KR314,MY1,MY16,MY23,NIC166,NIC207,PB306,PS2025,QG536,QG556,QG557,QX1212,QX1233,QX1791,QX1793
II	12594109	T	C	0.393617	ceh-100	WBGene00012584	protein_coding	intron	LOW	NA	0.744830024496281	CX11254,CX11264,CX11271,CX11276,CX11292,CX11314,ECA36,ED3005,ED3011,ED3017,ED3046,ED3049,ED3077,EG4349,JU1409,JU1530,JU1652,JU258,JU323,JU360,JU440,JU642,KR314,MY1,MY16,MY23,NIC166,NIC207,PB306,PS2025,QG536,QG556,QG557,QX1212,QX1233,QX1791,QX1793
II	12594122	T	C	0.382979	ceh-100	WBGene00012584	protein_coding	intron	LOW	NA	0.854542036183191	CX11254,CX11264,CX11271,CX11276,CX11292,CX11314,ECA36,ED3005,ED3011,ED3017,ED3046,ED3049,ED3077,EG4349,JU1409,JU1530,JU1652,JU258,JU323,JU360,JU440,JU642,MY1,MY16,MY23,NIC166,NIC207,PB306,PS2025,QG536,QG556,QG557,QX1212,QX1233,QX1791,QX1793
II	12594227	C	T	0.393617	ceh-100	WBGene00012584	protein_coding	intron	LOW	NA	0.744830024496281	CX11254,CX11264,CX11271,CX11276,CX11292,CX11314,ECA36,ED3005,ED3011,ED3017,ED3046,ED3049,ED3077,EG4349,JU1409,JU1530,JU1652,JU258,JU323,JU360,JU440,JU642,KR314,MY1,MY16,MY23,NIC166,NIC207,PB306,PS2025,QG536,QG556,QG557,QX1212,QX1233,QX1791,QX1793
II	12594259	T	C	0.0957447	ceh-100	WBGene00012584	protein_coding	missense	HIGH	482K>482E	0.483943539899421	ED3052,EG4725,GXW1,JU774,LKC34,MY10,NIC256,NIC267,WN2001
II	12594266	T	G	0.0957447	ceh-100	WBGene00012584	protein_coding	synonymous	LOW	479G	0.483943539899421	ED3052,EG4725,GXW1,JU774,LKC34,MY10,NIC256,NIC267,WN2001
II	12594301	T	C	0.414894	ceh-100	WBGene00012584	protein_coding	missense	HIGH	468N>464D	0.632588443266789	CB4856,CX11254,CX11264,CX11271,CX11276,CX11292,CX11314,DL238,ECA36,ED3005,ED3011,ED3017,ED3046,ED3049,ED3077,EG4349,JU1409,JU1530,JU1652,JU258,JU323,JU360,JU440,JU642,KR314,MY1,MY16,MY23,NIC166,NIC207,PB306,PS2025,QG536,QG556,QG557,QX1212,QX1233,QX1791,QX1793
II	12594332	C	T	0.117021	ceh-100	WBGene00012584	protein_coding	synonymous	LOW	457E	1.79357712015508	ECA36,ED3017,EG4349,JU1409,JU1530,JU1652,JU258,JU360,JU440,JU642,QX1791
II	12594362	A	C	0.0957447	ceh-100	WBGene00012584	protein_coding	synonymous	LOW	447R	1.23980380239364	ED3017,EG4349,JU1409,JU1530,JU1652,JU258,JU360,JU440,JU642
II	12594552	G	A	0.106383	ceh-100	WBGene00012584	protein_coding	intron	LOW	NA	0.59775336788931	ECA36,ED3017,EG4349,JU1409,JU1530,JU1652,JU258,JU360,JU440,JU642
II	12594609	G	C	0.0957447	ceh-100	WBGene00012584	protein_coding	intron	LOW	NA	1.23980380239364	ED3017,EG4349,JU1409,JU1530,JU1652,JU258,JU360,JU440,JU642
II	12594612	A	T	0.0957447	ceh-100	WBGene00012584	protein_coding	intron	LOW	NA	1.23980380239364	ED3017,EG4349,JU1409,JU1530,JU1652,JU258,JU360,JU440,JU642
II	12594640	G	A	0.0957447	ceh-100	WBGene00012584	protein_coding	intron	LOW	NA	0.483943539899421	ED3052,EG4725,GXW1,JU774,LKC34,MY10,NIC256,NIC267,WN2001
II	12594656	T	G	0.265957	ceh-100	WBGene00012584	protein_coding	intron	LOW	NA	0.315552194649727	CX11254,CX11264,CX11271,CX11276,CX11292,CX11314,ED3005,ED3011,ED3046,ED3049,ED3077,JU323,MY1,MY16,MY23,NIC166,NIC207,PB306,PS2025,QG536,QG556,QG557,QX1212,QX1233,QX1793
II	12594677	A	T	0.265957	ceh-100	WBGene00012584	protein_coding	intron	LOW	NA	0.315552194649727	CX11254,CX11264,CX11271,CX11276,CX11292,CX11314,ED3005,ED3011,ED3046,ED3049,ED3077,JU323,MY1,MY16,MY23,NIC166,NIC207,PB306,PS2025,QG536,QG556,QG557,QX1212,QX1233,QX1793
II	12594689	A	C	0.0957447	ceh-100	WBGene00012584	protein_coding	intron	LOW	NA	0.483943539899421	ED3052,EG4725,GXW1,JU774,LKC34,MY10,NIC256,NIC267,WN2001
II	12594701	A	G	0.265957	ceh-100	WBGene00012584	protein_coding	intron	LOW	NA	0.315552194649727	CX11254,CX11264,CX11271,CX11276,CX11292,CX11314,ED3005,ED3011,ED3046,ED3049,ED3077,JU323,MY1,MY16,MY23,NIC166,NIC207,PB306,PS2025,QG536,QG556,QG557,QX1212,QX1233,QX1793
II	12594704	G	A	0.12766	ceh-100	WBGene00012584	protein_coding	intron	LOW	NA	1.58845460986035	ECA36,ED3017,EG4349,JU1409,JU1530,JU1652,JU258,JU360,JU440,JU642,KR314,QX1791
II	12594836	T	G	0.404255	ceh-100	WBGene00012584	protein_coding	intron	LOW	NA	0.744278382821976	CB4856,CX11254,CX11264,CX11271,CX11276,CX11292,CX11314,DL238,ECA36,ED3005,ED3011,ED3017,ED3046,ED3049,ED3077,EG4349,JU1409,JU1530,JU1652,JU258,JU323,JU360,JU440,JU642,MY1,MY16,MY23,NIC166,NIC207,PB306,PS2025,QG536,QG556,QG557,QX1212,QX1233,QX1791,QX1793
II	12595054	C	T	0.297872	ceh-100	WBGene00012584	protein_coding	intron	LOW	NA	0.35843506346927	BRC20067,CX11285,ED3048,ED3073,EG4347,JU1172,JU1246,JU1491,JU1581,JU1793,JU2001,JU2007,JU2316,JU2464,JU2466,JU310,JU393,JU775,JU778,NIC1,NIC199,NIC231,NIC236,NIC3,PB303,QX1792,QX1794,RC301
II	12595095	C	T	0.0957447	ceh-100	WBGene00012584	protein_coding	synonymous	LOW	433T	1.23980380239364	ED3017,EG4349,JU1409,JU1530,JU1652,JU258,JU360,JU440,JU642
II	12595149	G	A	0.37234	ceh-100	WBGene00012584	protein_coding	synonymous	LOW	415Y	1.2666818887926	CX11254,CX11264,CX11271,CX11276,CX11292,CX11314,ED3005,ED3011,ED3017,ED3046,ED3049,ED3077,EG4349,JU1409,JU1530,JU1652,JU258,JU323,JU360,JU440,JU642,MY1,MY16,MY23,NIC166,NIC207,PB306,PS2025,QG536,QG556,QG557,QX1212,QX1233,QX1791,QX1793
II	12595224	C	A	0.340426	ceh-100	WBGene00012584	protein_coding	synonymous	LOW	390R	0.661698902366971	BRC20067,CX11285,ECA36,ED3048,ED3073,EG4347,JT11398,JU1172,JU1246,JU1491,JU1581,JU1793,JU2001,JU2007,JU2316,JU2464,JU2466,JU310,JU393,JU775,JU778,JU847,KR314,NIC1,NIC199,NIC231,NIC236,NIC3,PB303,QX1792,QX1794,RC301
II	12595230	T	C	0.340426	ceh-100	WBGene00012584	protein_coding	synonymous	LOW	388K	0.661698902366971	BRC20067,CX11285,ECA36,ED3048,ED3073,EG4347,JT11398,JU1172,JU1246,JU1491,JU1581,JU1793,JU2001,JU2007,JU2316,JU2464,JU2466,JU310,JU393,JU775,JU778,JU847,KR314,NIC1,NIC199,NIC231,NIC236,NIC3,PB303,QX1792,QX1794,RC301
II	12595468	T	G	0.319149	ceh-100	WBGene00012584	protein_coding	intron	LOW	NA	0.58732337223874	BRC20067,CX11285,ECA36,ED3048,ED3073,EG4347,JT11398,JU1172,JU1246,JU1491,JU1581,JU2001,JU2007,JU2316,JU2464,JU2466,JU310,JU393,JU775,JU778,JU847,NIC1,NIC199,NIC231,NIC236,NIC3,PB303,QX1792,QX1794,RC301
II	12595494	A	G	0.297872	ceh-100	WBGene00012584	protein_coding	intron	LOW	NA	0.35843506346927	BRC20067,CX11285,ED3048,ED3073,EG4347,JU1172,JU1246,JU1491,JU1581,JU1793,JU2001,JU2007,JU2316,JU2464,JU2466,JU310,JU393,JU775,JU778,NIC1,NIC199,NIC231,NIC236,NIC3,PB303,QX1792,QX1794,RC301
II	12595532	A	T	0.297872	ceh-100	WBGene00012584	protein_coding	intron	LOW	NA	0.35843506346927	BRC20067,CX11285,ED3048,ED3073,EG4347,JU1172,JU1246,JU1491,JU1581,JU1793,JU2001,JU2007,JU2316,JU2464,JU2466,JU310,JU393,JU775,JU778,NIC1,NIC199,NIC231,NIC236,NIC3,PB303,QX1792,QX1794,RC301
II	12595683	T	C	0.340426	ceh-100	WBGene00012584	protein_coding	intron	LOW	NA	0.661698902366971	BRC20067,CX11285,ECA36,ED3048,ED3073,EG4347,JT11398,JU1172,JU1246,JU1491,JU1581,JU1793,JU2001,JU2007,JU2316,JU2464,JU2466,JU310,JU393,JU775,JU778,JU847,KR314,NIC1,NIC199,NIC231,NIC236,NIC3,PB303,QX1792,QX1794,RC301
II	12595752	A	T	0.0957447	ceh-100	WBGene00012584	protein_coding	intron	LOW	NA	1.23980380239364	ED3017,EG4349,JU1409,JU1530,JU1652,JU258,JU360,JU440,JU642
II	12595790	A	G	0.37234	ceh-100	WBGene00012584	protein_coding	intron	LOW	NA	1.2666818887926	CX11254,CX11264,CX11271,CX11276,CX11292,CX11314,ED3005,ED3011,ED3017,ED3046,ED3049,ED3077,EG4349,JU1409,JU1530,JU1652,JU258,JU323,JU360,JU440,JU642,MY1,MY16,MY23,NIC166,NIC207,PB306,PS2025,QG536,QG556,QG557,QX1212,QX1233,QX1791,QX1793
II	12595927	C	T	0.297872	ceh-100	WBGene00012584	protein_coding	intron	LOW	NA	0.35843506346927	BRC20067,CX11285,ED3048,ED3073,EG4347,JU1172,JU1246,JU1491,JU1581,JU1793,JU2001,JU2007,JU2316,JU2464,JU2466,JU310,JU393,JU775,JU778,NIC1,NIC199,NIC231,NIC236,NIC3,PB303,QX1792,QX1794,RC301
II	12595963	T	C	0.329787	ceh-100	WBGene00012584	protein_coding	intron	LOW	NA	0.533011588956929	BRC20067,CX11285,ECA36,ED3048,ED3073,EG4347,JT11398,JU1172,JU1246,JU1491,JU1581,JU1793,JU2001,JU2007,JU2316,JU2464,JU2466,JU310,JU393,JU775,JU778,JU847,NIC1,NIC199,NIC231,NIC236,NIC3,PB303,QX1792,QX1794,RC301
II	12596110	A	T	0.329787	ceh-100	WBGene00012584	protein_coding	intron	LOW	NA	0.533011588956929	BRC20067,CX11285,ECA36,ED3048,ED3073,EG4347,JT11398,JU1172,JU1246,JU1491,JU1581,JU1793,JU2001,JU2007,JU2316,JU2464,JU2466,JU310,JU393,JU775,JU778,JU847,NIC1,NIC199,NIC231,NIC236,NIC3,PB303,QX1792,QX1794,RC301
II	12596172	T	C	0.255319	ceh-100	WBGene00012584	protein_coding	synonymous	LOW	368K	0.0415389181152393	BRC20067,CB4856,CX11254,CX11264,CX11271,CX11276,CX11285,CX11292,CX11314,DL226,DL238,ECA36,ED3005,ED3011,ED3017,ED3046,ED3048,ED3049,ED3073,ED3077,EG4347,EG4349,JT11398,JU1172,JU1246,JU1409,JU1491,JU1530,JU1581,JU1652,JU1793,JU2001,JU2007,JU2316,JU2464,JU2466,JU258,JU310,JU323,JU360,JU393,JU440,JU642,JU775,JU778,JU847,KR314,MY1,MY16,MY23,NIC1,NIC166,NIC199,NIC207,NIC231,NIC236,NIC3,PB303,PB306,PS2…
II	12596270	G	T	0.329787	ceh-100	WBGene00012584	protein_coding	missense	HIGH	336L>334M	0.533011588956929	BRC20067,CX11285,ECA36,ED3048,ED3073,EG4347,JT11398,JU1172,JU1246,JU1491,JU1581,JU1793,JU2001,JU2007,JU2316,JU2464,JU2466,JU310,JU393,JU775,JU778,JU847,NIC1,NIC199,NIC231,NIC236,NIC3,PB303,QX1792,QX1794,RC301
II	12596338	G	A	0.265957	ceh-100	WBGene00012584	protein_coding	intron	LOW	NA	0.315552194649727	CX11254,CX11264,CX11271,CX11276,CX11292,CX11314,ED3005,ED3011,ED3046,ED3049,ED3077,JU323,MY1,MY16,MY23,NIC166,NIC207,PB306,PS2025,QG536,QG556,QG557,QX1212,QX1233,QX1793
II	12596379	G	A	0.329787	ceh-100	WBGene00012584	protein_coding	intron	LOW	NA	0.533011588956929	BRC20067,CX11285,ECA36,ED3048,ED3073,EG4347,JT11398,JU1172,JU1246,JU1491,JU1581,JU1793,JU2001,JU2007,JU2316,JU2464,JU2466,JU310,JU393,JU775,JU778,JU847,NIC1,NIC199,NIC231,NIC236,NIC3,PB303,QX1792,QX1794,RC301
II	12596843	C	A	0.0851064	ceh-100	WBGene00012584	protein_coding	intron	LOW	NA	0.175964207629288	CX11264,CX11292,CX11314,ED3005,ED3011,PB306,QG557,QX1212
II	12597048	C	T	0.265957	ceh-100	WBGene00012584	protein_coding	intron	LOW	NA	0.315552194649727	CX11254,CX11264,CX11271,CX11276,CX11292,CX11314,ED3005,ED3011,ED3046,ED3049,ED3077,JU323,MY1,MY16,MY23,NIC166,NIC207,PB306,PS2025,QG536,QG556,QG557,QX1212,QX1233,QX1793
II	12597878	T	A	0.265957	ceh-100	WBGene00012584	protein_coding	intron	LOW	NA	0.756728293492385	BRC20067,CB4856,CX11254,CX11264,CX11271,CX11276,CX11285,CX11292,CX11314,DL226,DL238,ECA36,ED3005,ED3011,ED3017,ED3046,ED3048,ED3049,ED3073,ED3077,EG4347,EG4349,JT11398,JU1172,JU1246,JU1409,JU1491,JU1530,JU1581,JU1652,JU1793,JU2001,JU2007,JU2316,JU2464,JU2466,JU258,JU310,JU323,JU360,JU393,JU440,JU642,JU775,JU778,JU847,KR314,MY1,MY16,MY23,NIC1,NIC166,NIC199,NIC207,NIC231,NIC236,NIC3,PB303,PB306,PS2…
II	12598274	C	G	0.0957447	ceh-100	WBGene00012584	protein_coding	synonymous	LOW	223P	1.23980380239364	ED3017,EG4349,JU1409,JU1530,JU1652,JU258,JU360,JU440,JU642
II	12598731	T	A	0.478723	ceh-100	WBGene00012584	protein_coding	intron	LOW	NA	0.388142022925583	BRC20067,CX11254,CX11271,CX11285,DL226,ED3017,ED3046,ED3048,ED3073,EG4347,EG4349,JU1172,JU1246,JU1409,JU1491,JU1530,JU1581,JU1652,JU1793,JU2001,JU2007,JU2316,JU2464,JU2466,JU258,JU310,JU323,JU360,JU393,JU440,JU642,JU775,JU778,KR314,NIC1,NIC166,NIC199,NIC207,NIC231,NIC236,NIC3,PB303,PS2025,QG536,QG556,QX1792,QX1793,QX1794,RC301
II	12598818	T	C	0.393617	ceh-100	WBGene00012584	protein_coding	intron	LOW	NA	0.644886680447281	BRC20067,CB4856,CX11271,CX11276,CX11285,DL226,ECA36,ED3017,ED3046,ED3048,ED3049,ED3073,ED3077,EG4347,EG4349,JT11398,JU1172,JU1246,JU1409,JU1491,JU1530,JU1581,JU1652,JU1793,JU2001,JU2007,JU2316,JU2464,JU2466,JU258,JU310,JU323,JU360,JU393,JU440,JU642,JU775,JU778,JU847,KR314,MY1,MY16,MY23,NIC1,NIC166,NIC199,NIC231,NIC236,NIC3,PB303,PS2025,QG556,QX1233,QX1792,QX1793,QX1794,RC301
II	12598837	A	G	0.489362	ceh-100	WBGene00012584	protein_coding	intron	LOW	NA	0.173414542283282	BRC20067,CB4856,CX11264,CX11285,CX11292,CX11314,DL226,ED3005,ED3011,ED3017,ED3048,ED3073,EG4347,EG4349,JU1172,JU1246,JU1409,JU1491,JU1530,JU1581,JU1652,JU1793,JU2001,JU2007,JU2316,JU2464,JU2466,JU258,JU310,JU360,JU393,JU440,JU642,JU775,JU778,KR314,NIC1,NIC199,NIC231,NIC236,NIC3,PB303,PB306,QG557,QX1212,QX1792,QX1794,RC301
II	12598882	T	A	0.319149	ceh-100	WBGene00012584	protein_coding	intron	LOW	NA	0.538830800176068	BRC20067,CB4856,CX11285,ED3048,ED3073,EG4347,JU1172,JU1409,JU1491,JU1581,JU2001,JU2007,JU2316,JU2464,JU2466,JU258,JU310,JU393,JU775,JU778,KR314,NIC1,NIC199,NIC231,NIC236,NIC3,PB303,QX1792,QX1794,RC301
II	12598888	T	C	0.223404	ceh-100	WBGene00012584	protein_coding	intron	LOW	NA	0.767476407958034	BRC20067,CB4856,CX11285,DL226,ED3048,ED3073,JU1172,JU1409,JU2001,JU2316,JU2464,JU2466,JU258,KR314,NIC199,NIC231,NIC3,PB303,QX1792,QX1794,RC301
II	12598897	C	T	0.148936	ceh-100	WBGene00012584	protein_coding	intron	LOW	NA	1.10467362148674	BRC20067,CB4856,ED3048,ED3073,JU1409,JU2464,JU2466,JU258,JU642,KR314,NIC231,NIC3,QX1792,QX1794
II	12598899	T	A	0.351064	ceh-100	WBGene00012584	protein_coding	intron	LOW	NA	0.106067432131075	BRC20067,CB4856,CX11285,DL226,DL238,ED3048,ED3073,EG4347,JU1172,JU1246,JU1409,JU1491,JU1581,JU2001,JU2007,JU2316,JU2464,JU2466,JU258,JU310,JU393,JU775,JU778,KR314,NIC1,NIC199,NIC231,NIC236,NIC3,PB303,QX1792,QX1794,RC301
II	12598909	A	G	0.170213	ceh-100	WBGene00012584	protein_coding	intron	LOW	NA	0.0437324758650054	BRC20067,CB4856,CX11285,ED3048,ED3073,JU1246,JU1409,JU1530,JU2464,JU2466,JU258,KR314,NIC231,NIC3,QX1792,QX1794
II	12598923	C	A	0.234043	ceh-100	WBGene00012584	protein_coding	intron	LOW	NA	0.928196323003465	BRC20067,CX11285,DL226,ED3017,ED3048,ED3073,JU1172,JU1409,JU2001,JU2316,JU2464,JU2466,JU258,JU642,KR314,NIC199,NIC231,NIC3,PB303,QX1792,QX1794,RC301
II	12599177	G	A	0.468085	ceh-100	WBGene00012584	protein_coding	intron	LOW	NA	0.13248394139315	BRC20067,CX11271,CX11285,DL226,ED3017,ED3046,ED3048,ED3073,EG4347,EG4349,JU1172,JU1246,JU1409,JU1491,JU1530,JU1581,JU1652,JU1793,JU2001,JU2007,JU2316,JU2464,JU2466,JU258,JU310,JU360,JU393,JU440,JU642,JU775,JU778,NIC1,NIC199,NIC231,NIC236,NIC3,PB303,PS2025,QG556,QG557,QX1792,QX1793,QX1794,RC301
II	12599185	A	C	0.489362	ceh-100	WBGene00012584	protein_coding	intron	LOW	NA	0.102634235339544	BRC20067,CX11285,DL226,ED3017,ED3048,ED3049,ED3073,ED3077,EG4347,EG4349,JU1172,JU1246,JU1409,JU1491,JU1530,JU1581,JU1652,JU1793,JU2001,JU2007,JU2316,JU2464,JU2466,JU258,JU310,JU323,JU360,JU393,JU440,JU642,JU775,JU778,MY1,MY16,MY23,NIC1,NIC166,NIC199,NIC231,NIC236,NIC3,PB303,QX1233,QX1792,QX1794,RC301
II	12599207	A	G	0.414894	ceh-100	WBGene00012584	protein_coding	intron	LOW	NA	0.277574658227281	BRC20067,CX11254,CX11264,CX11271,CX11285,CX11292,CX11314,DL226,ED3005,ED3011,ED3017,ED3046,ED3048,ED3073,EG4347,EG4349,JU1172,JU1246,JU1409,JU1491,JU1530,JU1581,JU1652,JU1793,JU2001,JU2007,JU2316,JU2464,JU2466,JU258,JU310,JU360,JU393,JU440,JU642,JU775,JU778,NIC1,NIC199,NIC207,NIC231,NIC236,NIC3,PB303,PB306,PS2025,QG536,QG556,QG557,QX1212,QX1791,QX1792,QX1793,QX1794,RC301
II	12599226	A	C	0.446809	ceh-100	WBGene00012584	protein_coding	intron	LOW	NA	0.467928982813684	BRC20067,CX11285,DL226,ED3017,ED3048,ED3073,EG4347,EG4349,JU1172,JU1246,JU1409,JU1491,JU1530,JU1581,JU1652,JU1793,JU2001,JU2007,JU2316,JU2464,JU2466,JU258,JU310,JU360,JU393,JU440,JU642,JU775,JU778,NIC1,NIC199,NIC231,NIC236,NIC3,PB303,PS2025,QG556,QX1791,QX1792,QX1793,QX1794,RC301
II	12599272	G	A	0.478723	ceh-100	WBGene00012584	protein_coding	intron	LOW	NA	0.610738044319228	BRC20067,CX11254,CX11271,CX11276,CX11285,DL226,ED3017,ED3046,ED3048,ED3073,EG4347,EG4349,JU1172,JU1246,JU1409,JU1491,JU1530,JU1581,JU1652,JU1793,JU2001,JU2007,JU2316,JU2464,JU2466,JU258,JU310,JU360,JU393,JU440,JU642,JU775,JU778,NIC1,NIC166,NIC199,NIC207,NIC231,NIC236,NIC3,PB303,PS2025,QG536,QG556,QX1233,QX1792,QX1793,QX1794,RC301
II	12599275	T	C	0.43617	ceh-100	WBGene00012584	protein_coding	intron	LOW	NA	0.224338014401296	BRC20067,CB4856,CX11285,DL226,ED3017,ED3048,ED3073,EG4347,EG4349,JU1172,JU1246,JU1409,JU1491,JU1530,JU1581,JU1652,JU1793,JU2001,JU2007,JU2316,JU2464,JU2466,JU258,JU310,JU360,JU393,JU440,JU642,JU775,JU778,MY16,MY23,NIC1,NIC199,NIC231,NIC236,NIC3,PB303,QX1792,QX1794,RC301
II	12599319	T	C	0.478723	ceh-100	WBGene00012584	protein_coding	intron	LOW	NA	0.367435488640801	BRC20067,CB4856,CX11254,CX11271,CX11285,DL226,ED3017,ED3046,ED3048,ED3073,EG4347,EG4349,JT11398,JU1172,JU1246,JU1409,JU1491,JU1581,JU1652,JU1793,JU2001,JU2007,JU2316,JU2464,JU2466,JU258,JU310,JU360,JU393,JU440,JU642,JU775,JU778,JU847,KR314,NIC1,NIC199,NIC207,NIC231,NIC236,NIC3,PB303,PS2025,QG536,QG556,QX1792,QX1793,QX1794,RC301
II	12599380	A	T	0.404255	ceh-100	WBGene00012584	protein_coding	intron	LOW	NA	0.253004999348372	BRC20067,CB4856,CX11271,CX11285,ED3046,ED3048,ED3073,EG4347,EG4349,JU1172,JU1246,JU1409,JU1491,JU1530,JU1581,JU1652,JU1793,JU2001,JU2007,JU2316,JU2464,JU2466,JU258,JU310,JU360,JU393,JU440,JU775,JU778,NIC1,NIC199,NIC231,NIC236,NIC3,PB303,QX1792,QX1794,RC301
II	12599399	A	G	0.468085	ceh-100	WBGene00012584	protein_coding	intron	LOW	NA	0.253336041793742	BRC20067,CB4856,CX11264,CX11285,CX11292,CX11314,ED3005,ED3048,ED3073,EG4347,EG4349,JU1172,JU1246,JU1409,JU1491,JU1530,JU1581,JU1652,JU1793,JU2001,JU2007,JU2316,JU2464,JU2466,JU258,JU310,JU360,JU393,JU440,JU642,JU775,JU778,MY16,MY23,NIC1,NIC199,NIC231,NIC236,NIC3,PB303,QX1212,QX1792,QX1794,RC301
II	12599523	C	T	0.106383	ceh-100	WBGene00012584	protein_coding	intron	LOW	NA	0.370365374539187	DL226,ED3017,EG4349,JU1409,JU1530,JU1652,JU258,JU360,JU440,JU642
II	12599528	T	C	0.106383	ceh-100	WBGene00012584	protein_coding	intron	LOW	NA	0.370365374539187	DL226,ED3017,EG4349,JU1409,JU1530,JU1652,JU258,JU360,JU440,JU642
II	12599685	A	T	0.37234	ceh-100	WBGene00012584	protein_coding	intron	LOW	NA	0.39304555107696	BRC20067,CX11254,CX11271,CX11276,CX11285,DL226,ECA36,ED3017,ED3046,ED3048,ED3049,ED3073,ED3077,EG4347,EG4349,JT11398,JU1172,JU1246,JU1409,JU1491,JU1530,JU1581,JU1652,JU1793,JU2001,JU2007,JU2316,JU2464,JU2466,JU258,JU310,JU323,JU360,JU393,JU440,JU642,JU775,JU778,JU847,KR314,MY1,MY16,MY23,NIC1,NIC166,NIC199,NIC207,NIC231,NIC236,NIC3,PB303,PS2025,QG536,QG556,QX1233,QX1792,QX1793,QX1794,RC301
II	12599744	T	A	0.0744681	ceh-100	WBGene00012584	protein_coding	intron	LOW	NA	1.22777381451189	CX11264,CX11292,CX11314,ED3005,JT11398,JU847,QX1212
II	12600006	G	A	0.117021	ceh-100	WBGene00012584	protein_coding	intron	LOW	NA	0.0871582968727363	BRC20067,CB4856,CB4932,CX11254,CX11264,CX11271,CX11276,CX11285,CX11292,CX11314,DL226,DL238,ECA36,ED3005,ED3011,ED3017,ED3046,ED3048,ED3049,ED3052,ED3073,ED3077,EG4347,EG4349,EG4725,GXW1,JT11398,JU1172,JU1242,JU1246,JU1409,JU1491,JU1530,JU1581,JU1652,JU1793,JU2001,JU2007,JU2316,JU2464,JU2466,JU258,JU310,JU323,JU346,JU360,JU393,JU397,JU440,JU642,JU774,JU775,JU778,JU847,KR314,LKC34,MY1,MY10,MY16,MY2…
II	12600113	T	C	0.361702	ceh-100	WBGene00012584	protein_coding	intron	LOW	NA	0.572860614685523	BRC20067,CB4856,CX11254,CX11264,CX11271,CX11276,CX11285,CX11292,CX11314,DL238,ECA36,ED3005,ED3011,ED3017,ED3046,ED3048,ED3049,ED3073,ED3077,EG4347,EG4349,JU1172,JU1246,JU1409,JU1491,JU1530,JU1581,JU1652,JU1793,JU2001,JU2007,JU2316,JU2464,JU2466,JU258,JU310,JU323,JU360,JU393,JU440,JU642,JU775,JU778,KR314,MY1,NIC1,NIC199,NIC207,NIC231,NIC236,NIC3,PB303,PB306,QG536,QX1212,QX1233,QX1791,QX1792,QX1794…
II	12600217	T	C	0.170213	ceh-100	WBGene00012584	protein_coding	intron	LOW	NA	3.30961870070265	CB4856,ECA36,ED3017,EG4349,JT11398,JU1409,JU1530,JU1652,JU258,JU360,JU440,JU642,JU847,KR314,NIC166,QX1791
II	12600455	G	A	0.117021	ceh-100	WBGene00012584	protein_coding	intron	LOW	NA	0.0471377301907753	CB4856,DL226,ED3052,EG4725,GXW1,JU774,LKC34,MY10,NIC256,NIC267,WN2001
II	12600622	G	T	0.287234	ceh-100	WBGene00012584	protein_coding	intron	LOW	NA	0.282133494321372	BRC20067,CB4856,CX11254,CX11264,CX11271,CX11285,CX11292,CX11314,DL226,ECA36,ED3005,ED3011,ED3017,ED3046,ED3048,ED3049,ED3073,ED3077,EG4347,EG4349,JT11398,JU1172,JU1246,JU1409,JU1491,JU1530,JU1581,JU1652,JU1793,JU2001,JU2007,JU2316,JU2464,JU2466,JU258,JU310,JU323,JU360,JU393,JU440,JU642,JU775,JU778,JU847,KR314,MY1,MY16,MY23,NIC1,NIC166,NIC199,NIC231,NIC236,NIC3,PB303,PB306,PS2025,QG536,QG556,QG557…
II	12600764	A	C	0.287234	ceh-100	WBGene00012584	protein_coding	intron	LOW	NA	0.657847606573012	CB4856,CX11254,CX11264,CX11271,CX11276,CX11292,CX11314,DL226,ED3005,ED3011,ED3046,ED3049,ED3077,JU323,MY1,MY16,MY23,NIC166,NIC207,PB306,PS2025,QG536,QG556,QG557,QX1212,QX1233,QX1793
II	12600766	A	C	0.287234	ceh-100	WBGene00012584	protein_coding	intron	LOW	NA	0.657847606573012	CB4856,CX11254,CX11264,CX11271,CX11276,CX11292,CX11314,DL226,ED3005,ED3011,ED3046,ED3049,ED3077,JU323,MY1,MY16,MY23,NIC166,NIC207,PB306,PS2025,QG536,QG556,QG557,QX1212,QX1233,QX1793
II	12601961	A	G	0.287234	ceh-100	WBGene00012584	protein_coding	intron	LOW	NA	0.657847606573012	CB4856,CX11254,CX11264,CX11271,CX11276,CX11292,CX11314,DL226,ED3005,ED3011,ED3046,ED3049,ED3077,JU323,MY1,MY16,MY23,NIC166,NIC207,PB306,PS2025,QG536,QG556,QG557,QX1212,QX1233,QX1793
II	12602010	A	G	0.287234	ceh-100	WBGene00012584	protein_coding	intron	LOW	NA	0.657847606573012	CB4856,CX11254,CX11264,CX11271,CX11276,CX11292,CX11314,DL226,ED3005,ED3011,ED3046,ED3049,ED3077,JU323,MY1,MY16,MY23,NIC166,NIC207,PB306,PS2025,QG536,QG556,QG557,QX1212,QX1233,QX1793
II	12602138	T	C	0.287234	ceh-100	WBGene00012584	protein_coding	synonymous	LOW	133K	0.657847606573012	CB4856,CX11254,CX11264,CX11271,CX11276,CX11292,CX11314,DL226,ED3005,ED3011,ED3046,ED3049,ED3077,JU323,MY1,MY16,MY23,NIC166,NIC207,PB306,PS2025,QG536,QG556,QG557,QX1212,QX1233,QX1793
II	12602565	C	T	0.457447	ceh-100	WBGene00012584	protein_coding	intron	LOW	NA	0.0612245517384085	BRC20067,CX11271,CX11276,CX11285,ED3017,ED3046,ED3048,ED3049,ED3073,ED3077,EG4347,EG4349,JT11398,JU1172,JU1246,JU1409,JU1491,JU1530,JU1581,JU1652,JU1793,JU2001,JU2007,JU2316,JU2464,JU2466,JU258,JU310,JU323,JU360,JU393,JU440,JU642,JU775,JU778,JU847,MY1,NIC1,NIC166,NIC199,NIC231,NIC236,NIC3,PB303,PS2025,QG556,QX1233,QX1792,QX1793,QX1794,RC301
II	12602967	A	T	0.468085	ceh-100	WBGene00012584	protein_coding	intron	LOW	NA	1.36195302973373	BRC20067,CX11285,ECA36,ED3017,ED3048,ED3073,EG4347,EG4349,EG4725,JT11398,JU1172,JU1246,JU1409,JU1491,JU1530,JU1581,JU1652,JU1793,JU2001,JU2007,JU2316,JU2464,JU2466,JU258,JU310,JU360,JU393,JU440,JU642,JU775,JU778,JU847,KR314,NIC1,NIC199,NIC231,NIC236,NIC256,NIC3,PB303,QX1791,QX1792,QX1794,RC301
II	12603117	A	G	0.117021	ceh-100	WBGene00012584	protein_coding	intron	LOW	NA	0.0871582968727363	BRC20067,CB4856,CB4932,CX11254,CX11264,CX11271,CX11276,CX11285,CX11292,CX11314,DL226,DL238,ECA36,ED3005,ED3011,ED3017,ED3046,ED3048,ED3049,ED3052,ED3073,ED3077,EG4347,EG4349,EG4725,GXW1,JT11398,JU1172,JU1242,JU1246,JU1409,JU1491,JU1530,JU1581,JU1652,JU1793,JU2001,JU2007,JU2316,JU2464,JU2466,JU258,JU310,JU323,JU346,JU360,JU393,JU397,JU440,JU642,JU774,JU775,JU778,JU847,KR314,LKC34,MY1,MY10,MY16,MY2…
II	12603217	G	T	0.319149	ceh-100	WBGene00012584	protein_coding	intron	LOW	NA	0.0786904557118112	BRC20067,CX11254,CX11264,CX11271,CX11276,CX11285,CX11292,CX11314,ED3005,ED3011,ED3017,ED3046,ED3048,ED3049,ED3073,ED3077,EG4347,EG4349,JT11398,JU1172,JU1246,JU1409,JU1491,JU1530,JU1581,JU1652,JU1793,JU2001,JU2007,JU2316,JU2464,JU2466,JU258,JU310,JU323,JU360,JU393,JU440,JU642,JU775,JU778,JU847,MY1,MY16,MY23,NIC1,NIC166,NIC199,NIC207,NIC231,NIC236,NIC3,PB303,PB306,PS2025,QG536,QG556,QG557,QX1212,QX…
II	12603266	T	C	0.319149	ceh-100	WBGene00012584	protein_coding	intron	LOW	NA	0.0786904557118112	BRC20067,CX11254,CX11264,CX11271,CX11276,CX11285,CX11292,CX11314,ED3005,ED3011,ED3017,ED3046,ED3048,ED3049,ED3073,ED3077,EG4347,EG4349,JT11398,JU1172,JU1246,JU1409,JU1491,JU1530,JU1581,JU1652,JU1793,JU2001,JU2007,JU2316,JU2464,JU2466,JU258,JU310,JU323,JU360,JU393,JU440,JU642,JU775,JU778,JU847,MY1,MY16,MY23,NIC1,NIC166,NIC199,NIC207,NIC231,NIC236,NIC3,PB303,PB306,PS2025,QG536,QG556,QG557,QX1212,QX…
II	12603289	A	G	0.234043	ceh-100	WBGene00012584	protein_coding	intron	LOW	NA	0.501152559070304	BRC20067,CB4856,CX11254,CX11264,CX11271,CX11276,CX11285,CX11292,CX11314,DL226,DL238,ECA36,ED3005,ED3011,ED3017,ED3046,ED3048,ED3049,ED3073,ED3077,EG4347,EG4349,EG4725,JT11398,JU1172,JU1246,JU1409,JU1491,JU1530,JU1581,JU1652,JU1793,JU2001,JU2007,JU2316,JU2464,JU2466,JU258,JU310,JU323,JU360,JU393,JU440,JU642,JU775,JU778,JU847,KR314,MY1,MY16,MY23,NIC1,NIC166,NIC199,NIC207,NIC231,NIC236,NIC256,NIC3,P…
II	12603368	T	C	0.265957	ceh-100	WBGene00012584	protein_coding	intron	LOW	NA	1.12914675671678	BRC20067,CX11254,CX11264,CX11271,CX11276,CX11285,CX11292,CX11314,ECA36,ED3005,ED3011,ED3017,ED3046,ED3048,ED3049,ED3073,ED3077,EG4347,EG4349,EG4725,JT11398,JU1172,JU1246,JU1409,JU1491,JU1530,JU1581,JU1652,JU1793,JU2001,JU2007,JU2316,JU2464,JU2466,JU258,JU310,JU323,JU360,JU393,JU440,JU642,JU775,JU778,JU847,KR314,MY1,MY16,MY23,NIC1,NIC166,NIC199,NIC207,NIC231,NIC236,NIC256,NIC3,PB303,PB306,PS2025,Q…
II	12603633	T	A	0.265957	ceh-100	WBGene00012584	protein_coding	synonymous	LOW	16R	0.315552194649727	CX11254,CX11264,CX11271,CX11276,CX11292,CX11314,ED3005,ED3011,ED3046,ED3049,ED3077,JU323,MY1,MY16,MY23,NIC166,NIC207,PB306,PS2025,QG536,QG556,QG557,QX1212,QX1233,QX1793
II	12603788	G	T	0.265957	NA	NA	NA	NA	NA	NA	0.315552194649727	CX11254,CX11264,CX11271,CX11276,CX11292,CX11314,ED3005,ED3011,ED3046,ED3049,ED3077,JU323,MY1,MY16,MY23,NIC166,NIC207,PB306,PS2025,QG536,QG556,QG557,QX1212,QX1233,QX1793
II	12603813	C	A	0.106383	NA	NA	NA	NA	NA	NA	1.75980160529013	ED3017,EG4349,JU1409,JU1530,JU1652,JU258,JU310,JU360,JU440,JU642
II	12603821	C	T	0.106383	NA	NA	NA	NA	NA	NA	1.75980160529013	ED3017,EG4349,JU1409,JU1530,JU1652,JU258,JU310,JU360,JU440,JU642
II	12603950	G	A	0.159574	NA	NA	NA	NA	NA	NA	0.391037192852096	BRC20067,CB4856,CX11254,CX11264,CX11271,CX11276,CX11285,CX11292,CX11314,DL226,DL238,ECA36,ED3005,ED3011,ED3017,ED3046,ED3048,ED3049,ED3052,ED3073,ED3077,EG4347,EG4349,EG4725,GXW1,JT11398,JU1172,JU1246,JU1409,JU1491,JU1530,JU1581,JU1652,JU1793,JU2001,JU2007,JU2316,JU2464,JU2466,JU258,JU310,JU323,JU360,JU393,JU440,JU642,JU774,JU775,JU778,JU847,KR314,LKC34,MY1,MY10,MY16,MY23,NIC1,NIC166,NIC199,NIC20…
II	12604177	C	A	0.106383	NA	NA	NA	NA	NA	NA	1.75980160529013	ED3017,EG4349,JU1409,JU1530,JU1652,JU258,JU310,JU360,JU440,JU642
II	12604187	G	A	0.0744681	NA	NA	NA	NA	NA	NA	0.636154558240429	CB4856,DL226,DL238,ECA36,EG4725,NIC256,QX1791
II	12604431	A	C	0.234043	NA	NA	NA	NA	NA	NA	0.501152559070304	BRC20067,CB4856,CX11254,CX11264,CX11271,CX11276,CX11285,CX11292,CX11314,DL226,DL238,ECA36,ED3005,ED3011,ED3017,ED3046,ED3048,ED3049,ED3073,ED3077,EG4347,EG4349,EG4725,JT11398,JU1172,JU1246,JU1409,JU1491,JU1530,JU1581,JU1652,JU1793,JU2001,JU2007,JU2316,JU2464,JU2466,JU258,JU310,JU323,JU360,JU393,JU440,JU642,JU775,JU778,JU847,KR314,MY1,MY16,MY23,NIC1,NIC166,NIC199,NIC207,NIC231,NIC236,NIC256,NIC3,P…
II	12604756	T	C	0.0744681	NA	NA	NA	NA	NA	NA	0.636154558240429	CB4856,DL226,DL238,ECA36,EG4725,NIC256,QX1791
II	12605117	T	C	0.308511	NA	NA	NA	NA	NA	NA	0.0394208931879675	BRC20067,CX11254,CX11264,CX11271,CX11276,CX11285,CX11292,CX11314,DL238,ED3005,ED3011,ED3017,ED3046,ED3048,ED3049,ED3073,ED3077,EG4347,EG4349,JT11398,JU1172,JU1246,JU1409,JU1491,JU1530,JU1581,JU1652,JU1793,JU2001,JU2007,JU2316,JU2464,JU2466,JU258,JU310,JU323,JU360,JU393,JU440,JU642,JU775,JU778,JU847,MY1,MY16,MY23,NIC1,NIC166,NIC199,NIC207,NIC231,NIC236,NIC3,PB303,PB306,PS2025,QG536,QG556,QG557,QX1…
II	12605137	A	T	0.308511	NA	NA	NA	NA	NA	NA	0.0394208931879675	BRC20067,CX11254,CX11264,CX11271,CX11276,CX11285,CX11292,CX11314,DL238,ED3005,ED3011,ED3017,ED3046,ED3048,ED3049,ED3073,ED3077,EG4347,EG4349,JT11398,JU1172,JU1246,JU1409,JU1491,JU1530,JU1581,JU1652,JU1793,JU2001,JU2007,JU2316,JU2464,JU2466,JU258,JU310,JU323,JU360,JU393,JU440,JU642,JU775,JU778,JU847,MY1,MY16,MY23,NIC1,NIC166,NIC199,NIC207,NIC231,NIC236,NIC3,PB303,PB306,PS2025,QG536,QG556,QG557,QX1…
II	12605196	C	T	0.287234	NA	NA	NA	NA	NA	NA	0.699360442960009	BRC20067,CX11285,ED3048,ED3073,EG4347,JU1172,JU1246,JU1491,JU1581,JU1793,JU2001,JU2007,JU2316,JU2464,JU2466,JU393,JU775,JU778,NIC1,NIC199,NIC231,NIC236,NIC3,PB303,QX1792,QX1794,RC301
II	12605405	G	T	0.159574	NA	NA	NA	NA	NA	NA	0.391037192852096	BRC20067,CB4856,CX11254,CX11264,CX11271,CX11276,CX11285,CX11292,CX11314,DL226,DL238,ECA36,ED3005,ED3011,ED3017,ED3046,ED3048,ED3049,ED3052,ED3073,ED3077,EG4347,EG4349,EG4725,GXW1,JT11398,JU1172,JU1246,JU1409,JU1491,JU1530,JU1581,JU1652,JU1793,JU2001,JU2007,JU2316,JU2464,JU2466,JU258,JU310,JU323,JU360,JU393,JU440,JU642,JU774,JU775,JU778,JU847,KR314,LKC34,MY1,MY10,MY16,MY23,NIC1,NIC166,NIC199,NIC20…
II	12605474	G	A	0.234043	NA	NA	NA	NA	NA	NA	0.501152559070304	BRC20067,CB4856,CX11254,CX11264,CX11271,CX11276,CX11285,CX11292,CX11314,DL226,DL238,ECA36,ED3005,ED3011,ED3017,ED3046,ED3048,ED3049,ED3073,ED3077,EG4347,EG4349,EG4725,JT11398,JU1172,JU1246,JU1409,JU1491,JU1530,JU1581,JU1652,JU1793,JU2001,JU2007,JU2316,JU2464,JU2466,JU258,JU310,JU323,JU360,JU393,JU440,JU642,JU775,JU778,JU847,KR314,MY1,MY16,MY23,NIC1,NIC166,NIC199,NIC207,NIC231,NIC236,NIC256,NIC3,P…
II	12605525	C	A	0.0851064	NA	NA	NA	NA	NA	NA	0.491601595198325	CB4856,DL226,DL238,ECA36,EG4725,KR314,NIC256,QX1791
II	12605702	C	A	0.265957	NA	NA	NA	NA	NA	NA	0.315552194649727	CX11254,CX11264,CX11271,CX11276,CX11292,CX11314,ED3005,ED3011,ED3046,ED3049,ED3077,JU323,MY1,MY16,MY23,NIC166,NIC207,PB306,PS2025,QG536,QG556,QG557,QX1212,QX1233,QX1793
II	12605761	A	G	0.106383	NA	NA	NA	NA	NA	NA	1.75980160529013	ED3017,EG4349,JU1409,JU1530,JU1652,JU258,JU310,JU360,JU440,JU642
II	12606956	G	A	0.234043	lips-15	WBGene00012585	protein_coding	missense	HIGH	276A>276T	0.501152559070304	BRC20067,CB4856,CX11254,CX11264,CX11271,CX11276,CX11285,CX11292,CX11314,DL226,DL238,ECA36,ED3005,ED3011,ED3017,ED3046,ED3048,ED3049,ED3073,ED3077,EG4347,EG4349,EG4725,JT11398,JU1172,JU1246,JU1409,JU1491,JU1530,JU1581,JU1652,JU1793,JU2001,JU2007,JU2316,JU2464,JU2466,JU258,JU310,JU323,JU360,JU393,JU440,JU642,JU775,JU778,JU847,KR314,MY1,MY16,MY23,NIC1,NIC166,NIC199,NIC207,NIC231,NIC236,NIC256,NIC3,P…
II	12606966	A	T	0.0638298	lips-15	WBGene00012585	protein_coding	missense	HIGH	279D>279V	0.0594772178362204	CX11254,CX11271,CX11276,ED3046,NIC207,QG536
II	12607280	A	G	0.0744681	Y38E10A.8	WBGene00012586	protein_coding	synonymous	LOW	27G	0.175680457789825	ED3052,GXW1,JU774,LKC34,MY10,NIC267,WN2001
II	12607316	T	G	0.0744681	Y38E10A.8	WBGene00012586	protein_coding	missense	HIGH	39N>39K	0.768812980882733	CB4856,DL226,ECA36,EG4725,KR314,NIC256,QX1791
II	12607446	T	C	0.287234	Y38E10A.8	WBGene00012586	protein_coding	synonymous	LOW	65T	0.699360442960009	BRC20067,CX11285,ED3048,ED3073,EG4347,JU1172,JU1246,JU1491,JU1581,JU1793,JU2001,JU2007,JU2316,JU2464,JU2466,JU393,JU775,JU778,NIC1,NIC199,NIC231,NIC236,NIC3,PB303,QX1792,QX1794,RC301
II	12607515	G	C	0.159574	Y38E10A.8	WBGene00012586	protein_coding	synonymous	LOW	88T	0.391037192852096	BRC20067,CB4856,CX11254,CX11264,CX11271,CX11276,CX11285,CX11292,CX11314,DL226,DL238,ECA36,ED3005,ED3011,ED3017,ED3046,ED3048,ED3049,ED3052,ED3073,ED3077,EG4347,EG4349,EG4725,GXW1,JT11398,JU1172,JU1246,JU1409,JU1491,JU1530,JU1581,JU1652,JU1793,JU2001,JU2007,JU2316,JU2464,JU2466,JU258,JU310,JU323,JU360,JU393,JU440,JU642,JU774,JU775,JU778,JU847,KR314,LKC34,MY1,MY10,MY16,MY23,NIC1,NIC166,NIC199,NIC20…
II	12607924	T	C	0.234043	Y38E10A.8	WBGene00012586	protein_coding	synonymous	LOW	207P	0.501152559070304	BRC20067,CB4856,CX11254,CX11264,CX11271,CX11276,CX11285,CX11292,CX11314,DL226,DL238,ECA36,ED3005,ED3011,ED3017,ED3046,ED3048,ED3049,ED3073,ED3077,EG4347,EG4349,EG4725,JT11398,JU1172,JU1246,JU1409,JU1491,JU1530,JU1581,JU1652,JU1793,JU2001,JU2007,JU2316,JU2464,JU2466,JU258,JU310,JU323,JU360,JU393,JU440,JU642,JU775,JU778,JU847,KR314,MY1,MY16,MY23,NIC1,NIC166,NIC199,NIC207,NIC231,NIC236,NIC256,NIC3,P…
II	12607957	G	T	0.265957	Y38E10A.8	WBGene00012586	protein_coding	synonymous	LOW	218V	0.315552194649727	CX11254,CX11264,CX11271,CX11276,CX11292,CX11314,ED3005,ED3011,ED3046,ED3049,ED3077,JU323,MY1,MY16,MY23,NIC166,NIC207,PB306,PS2025,QG536,QG556,QG557,QX1212,QX1233,QX1793
II	12608241	A	G	0.234043	Y38E10A.8	WBGene00012586	protein_coding	intron	LOW	NA	0.501152559070304	BRC20067,CB4856,CX11254,CX11264,CX11271,CX11276,CX11285,CX11292,CX11314,DL226,DL238,ECA36,ED3005,ED3011,ED3017,ED3046,ED3048,ED3049,ED3073,ED3077,EG4347,EG4349,EG4725,JT11398,JU1172,JU1246,JU1409,JU1491,JU1530,JU1581,JU1652,JU1793,JU2001,JU2007,JU2316,JU2464,JU2466,JU258,JU310,JU323,JU360,JU393,JU440,JU642,JU775,JU778,JU847,KR314,MY1,MY16,MY23,NIC1,NIC166,NIC199,NIC207,NIC231,NIC236,NIC256,NIC3,P…
II	12608516	T	G	0.287234	Y38E10A.8	WBGene00012586	protein_coding	intron	LOW	NA	0.344788722925593	BRC20067,CB4856,CX11254,CX11264,CX11271,CX11276,CX11285,CX11292,CX11314,DL226,DL238,ED3005,ED3011,ED3017,ED3046,ED3048,ED3049,ED3073,ED3077,EG4347,EG4349,JT11398,JU1172,JU1246,JU1409,JU1491,JU1530,JU1581,JU1652,JU1793,JU2001,JU2007,JU2316,JU2464,JU2466,JU258,JU310,JU323,JU360,JU393,JU440,JU642,JU775,JU778,JU847,MY1,MY16,MY23,NIC1,NIC166,NIC199,NIC207,NIC231,NIC236,NIC3,PB303,PB306,PS2025,QG536,QG…
II	12608733	T	A	0.287234	Y38E10A.8	WBGene00012586	protein_coding	3_prime_utr	LOW	NA	0.344788722925593	BRC20067,CB4856,CX11254,CX11264,CX11271,CX11276,CX11285,CX11292,CX11314,DL226,DL238,ED3005,ED3011,ED3017,ED3046,ED3048,ED3049,ED3073,ED3077,EG4347,EG4349,JT11398,JU1172,JU1246,JU1409,JU1491,JU1530,JU1581,JU1652,JU1793,JU2001,JU2007,JU2316,JU2464,JU2466,JU258,JU310,JU323,JU360,JU393,JU440,JU642,JU775,JU778,JU847,MY1,MY16,MY23,NIC1,NIC166,NIC199,NIC207,NIC231,NIC236,NIC3,PB303,PB306,PS2025,QG536,QG…
II	12608805	G	A	0.287234	NA	NA	NA	NA	NA	NA	0.344788722925593	BRC20067,CB4856,CX11254,CX11264,CX11271,CX11276,CX11285,CX11292,CX11314,DL226,DL238,ED3005,ED3011,ED3017,ED3046,ED3048,ED3049,ED3073,ED3077,EG4347,EG4349,JT11398,JU1172,JU1246,JU1409,JU1491,JU1530,JU1581,JU1652,JU1793,JU2001,JU2007,JU2316,JU2464,JU2466,JU258,JU310,JU323,JU360,JU393,JU440,JU642,JU775,JU778,JU847,MY1,MY16,MY23,NIC1,NIC166,NIC199,NIC207,NIC231,NIC236,NIC3,PB303,PB306,PS2025,QG536,QG…
II	12608835	C	A	0.287234	NA	NA	NA	NA	NA	NA	0.344788722925593	BRC20067,CB4856,CX11254,CX11264,CX11271,CX11276,CX11285,CX11292,CX11314,DL226,DL238,ED3005,ED3011,ED3017,ED3046,ED3048,ED3049,ED3073,ED3077,EG4347,EG4349,JT11398,JU1172,JU1246,JU1409,JU1491,JU1530,JU1581,JU1652,JU1793,JU2001,JU2007,JU2316,JU2464,JU2466,JU258,JU310,JU323,JU360,JU393,JU440,JU642,JU775,JU778,JU847,MY1,MY16,MY23,NIC1,NIC166,NIC199,NIC207,NIC231,NIC236,NIC3,PB303,PB306,PS2025,QG536,QG…
II	12608981	C	A	0.0531915	Y38E10A.9	WBGene00012587	protein_coding	missense	HIGH	9L>9I	2.06595686991485	ECA36,EG4725,KR314,NIC256,QX1791
II	12609034	T	C	0.106383	Y38E10A.9	WBGene00012587	protein_coding	synonymous	LOW	26R	1.75980160529013	ED3017,EG4349,JU1409,JU1530,JU1652,JU258,JU310,JU360,JU440,JU642
II	12609054	A	T	0.287234	Y38E10A.9	WBGene00012587	protein_coding	missense	HIGH	33E>33V	0.344788722925593	BRC20067,CB4856,CX11254,CX11264,CX11271,CX11276,CX11285,CX11292,CX11314,DL226,DL238,ED3005,ED3011,ED3017,ED3046,ED3048,ED3049,ED3073,ED3077,EG4347,EG4349,JT11398,JU1172,JU1246,JU1409,JU1491,JU1530,JU1581,JU1652,JU1793,JU2001,JU2007,JU2316,JU2464,JU2466,JU258,JU310,JU323,JU360,JU393,JU440,JU642,JU775,JU778,JU847,MY1,MY16,MY23,NIC1,NIC166,NIC199,NIC207,NIC231,NIC236,NIC3,PB303,PB306,PS2025,QG536,QG…
II	12609057	T	C	0.159574	Y38E10A.9	WBGene00012587	protein_coding	missense	HIGH	34L>34P	0.391037192852096	BRC20067,CB4856,CX11254,CX11264,CX11271,CX11276,CX11285,CX11292,CX11314,DL226,DL238,ECA36,ED3005,ED3011,ED3017,ED3046,ED3048,ED3049,ED3052,ED3073,ED3077,EG4347,EG4349,EG4725,GXW1,JT11398,JU1172,JU1246,JU1409,JU1491,JU1530,JU1581,JU1652,JU1793,JU2001,JU2007,JU2316,JU2464,JU2466,JU258,JU310,JU323,JU360,JU393,JU440,JU642,JU774,JU775,JU778,JU847,KR314,LKC34,MY1,MY10,MY16,MY23,NIC1,NIC166,NIC199,NIC20…
II	12609067	G	A	0.287234	Y38E10A.9	WBGene00012587	protein_coding	synonymous	LOW	37P	0.344788722925593	BRC20067,CB4856,CX11254,CX11264,CX11271,CX11276,CX11285,CX11292,CX11314,DL226,DL238,ED3005,ED3011,ED3017,ED3046,ED3048,ED3049,ED3073,ED3077,EG4347,EG4349,JT11398,JU1172,JU1246,JU1409,JU1491,JU1530,JU1581,JU1652,JU1793,JU2001,JU2007,JU2316,JU2464,JU2466,JU258,JU310,JU323,JU360,JU393,JU440,JU642,JU775,JU778,JU847,MY1,MY16,MY23,NIC1,NIC166,NIC199,NIC207,NIC231,NIC236,NIC3,PB303,PB306,PS2025,QG536,QG…
II	12609071	G	C	0.287234	Y38E10A.9	WBGene00012587	protein_coding	missense	HIGH	39G>39R	0.344788722925593	BRC20067,CB4856,CX11254,CX11264,CX11271,CX11276,CX11285,CX11292,CX11314,DL226,DL238,ED3005,ED3011,ED3017,ED3046,ED3048,ED3049,ED3073,ED3077,EG4347,EG4349,JT11398,JU1172,JU1246,JU1409,JU1491,JU1530,JU1581,JU1652,JU1793,JU2001,JU2007,JU2316,JU2464,JU2466,JU258,JU310,JU323,JU360,JU393,JU440,JU642,JU775,JU778,JU847,MY1,MY16,MY23,NIC1,NIC166,NIC199,NIC207,NIC231,NIC236,NIC3,PB303,PB306,PS2025,QG536,QG…
II	12609150	G	C	0.287234	Y38E10A.9	WBGene00012587	protein_coding	intron	LOW	NA	0.344788722925593	BRC20067,CB4856,CX11254,CX11264,CX11271,CX11276,CX11285,CX11292,CX11314,DL226,DL238,ED3005,ED3011,ED3017,ED3046,ED3048,ED3049,ED3073,ED3077,EG4347,EG4349,JT11398,JU1172,JU1246,JU1409,JU1491,JU1530,JU1581,JU1652,JU1793,JU2001,JU2007,JU2316,JU2464,JU2466,JU258,JU310,JU323,JU360,JU393,JU440,JU642,JU775,JU778,JU847,MY1,MY16,MY23,NIC1,NIC166,NIC199,NIC207,NIC231,NIC236,NIC3,PB303,PB306,PS2025,QG536,QG…
II	12609172	C	G	0.287234	Y38E10A.9	WBGene00012587	protein_coding	intron	LOW	NA	0.344788722925593	BRC20067,CB4856,CX11254,CX11264,CX11271,CX11276,CX11285,CX11292,CX11314,DL226,DL238,ED3005,ED3011,ED3017,ED3046,ED3048,ED3049,ED3073,ED3077,EG4347,EG4349,JT11398,JU1172,JU1246,JU1409,JU1491,JU1530,JU1581,JU1652,JU1793,JU2001,JU2007,JU2316,JU2464,JU2466,JU258,JU310,JU323,JU360,JU393,JU440,JU642,JU775,JU778,JU847,MY1,MY16,MY23,NIC1,NIC166,NIC199,NIC207,NIC231,NIC236,NIC3,PB303,PB306,PS2025,QG536,QG…
II	12609258	G	C	0.234043	Y38E10A.9	WBGene00012587	protein_coding	intron	LOW	NA	0.501152559070304	BRC20067,CB4856,CX11254,CX11264,CX11271,CX11276,CX11285,CX11292,CX11314,DL226,DL238,ECA36,ED3005,ED3011,ED3017,ED3046,ED3048,ED3049,ED3073,ED3077,EG4347,EG4349,EG4725,JT11398,JU1172,JU1246,JU1409,JU1491,JU1530,JU1581,JU1652,JU1793,JU2001,JU2007,JU2316,JU2464,JU2466,JU258,JU310,JU323,JU360,JU393,JU440,JU642,JU775,JU778,JU847,KR314,MY1,MY16,MY23,NIC1,NIC166,NIC199,NIC207,NIC231,NIC236,NIC256,NIC3,P…
II	12609415	T	A	0.287234	Y38E10A.9	WBGene00012587	protein_coding	intron	LOW	NA	0.344788722925593	BRC20067,CB4856,CX11254,CX11264,CX11271,CX11276,CX11285,CX11292,CX11314,DL226,DL238,ED3005,ED3011,ED3017,ED3046,ED3048,ED3049,ED3073,ED3077,EG4347,EG4349,JT11398,JU1172,JU1246,JU1409,JU1491,JU1530,JU1581,JU1652,JU1793,JU2001,JU2007,JU2316,JU2464,JU2466,JU258,JU310,JU323,JU360,JU393,JU440,JU642,JU775,JU778,JU847,MY1,MY16,MY23,NIC1,NIC166,NIC199,NIC207,NIC231,NIC236,NIC3,PB303,PB306,PS2025,QG536,QG…
II	12609459	T	C	0.287234	Y38E10A.9	WBGene00012587	protein_coding	intron	LOW	NA	0.344788722925593	BRC20067,CB4856,CX11254,CX11264,CX11271,CX11276,CX11285,CX11292,CX11314,DL226,DL238,ED3005,ED3011,ED3017,ED3046,ED3048,ED3049,ED3073,ED3077,EG4347,EG4349,JT11398,JU1172,JU1246,JU1409,JU1491,JU1530,JU1581,JU1652,JU1793,JU2001,JU2007,JU2316,JU2464,JU2466,JU258,JU310,JU323,JU360,JU393,JU440,JU642,JU775,JU778,JU847,MY1,MY16,MY23,NIC1,NIC166,NIC199,NIC207,NIC231,NIC236,NIC3,PB303,PB306,PS2025,QG536,QG…
II	12609498	T	G	0.287234	Y38E10A.9	WBGene00012587	protein_coding	intron	LOW	NA	0.344788722925593	BRC20067,CB4856,CX11254,CX11264,CX11271,CX11276,CX11285,CX11292,CX11314,DL226,DL238,ED3005,ED3011,ED3017,ED3046,ED3048,ED3049,ED3073,ED3077,EG4347,EG4349,JT11398,JU1172,JU1246,JU1409,JU1491,JU1530,JU1581,JU1652,JU1793,JU2001,JU2007,JU2316,JU2464,JU2466,JU258,JU310,JU323,JU360,JU393,JU440,JU642,JU775,JU778,JU847,MY1,MY16,MY23,NIC1,NIC166,NIC199,NIC207,NIC231,NIC236,NIC3,PB303,PB306,PS2025,QG536,QG…
II	12609559	A	G	0.265957	Y38E10A.9	WBGene00012587	protein_coding	missense	HIGH	66N>66S	0.670223937258653	BRC20067,CB4856,CX11254,CX11264,CX11271,CX11276,CX11285,CX11292,CX11314,DL226,DL238,ECA36,ED3005,ED3011,ED3046,ED3048,ED3049,ED3052,ED3073,ED3077,EG4347,EG4725,GXW1,JT11398,JU1172,JU1246,JU1491,JU1581,JU1793,JU2001,JU2007,JU2316,JU2464,JU2466,JU323,JU393,JU774,JU775,JU778,JU847,KR314,LKC34,MY1,MY10,MY16,MY23,NIC1,NIC166,NIC199,NIC207,NIC231,NIC236,NIC256,NIC267,NIC3,PB303,PB306,PS2025,QG536,QG556…
II	12609709	A	C	0.287234	NA	NA	NA	NA	NA	NA	0.344788722925593	BRC20067,CB4856,CX11254,CX11264,CX11271,CX11276,CX11285,CX11292,CX11314,DL226,DL238,ED3005,ED3011,ED3017,ED3046,ED3048,ED3049,ED3073,ED3077,EG4347,EG4349,JT11398,JU1172,JU1246,JU1409,JU1491,JU1530,JU1581,JU1652,JU1793,JU2001,JU2007,JU2316,JU2464,JU2466,JU258,JU310,JU323,JU360,JU393,JU440,JU642,JU775,JU778,JU847,MY1,MY16,MY23,NIC1,NIC166,NIC199,NIC207,NIC231,NIC236,NIC3,PB303,PB306,PS2025,QG536,QG…
II	12609729	T	C	0.106383	NA	NA	NA	NA	NA	NA	1.75980160529013	ED3017,EG4349,JU1409,JU1530,JU1652,JU258,JU310,JU360,JU440,JU642
II	12609759	C	T	0.287234	NA	NA	NA	NA	NA	NA	0.344788722925593	BRC20067,CB4856,CX11254,CX11264,CX11271,CX11276,CX11285,CX11292,CX11314,DL226,DL238,ED3005,ED3011,ED3017,ED3046,ED3048,ED3049,ED3073,ED3077,EG4347,EG4349,JT11398,JU1172,JU1246,JU1409,JU1491,JU1530,JU1581,JU1652,JU1793,JU2001,JU2007,JU2316,JU2464,JU2466,JU258,JU310,JU323,JU360,JU393,JU440,JU642,JU775,JU778,JU847,MY1,MY16,MY23,NIC1,NIC166,NIC199,NIC207,NIC231,NIC236,NIC3,PB303,PB306,PS2025,QG536,QG…
II	12609810	A	T	0.287234	NA	NA	NA	NA	NA	NA	0.344788722925593	BRC20067,CB4856,CX11254,CX11264,CX11271,CX11276,CX11285,CX11292,CX11314,DL226,DL238,ED3005,ED3011,ED3017,ED3046,ED3048,ED3049,ED3073,ED3077,EG4347,EG4349,JT11398,JU1172,JU1246,JU1409,JU1491,JU1530,JU1581,JU1652,JU1793,JU2001,JU2007,JU2316,JU2464,JU2466,JU258,JU310,JU323,JU360,JU393,JU440,JU642,JU775,JU778,JU847,MY1,MY16,MY23,NIC1,NIC166,NIC199,NIC207,NIC231,NIC236,NIC3,PB303,PB306,PS2025,QG536,QG…
II	12609840	C	T	0.287234	NA	NA	NA	NA	NA	NA	0.344788722925593	BRC20067,CB4856,CX11254,CX11264,CX11271,CX11276,CX11285,CX11292,CX11314,DL226,DL238,ED3005,ED3011,ED3017,ED3046,ED3048,ED3049,ED3073,ED3077,EG4347,EG4349,JT11398,JU1172,JU1246,JU1409,JU1491,JU1530,JU1581,JU1652,JU1793,JU2001,JU2007,JU2316,JU2464,JU2466,JU258,JU310,JU323,JU360,JU393,JU440,JU642,JU775,JU778,JU847,MY1,MY16,MY23,NIC1,NIC166,NIC199,NIC207,NIC231,NIC236,NIC3,PB303,PB306,PS2025,QG536,QG…
II	12610069	G	A	0.276596	NA	NA	NA	NA	NA	NA	0.293520415792074	BRC20067,CB4856,CX11254,CX11264,CX11271,CX11276,CX11285,CX11292,CX11314,DL226,DL238,ED3005,ED3011,ED3017,ED3046,ED3048,ED3049,ED3073,ED3077,EG4347,EG4349,JT11398,JU1172,JU1246,JU1409,JU1491,JU1530,JU1581,JU1652,JU1793,JU2001,JU2007,JU2316,JU2464,JU2466,JU258,JU310,JU323,JU360,JU393,JU440,JU642,JU775,JU778,JU847,MY1,MY16,MY23,NIC1,NIC166,NIC199,NIC207,NIC231,NIC236,NIC3,PB303,PB306,PS2025,QG536,QG…
II	12610132	T	A	0.276596	NA	NA	NA	NA	NA	NA	0.293520415792074	BRC20067,CB4856,CX11254,CX11264,CX11271,CX11276,CX11285,CX11292,CX11314,DL226,DL238,ED3005,ED3011,ED3017,ED3046,ED3048,ED3049,ED3073,ED3077,EG4347,EG4349,JT11398,JU1172,JU1246,JU1409,JU1491,JU1530,JU1581,JU1652,JU1793,JU2001,JU2007,JU2316,JU2464,JU2466,JU258,JU310,JU323,JU360,JU393,JU440,JU642,JU775,JU778,JU847,MY1,MY16,MY23,NIC1,NIC166,NIC199,NIC207,NIC231,NIC236,NIC3,PB303,PB306,PS2025,QG536,QG…
II	12610140	A	T	0.276596	NA	NA	NA	NA	NA	NA	0.293520415792074	BRC20067,CB4856,CX11254,CX11264,CX11271,CX11276,CX11285,CX11292,CX11314,DL226,DL238,ED3005,ED3011,ED3017,ED3046,ED3048,ED3049,ED3073,ED3077,EG4347,EG4349,JT11398,JU1172,JU1246,JU1409,JU1491,JU1530,JU1581,JU1652,JU1793,JU2001,JU2007,JU2316,JU2464,JU2466,JU258,JU310,JU323,JU360,JU393,JU440,JU642,JU775,JU778,JU847,MY1,MY16,MY23,NIC1,NIC166,NIC199,NIC207,NIC231,NIC236,NIC3,PB303,PB306,PS2025,QG536,QG…
II	12610154	T	C	0.276596	NA	NA	NA	NA	NA	NA	0.293520415792074	BRC20067,CB4856,CX11254,CX11264,CX11271,CX11276,CX11285,CX11292,CX11314,DL226,DL238,ED3005,ED3011,ED3017,ED3046,ED3048,ED3049,ED3073,ED3077,EG4347,EG4349,JT11398,JU1172,JU1246,JU1409,JU1491,JU1530,JU1581,JU1652,JU1793,JU2001,JU2007,JU2316,JU2464,JU2466,JU258,JU310,JU323,JU360,JU393,JU440,JU642,JU775,JU778,JU847,MY1,MY16,MY23,NIC1,NIC166,NIC199,NIC207,NIC231,NIC236,NIC3,PB303,PB306,PS2025,QG536,QG…
II	12610162	A	C	0.159574	NA	NA	NA	NA	NA	NA	0.391037192852096	BRC20067,CB4856,CX11254,CX11264,CX11271,CX11276,CX11285,CX11292,CX11314,DL226,DL238,ECA36,ED3005,ED3011,ED3017,ED3046,ED3048,ED3049,ED3052,ED3073,ED3077,EG4347,EG4349,EG4725,GXW1,JT11398,JU1172,JU1246,JU1409,JU1491,JU1530,JU1581,JU1652,JU1793,JU2001,JU2007,JU2316,JU2464,JU2466,JU258,JU310,JU323,JU360,JU393,JU440,JU642,JU774,JU775,JU778,JU847,KR314,LKC34,MY1,MY10,MY16,MY23,NIC1,NIC166,NIC199,NIC20…
II	12610253	T	C	0.276596	NA	NA	NA	NA	NA	NA	0.293520415792074	BRC20067,CB4856,CX11254,CX11264,CX11271,CX11276,CX11285,CX11292,CX11314,DL226,DL238,ED3005,ED3011,ED3017,ED3046,ED3048,ED3049,ED3073,ED3077,EG4347,EG4349,JT11398,JU1172,JU1246,JU1409,JU1491,JU1530,JU1581,JU1652,JU1793,JU2001,JU2007,JU2316,JU2464,JU2466,JU258,JU310,JU323,JU360,JU393,JU440,JU642,JU775,JU778,JU847,MY1,MY16,MY23,NIC1,NIC166,NIC199,NIC207,NIC231,NIC236,NIC3,PB303,PB306,PS2025,QG536,QG…
II	12610298	T	A	0.234043	NA	NA	NA	NA	NA	NA	0.501152559070304	BRC20067,CB4856,CX11254,CX11264,CX11271,CX11276,CX11285,CX11292,CX11314,DL226,DL238,ECA36,ED3005,ED3011,ED3017,ED3046,ED3048,ED3049,ED3073,ED3077,EG4347,EG4349,EG4725,JT11398,JU1172,JU1246,JU1409,JU1491,JU1530,JU1581,JU1652,JU1793,JU2001,JU2007,JU2316,JU2464,JU2466,JU258,JU310,JU323,JU360,JU393,JU440,JU642,JU775,JU778,JU847,KR314,MY1,MY16,MY23,NIC1,NIC166,NIC199,NIC207,NIC231,NIC236,NIC256,NIC3,P…
II	12610336	A	T	0.276596	lips-16	WBGene00012588	polymorphic_pseudogene	intron	LOW	NA	0.293520415792074	BRC20067,CB4856,CX11254,CX11264,CX11271,CX11276,CX11285,CX11292,CX11314,DL226,DL238,ED3005,ED3011,ED3017,ED3046,ED3048,ED3049,ED3073,ED3077,EG4347,EG4349,JT11398,JU1172,JU1246,JU1409,JU1491,JU1530,JU1581,JU1652,JU1793,JU2001,JU2007,JU2316,JU2464,JU2466,JU258,JU310,JU323,JU360,JU393,JU440,JU642,JU775,JU778,JU847,MY1,MY16,MY23,NIC1,NIC166,NIC199,NIC207,NIC231,NIC236,NIC3,PB303,PB306,PS2025,QG536,QG…
II	12610348	C	T	0.276596	lips-16	WBGene00012588	polymorphic_pseudogene	intron	LOW	NA	0.293520415792074	BRC20067,CB4856,CX11254,CX11264,CX11271,CX11276,CX11285,CX11292,CX11314,DL226,DL238,ED3005,ED3011,ED3017,ED3046,ED3048,ED3049,ED3073,ED3077,EG4347,EG4349,JT11398,JU1172,JU1246,JU1409,JU1491,JU1530,JU1581,JU1652,JU1793,JU2001,JU2007,JU2316,JU2464,JU2466,JU258,JU310,JU323,JU360,JU393,JU440,JU642,JU775,JU778,JU847,MY1,MY16,MY23,NIC1,NIC166,NIC199,NIC207,NIC231,NIC236,NIC3,PB303,PB306,PS2025,QG536,QG…
II	12610366	T	G	0.276596	lips-16	WBGene00012588	polymorphic_pseudogene	intron	LOW	NA	0.293520415792074	BRC20067,CB4856,CX11254,CX11264,CX11271,CX11276,CX11285,CX11292,CX11314,DL226,DL238,ED3005,ED3011,ED3017,ED3046,ED3048,ED3049,ED3073,ED3077,EG4347,EG4349,JT11398,JU1172,JU1246,JU1409,JU1491,JU1530,JU1581,JU1652,JU1793,JU2001,JU2007,JU2316,JU2464,JU2466,JU258,JU310,JU323,JU360,JU393,JU440,JU642,JU775,JU778,JU847,MY1,MY16,MY23,NIC1,NIC166,NIC199,NIC207,NIC231,NIC236,NIC3,PB303,PB306,PS2025,QG536,QG…
II	12610376	A	T	0.276596	lips-16	WBGene00012588	polymorphic_pseudogene	intron	LOW	NA	0.293520415792074	BRC20067,CB4856,CX11254,CX11264,CX11271,CX11276,CX11285,CX11292,CX11314,DL226,DL238,ED3005,ED3011,ED3017,ED3046,ED3048,ED3049,ED3073,ED3077,EG4347,EG4349,JT11398,JU1172,JU1246,JU1409,JU1491,JU1530,JU1581,JU1652,JU1793,JU2001,JU2007,JU2316,JU2464,JU2466,JU258,JU310,JU323,JU360,JU393,JU440,JU642,JU775,JU778,JU847,MY1,MY16,MY23,NIC1,NIC166,NIC199,NIC207,NIC231,NIC236,NIC3,PB303,PB306,PS2025,QG536,QG…
II	12610377	A	C	0.276596	lips-16	WBGene00012588	polymorphic_pseudogene	intron	LOW	NA	0.293520415792074	BRC20067,CB4856,CX11254,CX11264,CX11271,CX11276,CX11285,CX11292,CX11314,DL226,DL238,ED3005,ED3011,ED3017,ED3046,ED3048,ED3049,ED3073,ED3077,EG4347,EG4349,JT11398,JU1172,JU1246,JU1409,JU1491,JU1530,JU1581,JU1652,JU1793,JU2001,JU2007,JU2316,JU2464,JU2466,JU258,JU310,JU323,JU360,JU393,JU440,JU642,JU775,JU778,JU847,MY1,MY16,MY23,NIC1,NIC166,NIC199,NIC207,NIC231,NIC236,NIC3,PB303,PB306,PS2025,QG536,QG…
II	12610394	A	G	0.276596	lips-16	WBGene00012588	polymorphic_pseudogene	intron	LOW	NA	0.293520415792074	BRC20067,CB4856,CX11254,CX11264,CX11271,CX11276,CX11285,CX11292,CX11314,DL226,DL238,ED3005,ED3011,ED3017,ED3046,ED3048,ED3049,ED3073,ED3077,EG4347,EG4349,JT11398,JU1172,JU1246,JU1409,JU1491,JU1530,JU1581,JU1652,JU1793,JU2001,JU2007,JU2316,JU2464,JU2466,JU258,JU310,JU323,JU360,JU393,JU440,JU642,JU775,JU778,JU847,MY1,MY16,MY23,NIC1,NIC166,NIC199,NIC207,NIC231,NIC236,NIC3,PB303,PB306,PS2025,QG536,QG…
II	12610411	T	C	0.234043	lips-16	WBGene00012588	polymorphic_pseudogene	intron	LOW	NA	0.501152559070304	BRC20067,CB4856,CX11254,CX11264,CX11271,CX11276,CX11285,CX11292,CX11314,DL226,DL238,ECA36,ED3005,ED3011,ED3017,ED3046,ED3048,ED3049,ED3073,ED3077,EG4347,EG4349,EG4725,JT11398,JU1172,JU1246,JU1409,JU1491,JU1530,JU1581,JU1652,JU1793,JU2001,JU2007,JU2316,JU2464,JU2466,JU258,JU310,JU323,JU360,JU393,JU440,JU642,JU775,JU778,JU847,KR314,MY1,MY16,MY23,NIC1,NIC166,NIC199,NIC207,NIC231,NIC236,NIC256,NIC3,P…
II	12610417	T	C	0.276596	lips-16	WBGene00012588	polymorphic_pseudogene	intron	LOW	NA	0.293520415792074	BRC20067,CB4856,CX11254,CX11264,CX11271,CX11276,CX11285,CX11292,CX11314,DL226,DL238,ED3005,ED3011,ED3017,ED3046,ED3048,ED3049,ED3073,ED3077,EG4347,EG4349,JT11398,JU1172,JU1246,JU1409,JU1491,JU1530,JU1581,JU1652,JU1793,JU2001,JU2007,JU2316,JU2464,JU2466,JU258,JU310,JU323,JU360,JU393,JU440,JU642,JU775,JU778,JU847,MY1,MY16,MY23,NIC1,NIC166,NIC199,NIC207,NIC231,NIC236,NIC3,PB303,PB306,PS2025,QG536,QG…
II	12610433	T	G	0.234043	lips-16	WBGene00012588	polymorphic_pseudogene	intron	LOW	NA	0.501152559070304	BRC20067,CB4856,CX11254,CX11264,CX11271,CX11276,CX11285,CX11292,CX11314,DL226,DL238,ECA36,ED3005,ED3011,ED3017,ED3046,ED3048,ED3049,ED3073,ED3077,EG4347,EG4349,EG4725,JT11398,JU1172,JU1246,JU1409,JU1491,JU1530,JU1581,JU1652,JU1793,JU2001,JU2007,JU2316,JU2464,JU2466,JU258,JU310,JU323,JU360,JU393,JU440,JU642,JU775,JU778,JU847,KR314,MY1,MY16,MY23,NIC1,NIC166,NIC199,NIC207,NIC231,NIC236,NIC256,NIC3,P…
II	12610442	G	A	0.159574	lips-16	WBGene00012588	polymorphic_pseudogene	intron	LOW	NA	0.391037192852096	BRC20067,CB4856,CX11254,CX11264,CX11271,CX11276,CX11285,CX11292,CX11314,DL226,DL238,ECA36,ED3005,ED3011,ED3017,ED3046,ED3048,ED3049,ED3052,ED3073,ED3077,EG4347,EG4349,EG4725,GXW1,JT11398,JU1172,JU1246,JU1409,JU1491,JU1530,JU1581,JU1652,JU1793,JU2001,JU2007,JU2316,JU2464,JU2466,JU258,JU310,JU323,JU360,JU393,JU440,JU642,JU774,JU775,JU778,JU847,KR314,LKC34,MY1,MY10,MY16,MY23,NIC1,NIC166,NIC199,NIC20…
II	12610542	C	T	0.276596	lips-16	WBGene00012588	polymorphic_pseudogene	intron	LOW	NA	0.293520415792074	BRC20067,CB4856,CX11254,CX11264,CX11271,CX11276,CX11285,CX11292,CX11314,DL226,DL238,ED3005,ED3011,ED3017,ED3046,ED3048,ED3049,ED3073,ED3077,EG4347,EG4349,JT11398,JU1172,JU1246,JU1409,JU1491,JU1530,JU1581,JU1652,JU1793,JU2001,JU2007,JU2316,JU2464,JU2466,JU258,JU310,JU323,JU360,JU393,JU440,JU642,JU775,JU778,JU847,MY1,MY16,MY23,NIC1,NIC166,NIC199,NIC207,NIC231,NIC236,NIC3,PB303,PB306,PS2025,QG536,QG…
II	12610556	G	A	0.276596	lips-16	WBGene00012588	polymorphic_pseudogene	intron	LOW	NA	0.293520415792074	BRC20067,CB4856,CX11254,CX11264,CX11271,CX11276,CX11285,CX11292,CX11314,DL226,DL238,ED3005,ED3011,ED3017,ED3046,ED3048,ED3049,ED3073,ED3077,EG4347,EG4349,JT11398,JU1172,JU1246,JU1409,JU1491,JU1530,JU1581,JU1652,JU1793,JU2001,JU2007,JU2316,JU2464,JU2466,JU258,JU310,JU323,JU360,JU393,JU440,JU642,JU775,JU778,JU847,MY1,MY16,MY23,NIC1,NIC166,NIC199,NIC207,NIC231,NIC236,NIC3,PB303,PB306,PS2025,QG536,QG…
II	12610558	G	C	0.276596	lips-16	WBGene00012588	polymorphic_pseudogene	intron	LOW	NA	0.293520415792074	BRC20067,CB4856,CX11254,CX11264,CX11271,CX11276,CX11285,CX11292,CX11314,DL226,DL238,ED3005,ED3011,ED3017,ED3046,ED3048,ED3049,ED3073,ED3077,EG4347,EG4349,JT11398,JU1172,JU1246,JU1409,JU1491,JU1530,JU1581,JU1652,JU1793,JU2001,JU2007,JU2316,JU2464,JU2466,JU258,JU310,JU323,JU360,JU393,JU440,JU642,JU775,JU778,JU847,MY1,MY16,MY23,NIC1,NIC166,NIC199,NIC207,NIC231,NIC236,NIC3,PB303,PB306,PS2025,QG536,QG…
II	12610681	C	T	0.276596	lips-16	WBGene00012588	polymorphic_pseudogene	intron	LOW	NA	0.293520415792074	BRC20067,CB4856,CX11254,CX11264,CX11271,CX11276,CX11285,CX11292,CX11314,DL226,DL238,ED3005,ED3011,ED3017,ED3046,ED3048,ED3049,ED3073,ED3077,EG4347,EG4349,JT11398,JU1172,JU1246,JU1409,JU1491,JU1530,JU1581,JU1652,JU1793,JU2001,JU2007,JU2316,JU2464,JU2466,JU258,JU310,JU323,JU360,JU393,JU440,JU642,JU775,JU778,JU847,MY1,MY16,MY23,NIC1,NIC166,NIC199,NIC207,NIC231,NIC236,NIC3,PB303,PB306,PS2025,QG536,QG…
II	12610701	C	T	0.276596	lips-16	WBGene00012588	polymorphic_pseudogene	intron	LOW	NA	0.293520415792074	BRC20067,CB4856,CX11254,CX11264,CX11271,CX11276,CX11285,CX11292,CX11314,DL226,DL238,ED3005,ED3011,ED3017,ED3046,ED3048,ED3049,ED3073,ED3077,EG4347,EG4349,JT11398,JU1172,JU1246,JU1409,JU1491,JU1530,JU1581,JU1652,JU1793,JU2001,JU2007,JU2316,JU2464,JU2466,JU258,JU310,JU323,JU360,JU393,JU440,JU642,JU775,JU778,JU847,MY1,MY16,MY23,NIC1,NIC166,NIC199,NIC207,NIC231,NIC236,NIC3,PB303,PB306,PS2025,QG536,QG…
II	12610728	C	G	0.276596	lips-16	WBGene00012588	polymorphic_pseudogene	intron	LOW	NA	0.293520415792074	BRC20067,CB4856,CX11254,CX11264,CX11271,CX11276,CX11285,CX11292,CX11314,DL226,DL238,ED3005,ED3011,ED3017,ED3046,ED3048,ED3049,ED3073,ED3077,EG4347,EG4349,JT11398,JU1172,JU1246,JU1409,JU1491,JU1530,JU1581,JU1652,JU1793,JU2001,JU2007,JU2316,JU2464,JU2466,JU258,JU310,JU323,JU360,JU393,JU440,JU642,JU775,JU778,JU847,MY1,MY16,MY23,NIC1,NIC166,NIC199,NIC207,NIC231,NIC236,NIC3,PB303,PB306,PS2025,QG536,QG…
II	12610752	C	A	0.276596	lips-16	WBGene00012588	polymorphic_pseudogene	intron	LOW	NA	0.293520415792074	BRC20067,CB4856,CX11254,CX11264,CX11271,CX11276,CX11285,CX11292,CX11314,DL226,DL238,ED3005,ED3011,ED3017,ED3046,ED3048,ED3049,ED3073,ED3077,EG4347,EG4349,JT11398,JU1172,JU1246,JU1409,JU1491,JU1530,JU1581,JU1652,JU1793,JU2001,JU2007,JU2316,JU2464,JU2466,JU258,JU310,JU323,JU360,JU393,JU440,JU642,JU775,JU778,JU847,MY1,MY16,MY23,NIC1,NIC166,NIC199,NIC207,NIC231,NIC236,NIC3,PB303,PB306,PS2025,QG536,QG…
II	12610755	G	A	0.276596	lips-16	WBGene00012588	polymorphic_pseudogene	intron	LOW	NA	0.293520415792074	BRC20067,CB4856,CX11254,CX11264,CX11271,CX11276,CX11285,CX11292,CX11314,DL226,DL238,ED3005,ED3011,ED3017,ED3046,ED3048,ED3049,ED3073,ED3077,EG4347,EG4349,JT11398,JU1172,JU1246,JU1409,JU1491,JU1530,JU1581,JU1652,JU1793,JU2001,JU2007,JU2316,JU2464,JU2466,JU258,JU310,JU323,JU360,JU393,JU440,JU642,JU775,JU778,JU847,MY1,MY16,MY23,NIC1,NIC166,NIC199,NIC207,NIC231,NIC236,NIC3,PB303,PB306,PS2025,QG536,QG…
II	12610768	C	A	0.276596	lips-16	WBGene00012588	polymorphic_pseudogene	intron	LOW	NA	0.293520415792074	BRC20067,CB4856,CX11254,CX11264,CX11271,CX11276,CX11285,CX11292,CX11314,DL226,DL238,ED3005,ED3011,ED3017,ED3046,ED3048,ED3049,ED3073,ED3077,EG4347,EG4349,JT11398,JU1172,JU1246,JU1409,JU1491,JU1530,JU1581,JU1652,JU1793,JU2001,JU2007,JU2316,JU2464,JU2466,JU258,JU310,JU323,JU360,JU393,JU440,JU642,JU775,JU778,JU847,MY1,MY16,MY23,NIC1,NIC166,NIC199,NIC207,NIC231,NIC236,NIC3,PB303,PB306,PS2025,QG536,QG…
II	12610775	A	T	0.276596	lips-16	WBGene00012588	polymorphic_pseudogene	intron	LOW	NA	0.293520415792074	BRC20067,CB4856,CX11254,CX11264,CX11271,CX11276,CX11285,CX11292,CX11314,DL226,DL238,ED3005,ED3011,ED3017,ED3046,ED3048,ED3049,ED3073,ED3077,EG4347,EG4349,JT11398,JU1172,JU1246,JU1409,JU1491,JU1530,JU1581,JU1652,JU1793,JU2001,JU2007,JU2316,JU2464,JU2466,JU258,JU310,JU323,JU360,JU393,JU440,JU642,JU775,JU778,JU847,MY1,MY16,MY23,NIC1,NIC166,NIC199,NIC207,NIC231,NIC236,NIC3,PB303,PB306,PS2025,QG536,QG…
II	12610820	A	T	0.276596	lips-16	WBGene00012588	polymorphic_pseudogene	intron	LOW	NA	0.293520415792074	BRC20067,CB4856,CX11254,CX11264,CX11271,CX11276,CX11285,CX11292,CX11314,DL226,DL238,ED3005,ED3011,ED3017,ED3046,ED3048,ED3049,ED3073,ED3077,EG4347,EG4349,JT11398,JU1172,JU1246,JU1409,JU1491,JU1530,JU1581,JU1652,JU1793,JU2001,JU2007,JU2316,JU2464,JU2466,JU258,JU310,JU323,JU360,JU393,JU440,JU642,JU775,JU778,JU847,MY1,MY16,MY23,NIC1,NIC166,NIC199,NIC207,NIC231,NIC236,NIC3,PB303,PB306,PS2025,QG536,QG…
II	12610826	T	C	0.276596	lips-16	WBGene00012588	polymorphic_pseudogene	intron	LOW	NA	0.293520415792074	BRC20067,CB4856,CX11254,CX11264,CX11271,CX11276,CX11285,CX11292,CX11314,DL226,DL238,ED3005,ED3011,ED3017,ED3046,ED3048,ED3049,ED3073,ED3077,EG4347,EG4349,JT11398,JU1172,JU1246,JU1409,JU1491,JU1530,JU1581,JU1652,JU1793,JU2001,JU2007,JU2316,JU2464,JU2466,JU258,JU310,JU323,JU360,JU393,JU440,JU642,JU775,JU778,JU847,MY1,MY16,MY23,NIC1,NIC166,NIC199,NIC207,NIC231,NIC236,NIC3,PB303,PB306,PS2025,QG536,QG…
[truncated: 8,474 more rows]
