# Supplementary material for: Natural genetic variation in the pheromone production of C. elegans
Source: Proc Natl Acad Sci U S A. 2023 Jun 20;120(26):e2221150120. doi: 10.1073/pnas.2221150120 (PMC10293855; doi:10.1073/pnas.2221150120)
Supplement: Supplementary file 4 — Dataset S03 (CSV) [file pnas.2221150120.sd03.csv]

CHROM	POS	REF	ALT	MAF_variant	GENE_NAME	WBGeneID	TRANSCRIPT_BIOTYPE	CONSEQUENCE	VARIANT_IMPACT	AMINO_ACID_CHANGE	VARIANT_LOG10p	STRAIN
II	4512	T	A	0.0531915	2L52.1	WBGene00007063	protein_coding	missense	HIGH	378V>378E	0.633776992275183	ED3052,NIC166,NIC199,NIC267,QG536
II	4836	C	A	0.12766	2L52.1	WBGene00007063	protein_coding	3_prime_utr	LOW	NA	2.19493320453712	CX11254,ED3052,JU1246,JU258,JU642,NIC166,NIC199,NIC267,PS2025,QG536,QG556,QX1233
II	6368	T	C	0.414894	NA	NA	NA	NA	NA	NA	3.68145508309008	CB4856,CX11254,CX11264,CX11271,CX11276,CX11285,CX11314,DL226,DL238,ECA36,ED3005,ED3011,ED3052,JU1172,JU1246,JU2001,JU2316,JU258,JU642,JU774,KR314,MY16,MY23,NIC166,NIC199,NIC256,NIC267,NIC3,PB306,PS2025,QG536,QG556,QG557,QX1212,QX1233,QX1791,QX1792,QX1793,QX1794
II	6418	T	G	0.414894	NA	NA	NA	NA	NA	NA	3.68145508309008	CB4856,CX11254,CX11264,CX11271,CX11276,CX11285,CX11314,DL226,DL238,ECA36,ED3005,ED3011,ED3052,JU1172,JU1246,JU2001,JU2316,JU258,JU642,JU774,KR314,MY16,MY23,NIC166,NIC199,NIC256,NIC267,NIC3,PB306,PS2025,QG536,QG556,QG557,QX1212,QX1233,QX1791,QX1792,QX1793,QX1794
II	6877	C	A	0.0638298	osta-1	WBGene00015287	protein_coding	intron	LOW	NA	0.322865825106263	CX11285,DL226,ED3005,ED3011,KR314,QX1212
II	6878	G	A	0.0638298	osta-1	WBGene00015287	protein_coding	intron	LOW	NA	0.322865825106263	CX11285,DL226,ED3005,ED3011,KR314,QX1212
II	7007	A	G	0.0851064	osta-1	WBGene00015287	protein_coding	intron	LOW	NA	0.605493509885074	CX11264,CX11271,CX11276,CX11314,JU1172,PB306,QG557,QX1793
II	7028	T	C	0.0531915	osta-1	WBGene00015287	protein_coding	intron	LOW	NA	0.633776992275183	ED3052,NIC166,NIC199,NIC267,QG536
II	7241	G	A	0.414894	osta-1	WBGene00015287	protein_coding	intron	LOW	NA	3.68145508309008	CB4856,CX11254,CX11264,CX11271,CX11276,CX11285,CX11314,DL226,DL238,ECA36,ED3005,ED3011,ED3052,JU1172,JU1246,JU2001,JU2316,JU258,JU642,JU774,KR314,MY16,MY23,NIC166,NIC199,NIC256,NIC267,NIC3,PB306,PS2025,QG536,QG556,QG557,QX1212,QX1233,QX1791,QX1792,QX1793,QX1794
II	7346	T	C	0.0744681	osta-1	WBGene00015287	protein_coding	intron	LOW	NA	3.49131138500481	CX11254,JU1246,JU258,JU642,PS2025,QG556,QX1233
II	7733	T	A	0.159574	osta-1	WBGene00015287	protein_coding	missense	HIGH	112I>112K	0.693017189009213	BRC20067,ED3012,ED3046,ED3048,ED3049,GXW1,JU1395,JU1586,JU2464,JU2466,LKC34,MY1,MY10,NIC207,NIC231
II	7806	T	C	0.12766	osta-1	WBGene00015287	protein_coding	synonymous	LOW	136I	2.19493320453712	CX11254,ED3052,JU1246,JU258,JU642,NIC166,NIC199,NIC267,PS2025,QG536,QG556,QX1233
II	7827	A	G	0.0531915	osta-1	WBGene00015287	protein_coding	synonymous	LOW	143P	0.633776992275183	ED3052,NIC166,NIC199,NIC267,QG536
II	8060	C	T	0.12766	osta-1	WBGene00015287	protein_coding	intron	LOW	NA	2.19493320453712	CX11254,ED3052,JU1246,JU258,JU642,NIC166,NIC199,NIC267,PS2025,QG536,QG556,QX1233
II	8153	T	A	0.0531915	osta-1	WBGene00015287	protein_coding	intron	LOW	NA	0.633776992275183	ED3052,NIC166,NIC199,NIC267,QG536
II	8570	T	C	0.0744681	osta-1	WBGene00015287	protein_coding	intron	LOW	NA	3.49131138500481	CX11254,JU1246,JU258,JU642,PS2025,QG556,QX1233
II	9186	T	C	0.414894	osta-1	WBGene00015287	protein_coding	missense	HIGH	370Y>370H	3.68145508309008	CB4856,CX11254,CX11264,CX11271,CX11276,CX11285,CX11314,DL226,DL238,ECA36,ED3005,ED3011,ED3052,JU1172,JU1246,JU2001,JU2316,JU258,JU642,JU774,KR314,MY16,MY23,NIC166,NIC199,NIC256,NIC267,NIC3,PB306,PS2025,QG536,QG556,QG557,QX1212,QX1233,QX1791,QX1792,QX1793,QX1794
II	9405	T	G	0.12766	osta-1	WBGene00015287	protein_coding	3_prime_utr	LOW	NA	2.19493320453712	CX11254,ED3052,JU1246,JU258,JU642,NIC166,NIC199,NIC267,PS2025,QG536,QG556,QX1233
II	10235	C	A	0.0531915	best-4	WBGene00015288	protein_coding	intron	LOW	NA	0.633776992275183	ED3052,NIC166,NIC199,NIC267,QG536
II	10516	A	C	0.0531915	best-4	WBGene00015288	protein_coding	intron	LOW	NA	0.633776992275183	ED3052,NIC166,NIC199,NIC267,QG536
II	11344	C	A	0.12766	best-4	WBGene00015288	protein_coding	synonymous	LOW	130R	2.19493320453712	CX11254,ED3052,JU1246,JU258,JU642,NIC166,NIC199,NIC267,PS2025,QG536,QG556,QX1233
II	11474	T	C	0.0851064	best-4	WBGene00015288	protein_coding	missense	HIGH	103I>103V	0.605493509885074	CX11264,CX11271,CX11276,CX11314,JU1172,PB306,QG557,QX1793
II	12401	T	C	0.159574	NA	NA	NA	NA	NA	NA	4.31728813353364	CX11254,ECA36,ED3052,JU1246,JU2316,JU258,JU642,NIC166,NIC199,NIC256,NIC267,PS2025,QG536,QG556,QX1233
II	14235	A	G	0.0744681	best-3	WBGene00015286	protein_coding	intron	LOW	NA	3.49131138500481	CX11254,JU1246,JU258,JU642,PS2025,QG556,QX1233
II	14329	A	T	0.0531915	best-3	WBGene00015286	protein_coding	intron	LOW	NA	0.633776992275183	ED3052,NIC166,NIC199,NIC267,QG536
II	14339	C	A	0.0531915	best-3	WBGene00015286	protein_coding	intron	LOW	NA	0.633776992275183	ED3052,NIC166,NIC199,NIC267,QG536
II	15514	C	G	0.12766	best-3	WBGene00015286	protein_coding	missense	HIGH	514S>514C	2.19493320453712	CX11254,ED3052,JU1246,JU258,JU642,NIC166,NIC199,NIC267,PS2025,QG536,QG556,QX1233
II	15853	G	A	0.12766	best-3	WBGene00015286	protein_coding	missense	HIGH	612E>612K	2.19493320453712	CX11254,ED3052,JU1246,JU258,JU642,NIC166,NIC199,NIC267,PS2025,QG536,QG556,QX1233
II	15967	T	C	0.0531915	best-3	WBGene00015286	protein_coding	3_prime_utr	LOW	NA	0.633776992275183	ED3052,NIC166,NIC199,NIC267,QG536
II	16012	A	T	0.0638298	NA	NA	NA	NA	NA	NA	0.322865825106263	CX11285,DL226,ED3005,ED3011,KR314,QX1212
II	18401	C	T	0.478723	NA	NA	NA	NA	NA	NA	2.14240690088578	CB4856,CX11254,CX11264,CX11271,CX11276,CX11285,CX11314,DL226,DL238,ECA36,ED3005,ED3011,ED3052,EG4725,JU1172,JU1246,JU1652,JU1896,JU2001,JU2316,JU258,JU323,JU642,JU774,JU847,KR314,MY16,MY23,NIC166,NIC199,NIC256,NIC267,NIC3,PB306,PS2025,QG536,QG556,QG557,QX1212,QX1233,QX1791,QX1792,QX1793,QX1794,WN2001
II	20291	T	C	0.414894	gmeb-1	WBGene00015285	protein_coding	intron	LOW	NA	3.68145508309008	CB4856,CX11254,CX11264,CX11271,CX11276,CX11285,CX11314,DL226,DL238,ECA36,ED3005,ED3011,ED3052,JU1172,JU1246,JU2001,JU2316,JU258,JU642,JU774,KR314,MY16,MY23,NIC166,NIC199,NIC256,NIC267,NIC3,PB306,PS2025,QG536,QG556,QG557,QX1212,QX1233,QX1791,QX1792,QX1793,QX1794
II	20312	C	T	0.0744681	gmeb-1	WBGene00015285	protein_coding	intron	LOW	NA	3.49131138500481	CX11254,JU1246,JU258,JU642,PS2025,QG556,QX1233
II	20434	G	A	0.0744681	gmeb-1	WBGene00015285	protein_coding	intron	LOW	NA	3.49131138500481	CX11254,JU1246,JU258,JU642,PS2025,QG556,QX1233
II	21558	G	A	0.0531915	gmeb-1	WBGene00015285	protein_coding	intron	LOW	NA	0.633776992275183	ED3052,NIC166,NIC199,NIC267,QG536
II	22707	G	C	0.0851064	NA	NA	NA	NA	NA	NA	0.605493509885074	CX11264,CX11271,CX11276,CX11314,JU1172,PB306,QG557,QX1793
II	23005	G	A	0.159574	NA	NA	NA	NA	NA	NA	4.31728813353364	CX11254,ECA36,ED3052,JU1246,JU2316,JU258,JU642,NIC166,NIC199,NIC256,NIC267,PS2025,QG536,QG556,QX1233
II	23080	G	A	0.0851064	NA	NA	NA	NA	NA	NA	0.605493509885074	CX11264,CX11271,CX11276,CX11314,JU1172,PB306,QG557,QX1793
II	23081	T	G	0.0851064	NA	NA	NA	NA	NA	NA	0.605493509885074	CX11264,CX11271,CX11276,CX11314,JU1172,PB306,QG557,QX1793
II	24284	A	G	0.0851064	sqt-2	WBGene00005017	protein_coding	synonymous	LOW	278G	0.0209887304384845	ED3048,GXW1,JU1586,JU2464,JU2466,MY1,MY10,NIC207
II	25703	G	A	0.159574	F23F1.4	WBGene00017745	protein_coding	intron	LOW	NA	4.31728813353364	CX11254,ECA36,ED3052,JU1246,JU2316,JU258,JU642,NIC166,NIC199,NIC256,NIC267,PS2025,QG536,QG556,QX1233
II	25714	C	T	0.12766	F23F1.4	WBGene00017745	protein_coding	intron	LOW	NA	0.464201295390043	CB4856,CX11264,CX11271,CX11276,CX11314,DL238,JU1172,JU774,NIC3,PB306,QG557,QX1793
II	25798	G	T	0.414894	F23F1.4	WBGene00017745	protein_coding	intron	LOW	NA	3.68145508309008	CB4856,CX11254,CX11264,CX11271,CX11276,CX11285,CX11314,DL226,DL238,ECA36,ED3005,ED3011,ED3052,JU1172,JU1246,JU2001,JU2316,JU258,JU642,JU774,KR314,MY16,MY23,NIC166,NIC199,NIC256,NIC267,NIC3,PB306,PS2025,QG536,QG556,QG557,QX1212,QX1233,QX1791,QX1792,QX1793,QX1794
II	26040	A	T	0.0638298	F23F1.4	WBGene00017745	protein_coding	intron	LOW	NA	0.546886401444957	CX11254,MY16,MY23,PS2025,QG556,QX1233
II	26214	G	A	0.159574	F23F1.4	WBGene00017745	protein_coding	intron	LOW	NA	4.31728813353364	CX11254,ECA36,ED3052,JU1246,JU2316,JU258,JU642,NIC166,NIC199,NIC256,NIC267,PS2025,QG536,QG556,QX1233
II	26346	T	C	0.0638298	F23F1.4	WBGene00017745	protein_coding	intron	LOW	NA	0.322865825106263	CX11285,DL226,ED3005,ED3011,KR314,QX1212
II	27597	C	A	0.0531915	F23F1.4	WBGene00017745	protein_coding	intron	LOW	NA	0.633776992275183	ED3052,NIC166,NIC199,NIC267,QG536
II	27854	A	G	0.159574	F23F1.4	WBGene00017745	protein_coding	synonymous	LOW	121F	4.31728813353364	CX11254,ECA36,ED3052,JU1246,JU2316,JU258,JU642,NIC166,NIC199,NIC256,NIC267,PS2025,QG536,QG556,QX1233
II	28261	T	A	0.0851064	F23F1.4	WBGene00017745	protein_coding	missense	HIGH	7T>7S	0.605493509885074	CX11264,CX11271,CX11276,CX11314,JU1172,PB306,QG557,QX1793
II	28942	T	C	0.0851064	NA	NA	NA	NA	NA	NA	0.605493509885074	CX11264,CX11271,CX11276,CX11314,JU1172,PB306,QG557,QX1793
II	29139	T	C	0.0531915	NA	NA	NA	NA	NA	NA	0.633776992275183	ED3052,NIC166,NIC199,NIC267,QG536
II	29605	G	A	0.159574	F23F1.5	WBGene00017746	protein_coding	3_prime_utr	LOW	NA	4.31728813353364	CX11254,ECA36,ED3052,JU1246,JU2316,JU258,JU642,NIC166,NIC199,NIC256,NIC267,PS2025,QG536,QG556,QX1233
II	29608	G	A	0.0531915	F23F1.5	WBGene00017746	protein_coding	3_prime_utr	LOW	NA	0.633776992275183	ED3052,NIC166,NIC199,NIC267,QG536
II	31188	G	T	0.0744681	F23F1.5	WBGene00017746	protein_coding	intron	LOW	NA	3.49131138500481	CX11254,JU1246,JU258,JU642,PS2025,QG556,QX1233
II	31275	T	C	0.0638298	F23F1.5	WBGene00017746	protein_coding	missense	HIGH	85T>85A	0.322865825106263	CX11285,DL226,ED3005,ED3011,KR314,QX1212
II	33897	A	T	0.0638298	NA	NA	NA	NA	NA	NA	0.322865825106263	CX11285,DL226,ED3005,ED3011,KR314,QX1212
II	38401	T	A	0.0531915	NA	NA	NA	NA	NA	NA	0.633776992275183	ED3052,NIC166,NIC199,NIC267,QG536
II	38586	T	A	0.255319	F23F1.7	WBGene00017748	protein_coding	3_prime_utr	LOW	NA	2.22094059195367	CB4856,CX11254,CX11264,CX11271,CX11276,CX11314,ECA36,ED3052,JU1172,JU1246,JU2001,JU258,JU642,NIC166,NIC199,NIC267,PB306,PS2025,QG536,QG556,QG557,QX1233,QX1791,QX1793
II	39689	T	G	0.0744681	NA	NA	NA	NA	NA	NA	3.49131138500481	CX11254,JU1246,JU258,JU642,PS2025,QG556,QX1233
II	39792	A	T	0.12766	NA	NA	NA	NA	NA	NA	2.19493320453712	CX11254,ED3052,JU1246,JU258,JU642,NIC166,NIC199,NIC267,PS2025,QG536,QG556,QX1233
II	39960	T	C	0.0531915	NA	NA	NA	NA	NA	NA	0.633776992275183	ED3052,NIC166,NIC199,NIC267,QG536
II	42223	T	C	0.12766	rpt-4	WBGene00004504	protein_coding	3_prime_utr	LOW	NA	2.19493320453712	CX11254,ED3052,JU1246,JU258,JU642,NIC166,NIC199,NIC267,PS2025,QG536,QG556,QX1233
II	42336	A	C	0.159574	rpt-4	WBGene00004504	protein_coding	3_prime_utr	LOW	NA	4.31728813353364	CX11254,ECA36,ED3052,JU1246,JU2316,JU258,JU642,NIC166,NIC199,NIC256,NIC267,PS2025,QG536,QG556,QX1233
II	44172	T	C	0.159574	nfyc-1	WBGene00017742	protein_coding	splice_region	HIGH	NA	4.31728813353364	CX11254,ECA36,ED3052,JU1246,JU2316,JU258,JU642,NIC166,NIC199,NIC256,NIC267,PS2025,QG536,QG556,QX1233
II	45119	A	G	0.159574	rpoa-49	WBGene00017749	protein_coding	synonymous	LOW	25E	4.31728813353364	CX11254,ECA36,ED3052,JU1246,JU2316,JU258,JU642,NIC166,NIC199,NIC256,NIC267,PS2025,QG536,QG556,QX1233
II	45276	A	G	0.159574	rpoa-49	WBGene00017749	protein_coding	missense	HIGH	61I>61M	4.31728813353364	CX11254,ECA36,ED3052,JU1246,JU2316,JU258,JU642,NIC166,NIC199,NIC256,NIC267,PS2025,QG536,QG556,QX1233
II	45429	T	C	0.12766	rpt-4	WBGene00004504	protein_coding	intron	LOW	NA	2.19493320453712	CX11254,ED3052,JU1246,JU258,JU642,NIC166,NIC199,NIC267,PS2025,QG536,QG556,QX1233
II	46305	G	A	0.0744681	rpoa-49	WBGene00017749	protein_coding	synonymous	LOW	159K	3.49131138500481	CX11254,JU1246,JU258,JU642,PS2025,QG556,QX1233
II	47032	G	A	0.0744681	rpoa-49	WBGene00017749	protein_coding	intron	LOW	NA	3.49131138500481	CX11254,JU1246,JU258,JU642,PS2025,QG556,QX1233
II	47059	A	T	0.12766	rpoa-49	WBGene00017749	protein_coding	intron	LOW	NA	2.19493320453712	CX11254,ED3052,JU1246,JU258,JU642,NIC166,NIC199,NIC267,PS2025,QG536,QG556,QX1233
II	47190	G	T	0.0638298	rpoa-49	WBGene00017749	protein_coding	intron	LOW	NA	0.322865825106263	CX11285,DL226,ED3005,ED3011,KR314,QX1212
II	47693	T	A	0.159574	C23H3.5	WBGene00016021	protein_coding	intron	LOW	NA	4.31728813353364	CX11254,ECA36,ED3052,JU1246,JU2316,JU258,JU642,NIC166,NIC199,NIC256,NIC267,PS2025,QG536,QG556,QX1233
II	47761	T	C	0.12766	C23H3.5	WBGene00016021	protein_coding	intron	LOW	NA	2.19493320453712	CX11254,ED3052,JU1246,JU258,JU642,NIC166,NIC199,NIC267,PS2025,QG536,QG556,QX1233
II	47893	A	T	0.148936	C23H3.5	WBGene00016021	protein_coding	intron	LOW	NA	5.5045620120918	CX11254,ED3052,JU1246,JU2316,JU258,JU642,NIC166,NIC199,NIC256,NIC267,PS2025,QG536,QG556,QX1233
II	48048	G	T	0.0531915	C23H3.5	WBGene00016021	protein_coding	missense	HIGH	40K>40N	0.633776992275183	ED3052,NIC166,NIC199,NIC267,QG536
II	49081	C	T	0.159574	C23H3.5	WBGene00016021	protein_coding	intron	LOW	NA	4.31728813353364	CX11254,ECA36,ED3052,JU1246,JU2316,JU258,JU642,NIC166,NIC199,NIC256,NIC267,PS2025,QG536,QG556,QX1233
II	49100	T	C	0.0531915	C23H3.5	WBGene00016021	protein_coding	intron	LOW	NA	0.633776992275183	ED3052,NIC166,NIC199,NIC267,QG536
II	49180	C	T	0.0531915	C23H3.5	WBGene00016021	protein_coding	intron	LOW	NA	0.633776992275183	ED3052,NIC166,NIC199,NIC267,QG536
II	52491	C	T	0.265957	sptl-1	WBGene00016020	protein_coding	synonymous	LOW	234G	2.30124598999282	CX11254,CX11285,DL226,DL238,ECA36,ED3005,ED3011,ED3052,JU1246,JU2001,JU2316,JU258,JU642,KR314,MY16,MY23,NIC166,NIC199,NIC256,NIC267,PS2025,QG536,QG556,QX1212,QX1233
II	52695	G	T	0.0851064	sptl-1	WBGene00016020	protein_coding	intron	LOW	NA	0.605493509885074	CX11264,CX11271,CX11276,CX11314,JU1172,PB306,QG557,QX1793
II	53260	T	G	0.0851064	tre-5	WBGene00006611	protein_coding	missense	HIGH	620E>620D	0.605493509885074	CX11264,CX11271,CX11276,CX11314,JU1172,PB306,QG557,QX1793
II	53660	T	G	0.414894	tre-5	WBGene00006611	protein_coding	missense	HIGH	503I>503L	3.68145508309008	CB4856,CX11254,CX11264,CX11271,CX11276,CX11285,CX11314,DL226,DL238,ECA36,ED3005,ED3011,ED3052,JU1172,JU1246,JU2001,JU2316,JU258,JU642,JU774,KR314,MY16,MY23,NIC166,NIC199,NIC256,NIC267,NIC3,PB306,PS2025,QG536,QG556,QG557,QX1212,QX1233,QX1791,QX1792,QX1793,QX1794
II	55815	T	G	0.159574	sptl-1	WBGene00016020	protein_coding	intron	LOW	NA	4.31728813353364	CX11254,ECA36,ED3052,JU1246,JU2316,JU258,JU642,NIC166,NIC199,NIC256,NIC267,PS2025,QG536,QG556,QX1233
II	57787	C	A	0.0531915	ascc-1	WBGene00016019	protein_coding	missense	HIGH	39T>39K	0.633776992275183	ED3052,NIC166,NIC199,NIC267,QG536
II	58202	T	G	0.0638298	ascc-1	WBGene00016019	protein_coding	intron	LOW	NA	0.322865825106263	CX11285,DL226,ED3005,ED3011,KR314,QX1212
II	58635	A	G	0.0531915	ascc-1	WBGene00016019	protein_coding	intron	LOW	NA	0.633776992275183	ED3052,NIC166,NIC199,NIC267,QG536
II	58700	G	C	0.12766	ascc-1	WBGene00016019	protein_coding	missense	HIGH	158R>158S	2.19493320453712	CX11254,ED3052,JU1246,JU258,JU642,NIC166,NIC199,NIC267,PS2025,QG536,QG556,QX1233
II	58928	C	T	0.0851064	ascc-1	WBGene00016019	protein_coding	intron	LOW	NA	0.605493509885074	CX11264,CX11271,CX11276,CX11314,JU1172,PB306,QG557,QX1793
II	58942	A	G	0.0744681	ascc-1	WBGene00016019	protein_coding	intron	LOW	NA	3.49131138500481	CX11254,JU1246,JU258,JU642,PS2025,QG556,QX1233
II	59437	G	A	0.159574	ascc-1	WBGene00016019	protein_coding	synonymous	LOW	243A	4.31728813353364	CX11254,ECA36,ED3052,JU1246,JU2316,JU258,JU642,NIC166,NIC199,NIC256,NIC267,PS2025,QG536,QG556,QX1233
II	60020	A	T	0.0531915	ascc-1	WBGene00016019	protein_coding	3_prime_utr	LOW	NA	0.633776992275183	ED3052,NIC166,NIC199,NIC267,QG536
II	60433	G	C	0.0638298	C23H3.2	WBGene00016018	protein_coding	intron	LOW	NA	0.322865825106263	CX11285,DL226,ED3005,ED3011,KR314,QX1212
II	60638	G	C	0.0531915	C23H3.2	WBGene00016018	protein_coding	intron	LOW	NA	0.633776992275183	ED3052,NIC166,NIC199,NIC267,QG536
II	60640	A	T	0.0531915	C23H3.2	WBGene00016018	protein_coding	intron	LOW	NA	0.633776992275183	ED3052,NIC166,NIC199,NIC267,QG536
II	61113	A	G	0.0638298	C23H3.2	WBGene00016018	protein_coding	intron	LOW	NA	0.322865825106263	CX11285,DL226,ED3005,ED3011,KR314,QX1212
II	61218	A	T	0.0531915	C23H3.2	WBGene00016018	protein_coding	intron	LOW	NA	0.633776992275183	ED3052,NIC166,NIC199,NIC267,QG536
II	61499	A	T	0.0531915	C23H3.2	WBGene00016018	protein_coding	intron	LOW	NA	0.633776992275183	ED3052,NIC166,NIC199,NIC267,QG536
II	61623	G	A	0.159574	C23H3.2	WBGene00016018	protein_coding	intron	LOW	NA	4.31728813353364	CX11254,ECA36,ED3052,JU1246,JU2316,JU258,JU642,NIC166,NIC199,NIC256,NIC267,PS2025,QG536,QG556,QX1233
II	62202	G	T	0.414894	C23H3.2	WBGene00016018	protein_coding	intron	LOW	NA	3.68145508309008	CB4856,CX11254,CX11264,CX11271,CX11276,CX11285,CX11314,DL226,DL238,ECA36,ED3005,ED3011,ED3052,JU1172,JU1246,JU2001,JU2316,JU258,JU642,JU774,KR314,MY16,MY23,NIC166,NIC199,NIC256,NIC267,NIC3,PB306,PS2025,QG536,QG556,QG557,QX1212,QX1233,QX1791,QX1792,QX1793,QX1794
II	62245	T	A	0.0744681	C23H3.2	WBGene00016018	protein_coding	intron	LOW	NA	3.49131138500481	CX11254,JU1246,JU258,JU642,PS2025,QG556,QX1233
II	62579	T	G	0.0638298	C23H3.2	WBGene00016018	protein_coding	intron	LOW	NA	0.322865825106263	CX11285,DL226,ED3005,ED3011,KR314,QX1212
II	62626	A	T	0.12766	C23H3.2	WBGene00016018	protein_coding	intron	LOW	NA	2.19493320453712	CX11254,ED3052,JU1246,JU258,JU642,NIC166,NIC199,NIC267,PS2025,QG536,QG556,QX1233
II	63962	C	T	0.12766	C23H3.2	WBGene00016018	protein_coding	synonymous	LOW	311S	2.19493320453712	CX11254,ED3052,JU1246,JU258,JU642,NIC166,NIC199,NIC267,PS2025,QG536,QG556,QX1233
II	64724	T	C	0.12766	NA	NA	NA	NA	NA	NA	2.19493320453712	CX11254,ED3052,JU1246,JU258,JU642,NIC166,NIC199,NIC267,PS2025,QG536,QG556,QX1233
II	64980	T	A	0.0531915	NA	NA	NA	NA	NA	NA	0.633776992275183	ED3052,NIC166,NIC199,NIC267,QG536
II	65725	T	A	0.414894	NA	NA	NA	NA	NA	NA	3.68145508309008	CB4856,CX11254,CX11264,CX11271,CX11276,CX11285,CX11314,DL226,DL238,ECA36,ED3005,ED3011,ED3052,JU1172,JU1246,JU2001,JU2316,JU258,JU642,JU774,KR314,MY16,MY23,NIC166,NIC199,NIC256,NIC267,NIC3,PB306,PS2025,QG536,QG556,QG557,QX1212,QX1233,QX1791,QX1792,QX1793,QX1794
II	66208	G	A	0.0638298	NA	NA	NA	NA	NA	NA	0.322865825106263	CX11285,DL226,ED3005,ED3011,KR314,QX1212
II	66816	A	G	0.0851064	NA	NA	NA	NA	NA	NA	0.605493509885074	CX11264,CX11271,CX11276,CX11314,JU1172,PB306,QG557,QX1793
II	68794	G	T	0.351064	NA	NA	NA	NA	NA	NA	3.43258898245332	CX11254,CX11264,CX11271,CX11276,CX11285,CX11314,DL226,DL238,ECA36,ED3005,ED3011,ED3052,JU1172,JU1246,JU2001,JU2316,JU258,JU642,KR314,MY16,MY23,NIC166,NIC199,NIC256,NIC267,PB306,PS2025,QG536,QG556,QG557,QX1212,QX1233,QX1793
II	68818	A	G	0.265957	NA	NA	NA	NA	NA	NA	2.30124598999282	CX11254,CX11285,DL226,DL238,ECA36,ED3005,ED3011,ED3052,JU1246,JU2001,JU2316,JU258,JU642,KR314,MY16,MY23,NIC166,NIC199,NIC256,NIC267,PS2025,QG536,QG556,QX1212,QX1233
II	69134	G	A	0.0851064	NA	NA	NA	NA	NA	NA	0.605493509885074	CX11264,CX11271,CX11276,CX11314,JU1172,PB306,QG557,QX1793
II	69910	A	G	0.0744681	egl-26	WBGene00001193	protein_coding	intron	LOW	NA	3.49131138500481	CX11254,JU1246,JU258,JU642,PS2025,QG556,QX1233
II	70444	C	T	0.0531915	egl-26	WBGene00001193	protein_coding	intron	LOW	NA	0.633776992275183	ED3052,NIC166,NIC199,NIC267,QG536
II	71092	T	C	0.159574	egl-26	WBGene00001193	protein_coding	3_prime_utr	LOW	NA	4.31728813353364	CX11254,ECA36,ED3052,JU1246,JU2316,JU258,JU642,NIC166,NIC199,NIC256,NIC267,PS2025,QG536,QG556,QX1233
II	71284	A	C	0.0851064	NA	NA	NA	NA	NA	NA	0.605493509885074	CX11264,CX11271,CX11276,CX11314,JU1172,PB306,QG557,QX1793
II	71682	C	T	0.0744681	C23H3.9	WBGene00016022	protein_coding	3_prime_utr	LOW	NA	3.49131138500481	CX11254,JU1246,JU258,JU642,PS2025,QG556,QX1233
II	71880	C	A	0.0638298	C23H3.9	WBGene00016022	protein_coding	3_prime_utr	LOW	NA	0.322865825106263	CX11285,DL226,ED3005,ED3011,KR314,QX1212
II	72831	C	T	0.0531915	C23H3.9	WBGene00016022	protein_coding	intron	LOW	NA	0.633776992275183	ED3052,NIC166,NIC199,NIC267,QG536
II	73411	C	T	0.0851064	C23H3.9	WBGene00016022	protein_coding	intron	LOW	NA	0.605493509885074	CX11264,CX11271,CX11276,CX11314,JU1172,PB306,QG557,QX1793
II	73961	A	G	0.159574	C23H3.9	WBGene00016022	protein_coding	intron	LOW	NA	4.31728813353364	CX11254,ECA36,ED3052,JU1246,JU2316,JU258,JU642,NIC166,NIC199,NIC256,NIC267,PS2025,QG536,QG556,QX1233
II	73978	T	G	0.0851064	C23H3.9	WBGene00016022	protein_coding	intron	LOW	NA	0.605493509885074	CX11264,CX11271,CX11276,CX11314,JU1172,PB306,QG557,QX1793
II	75736	T	G	0.159574	C23H3.9	WBGene00016022	protein_coding	intron	LOW	NA	4.31728813353364	CX11254,ECA36,ED3052,JU1246,JU2316,JU258,JU642,NIC166,NIC199,NIC256,NIC267,PS2025,QG536,QG556,QX1233
II	75763	C	T	0.12766	C23H3.9	WBGene00016022	protein_coding	intron	LOW	NA	2.19493320453712	CX11254,ED3052,JU1246,JU258,JU642,NIC166,NIC199,NIC267,PS2025,QG536,QG556,QX1233
II	77120	C	T	0.414894	C23H3.9	WBGene00016022	protein_coding	intron	LOW	NA	3.68145508309008	CB4856,CX11254,CX11264,CX11271,CX11276,CX11285,CX11314,DL226,DL238,ECA36,ED3005,ED3011,ED3052,JU1172,JU1246,JU2001,JU2316,JU258,JU642,JU774,KR314,MY16,MY23,NIC166,NIC199,NIC256,NIC267,NIC3,PB306,PS2025,QG536,QG556,QG557,QX1212,QX1233,QX1791,QX1792,QX1793,QX1794
II	77756	A	G	0.159574	C23H3.9	WBGene00016022	protein_coding	5_prime_utr	LOW	NA	4.31728813353364	CX11254,ECA36,ED3052,JU1246,JU2316,JU258,JU642,NIC166,NIC199,NIC256,NIC267,PS2025,QG536,QG556,QX1233
II	77795	C	T	0.0744681	C23H3.9	WBGene00016022	protein_coding	5_prime_utr	LOW	NA	3.49131138500481	CX11254,JU1246,JU258,JU642,PS2025,QG556,QX1233
II	78334	A	G	0.159574	C23H3.9	WBGene00016022	protein_coding	intron	LOW	NA	4.31728813353364	CX11254,ECA36,ED3052,JU1246,JU2316,JU258,JU642,NIC166,NIC199,NIC256,NIC267,PS2025,QG536,QG556,QX1233
II	79207	T	C	0.159574	C23H3.9	WBGene00016022	protein_coding	5_prime_utr	LOW	NA	4.31728813353364	CX11254,ECA36,ED3052,JU1246,JU2316,JU258,JU642,NIC166,NIC199,NIC256,NIC267,PS2025,QG536,QG556,QX1233
II	79465	T	C	0.0638298	NA	NA	NA	NA	NA	NA	0.322865825106263	CX11285,DL226,ED3005,ED3011,KR314,QX1212
II	79601	G	T	0.0531915	NA	NA	NA	NA	NA	NA	0.633776992275183	ED3052,NIC166,NIC199,NIC267,QG536
II	79864	T	G	0.414894	NA	NA	NA	NA	NA	NA	3.68145508309008	CB4856,CX11254,CX11264,CX11271,CX11276,CX11285,CX11314,DL226,DL238,ECA36,ED3005,ED3011,ED3052,JU1172,JU1246,JU2001,JU2316,JU258,JU642,JU774,KR314,MY16,MY23,NIC166,NIC199,NIC256,NIC267,NIC3,PB306,PS2025,QG536,QG556,QG557,QX1212,QX1233,QX1791,QX1792,QX1793,QX1794
II	79914	G	T	0.0531915	NA	NA	NA	NA	NA	NA	0.633776992275183	ED3052,NIC166,NIC199,NIC267,QG536
II	80553	G	A	0.12766	NA	NA	NA	NA	NA	NA	2.19493320453712	CX11254,ED3052,JU1246,JU258,JU642,NIC166,NIC199,NIC267,PS2025,QG536,QG556,QX1233
II	80828	C	A	0.0531915	NA	NA	NA	NA	NA	NA	0.633776992275183	ED3052,NIC166,NIC199,NIC267,QG536
II	81761	C	T	0.0531915	NA	NA	NA	NA	NA	NA	0.633776992275183	ED3052,NIC166,NIC199,NIC267,QG536
II	81780	C	T	0.0531915	NA	NA	NA	NA	NA	NA	0.633776992275183	ED3052,NIC166,NIC199,NIC267,QG536
II	82330	T	C	0.0531915	NA	NA	NA	NA	NA	NA	0.633776992275183	ED3052,NIC166,NIC199,NIC267,QG536
II	83657	A	G	0.0531915	NA	NA	NA	NA	NA	NA	0.633776992275183	ED3052,NIC166,NIC199,NIC267,QG536
II	85008	A	G	0.0851064	C50D2.6	WBGene00016809	protein_coding	intron	LOW	NA	0.605493509885074	CX11264,CX11271,CX11276,CX11314,JU1172,PB306,QG557,QX1793
II	85261	G	C	0.159574	C50D2.6	WBGene00016809	protein_coding	intron	LOW	NA	4.31728813353364	CX11254,ECA36,ED3052,JU1246,JU2316,JU258,JU642,NIC166,NIC199,NIC256,NIC267,PS2025,QG536,QG556,QX1233
II	86223	G	A	0.159574	C50D2.6	WBGene00016809	protein_coding	intron	LOW	NA	4.31728813353364	CX11254,ECA36,ED3052,JU1246,JU2316,JU258,JU642,NIC166,NIC199,NIC256,NIC267,PS2025,QG536,QG556,QX1233
II	86224	G	T	0.159574	C50D2.6	WBGene00016809	protein_coding	intron	LOW	NA	4.31728813353364	CX11254,ECA36,ED3052,JU1246,JU2316,JU258,JU642,NIC166,NIC199,NIC256,NIC267,PS2025,QG536,QG556,QX1233
II	86356	C	T	0.0531915	C50D2.6	WBGene00016809	protein_coding	intron	LOW	NA	0.633776992275183	ED3052,NIC166,NIC199,NIC267,QG536
II	86421	G	A	0.0531915	C50D2.6	WBGene00016809	protein_coding	intron	LOW	NA	0.633776992275183	ED3052,NIC166,NIC199,NIC267,QG536
II	86869	G	A	0.0531915	C50D2.6	WBGene00016809	protein_coding	intron	LOW	NA	0.633776992275183	ED3052,NIC166,NIC199,NIC267,QG536
II	87638	G	A	0.0638298	C50D2.6	WBGene00016809	protein_coding	synonymous	LOW	233V	0.322865825106263	CX11285,DL226,ED3005,ED3011,KR314,QX1212
II	88086	A	G	0.414894	NA	NA	NA	NA	NA	NA	3.68145508309008	CB4856,CX11254,CX11264,CX11271,CX11276,CX11285,CX11314,DL226,DL238,ECA36,ED3005,ED3011,ED3052,JU1172,JU1246,JU2001,JU2316,JU258,JU642,JU774,KR314,MY16,MY23,NIC166,NIC199,NIC256,NIC267,NIC3,PB306,PS2025,QG536,QG556,QG557,QX1212,QX1233,QX1791,QX1792,QX1793,QX1794
II	88445	C	A	0.159574	C50D2.9	WBGene00016812	protein_coding	3_prime_utr	LOW	NA	4.31728813353364	CX11254,ECA36,ED3052,JU1246,JU2316,JU258,JU642,NIC166,NIC199,NIC256,NIC267,PS2025,QG536,QG556,QX1233
II	88932	G	A	0.0531915	C50D2.9	WBGene00016812	protein_coding	missense	HIGH	346A>346V	0.633776992275183	ED3052,NIC166,NIC199,NIC267,QG536
II	89009	A	T	0.0638298	C50D2.9	WBGene00016812	protein_coding	synonymous	LOW	320I	0.322865825106263	CX11285,DL226,ED3005,ED3011,KR314,QX1212
II	89681	G	A	0.12766	C50D2.9	WBGene00016812	protein_coding	intron	LOW	NA	2.19493320453712	CX11254,ED3052,JU1246,JU258,JU642,NIC166,NIC199,NIC267,PS2025,QG536,QG556,QX1233
II	89706	T	C	0.12766	C50D2.9	WBGene00016812	protein_coding	intron	LOW	NA	2.19493320453712	CX11254,ED3052,JU1246,JU258,JU642,NIC166,NIC199,NIC267,PS2025,QG536,QG556,QX1233
II	89711	T	G	0.159574	C50D2.9	WBGene00016812	protein_coding	intron	LOW	NA	4.31728813353364	CX11254,ECA36,ED3052,JU1246,JU2316,JU258,JU642,NIC166,NIC199,NIC256,NIC267,PS2025,QG536,QG556,QX1233
II	90382	T	C	0.12766	C50D2.9	WBGene00016812	protein_coding	intron	LOW	NA	2.19493320453712	CX11254,ED3052,JU1246,JU258,JU642,NIC166,NIC199,NIC267,PS2025,QG536,QG556,QX1233
II	90843	G	A	0.0638298	C50D2.9	WBGene00016812	protein_coding	intron	LOW	NA	0.322865825106263	CX11285,DL226,ED3005,ED3011,KR314,QX1212
II	90940	A	T	0.159574	C50D2.9	WBGene00016812	protein_coding	intron	LOW	NA	4.31728813353364	CX11254,ECA36,ED3052,JU1246,JU2316,JU258,JU642,NIC166,NIC199,NIC256,NIC267,PS2025,QG536,QG556,QX1233
II	91084	C	A	0.0851064	C50D2.9	WBGene00016812	protein_coding	intron	LOW	NA	0.605493509885074	CX11264,CX11271,CX11276,CX11314,JU1172,PB306,QG557,QX1793
II	91103	T	C	0.0638298	C50D2.9	WBGene00016812	protein_coding	intron	LOW	NA	0.322865825106263	CX11285,DL226,ED3005,ED3011,KR314,QX1212
II	92786	C	A	0.414894	C50D2.7	WBGene00016810	protein_coding	intron	LOW	NA	3.68145508309008	CB4856,CX11254,CX11264,CX11271,CX11276,CX11285,CX11314,DL226,DL238,ECA36,ED3005,ED3011,ED3052,JU1172,JU1246,JU2001,JU2316,JU258,JU642,JU774,KR314,MY16,MY23,NIC166,NIC199,NIC256,NIC267,NIC3,PB306,PS2025,QG536,QG556,QG557,QX1212,QX1233,QX1791,QX1792,QX1793,QX1794
II	92818	A	G	0.0638298	C50D2.7	WBGene00016810	protein_coding	intron	LOW	NA	0.322865825106263	CX11285,DL226,ED3005,ED3011,KR314,QX1212
II	94613	T	C	0.0531915	C50D2.7	WBGene00016810	protein_coding	intron	LOW	NA	0.633776992275183	ED3052,NIC166,NIC199,NIC267,QG536
II	95857	G	A	0.0638298	luc-7L3	WBGene00016811	protein_coding	3_prime_utr	LOW	NA	0.322865825106263	CX11285,DL226,ED3005,ED3011,KR314,QX1212
II	96711	T	A	0.117021	luc-7L3	WBGene00016811	protein_coding	intron	LOW	NA	0.521790519115706	CB4856,CX11264,CX11271,CX11276,CX11314,JU1172,JU360,JU393,PB306,QG557,QX1793
II	97429	T	G	0.0851064	luc-7L3	WBGene00016811	protein_coding	missense	HIGH	140N>140T	0.605493509885074	CX11264,CX11271,CX11276,CX11314,JU1172,PB306,QG557,QX1793
II	97954	T	G	0.0638298	luc-7L3	WBGene00016811	protein_coding	splice_region	HIGH	NA	0.322865825106263	CX11285,DL226,ED3005,ED3011,KR314,QX1212
II	98034	G	A	0.414894	NA	NA	NA	NA	NA	NA	3.68145508309008	CB4856,CX11254,CX11264,CX11271,CX11276,CX11285,CX11314,DL226,DL238,ECA36,ED3005,ED3011,ED3052,JU1172,JU1246,JU2001,JU2316,JU258,JU642,JU774,KR314,MY16,MY23,NIC166,NIC199,NIC256,NIC267,NIC3,PB306,PS2025,QG536,QG556,QG557,QX1212,QX1233,QX1791,QX1792,QX1793,QX1794
II	98330	A	T	0.0638298	NA	NA	NA	NA	NA	NA	0.322865825106263	CX11285,DL226,ED3005,ED3011,KR314,QX1212
II	98362	G	A	0.0744681	NA	NA	NA	NA	NA	NA	3.49131138500481	CX11254,JU1246,JU258,JU642,PS2025,QG556,QX1233
II	98598	A	T	0.0531915	C50D2.5	WBGene00016808	protein_coding	intron	LOW	NA	0.633776992275183	ED3052,NIC166,NIC199,NIC267,QG536
II	99613	C	G	0.159574	C50D2.10	WBGene00044420	protein_coding	5_prime_utr	LOW	NA	4.31728813353364	CX11254,ECA36,ED3052,JU1246,JU2316,JU258,JU642,NIC166,NIC199,NIC256,NIC267,PS2025,QG536,QG556,QX1233
II	99647	G	A	0.0531915	C50D2.10	WBGene00044420	protein_coding	5_prime_utr	LOW	NA	0.633776992275183	ED3052,NIC166,NIC199,NIC267,QG536
II	99797	C	T	0.12766	C50D2.10	WBGene00044420	protein_coding	5_prime_utr	LOW	NA	2.19493320453712	CX11254,ED3052,JU1246,JU258,JU642,NIC166,NIC199,NIC267,PS2025,QG536,QG556,QX1233
II	100163	A	T	0.159574	C50D2.10	WBGene00044420	protein_coding	intron	LOW	NA	4.31728813353364	CX11254,ECA36,ED3052,JU1246,JU2316,JU258,JU642,NIC166,NIC199,NIC256,NIC267,PS2025,QG536,QG556,QX1233
II	101391	C	A	0.12766	NA	NA	NA	NA	NA	NA	2.19493320453712	CX11254,ED3052,JU1246,JU258,JU642,NIC166,NIC199,NIC267,PS2025,QG536,QG556,QX1233
II	101508	C	T	0.12766	NA	NA	NA	NA	NA	NA	2.19493320453712	CX11254,ED3052,JU1246,JU258,JU642,NIC166,NIC199,NIC267,PS2025,QG536,QG556,QX1233
II	101765	T	C	0.12766	NA	NA	NA	NA	NA	NA	2.19493320453712	CX11254,ED3052,JU1246,JU258,JU642,NIC166,NIC199,NIC267,PS2025,QG536,QG556,QX1233
II	102864	C	G	0.414894	NA	NA	NA	NA	NA	NA	3.68145508309008	CB4856,CX11254,CX11264,CX11271,CX11276,CX11285,CX11314,DL226,DL238,ECA36,ED3005,ED3011,ED3052,JU1172,JU1246,JU2001,JU2316,JU258,JU642,JU774,KR314,MY16,MY23,NIC166,NIC199,NIC256,NIC267,NIC3,PB306,PS2025,QG536,QG556,QG557,QX1212,QX1233,QX1791,QX1792,QX1793,QX1794
II	102942	G	T	0.0851064	NA	NA	NA	NA	NA	NA	0.605493509885074	CX11264,CX11271,CX11276,CX11314,JU1172,PB306,QG557,QX1793
II	105445	A	G	0.0744681	col-68	WBGene00000644	protein_coding	missense	HIGH	238N>238S	3.49131138500481	CX11254,JU1246,JU258,JU642,PS2025,QG556,QX1233
II	105519	C	T	0.0957447	col-68	WBGene00000644	protein_coding	missense	HIGH	263P>263S	0.685704942839516	CB4856,CX11264,CX11271,CX11276,CX11314,JU1172,PB306,QG557,QX1793
II	105626	T	C	0.159574	col-68	WBGene00000644	protein_coding	synonymous	LOW	298N	4.31728813353364	CX11254,ECA36,ED3052,JU1246,JU2316,JU258,JU642,NIC166,NIC199,NIC256,NIC267,PS2025,QG536,QG556,QX1233
II	106005	C	A	0.414894	NA	NA	NA	NA	NA	NA	3.68145508309008	CB4856,CX11254,CX11264,CX11271,CX11276,CX11285,CX11314,DL226,DL238,ECA36,ED3005,ED3011,ED3052,JU1172,JU1246,JU2001,JU2316,JU258,JU642,JU774,KR314,MY16,MY23,NIC166,NIC199,NIC256,NIC267,NIC3,PB306,PS2025,QG536,QG556,QG557,QX1212,QX1233,QX1791,QX1792,QX1793,QX1794
II	106187	T	A	0.0638298	NA	NA	NA	NA	NA	NA	0.322865825106263	CX11285,DL226,ED3005,ED3011,KR314,QX1212
II	106976	C	T	0.0638298	txt-1	WBGene00016807	protein_coding	intron	LOW	NA	0.322865825106263	CX11285,DL226,ED3005,ED3011,KR314,QX1212
II	107093	T	A	0.12766	txt-1	WBGene00016807	protein_coding	intron	LOW	NA	2.19493320453712	CX11254,ED3052,JU1246,JU258,JU642,NIC166,NIC199,NIC267,PS2025,QG536,QG556,QX1233
II	108084	A	G	0.0531915	NA	NA	NA	NA	NA	NA	0.633776992275183	ED3052,NIC166,NIC199,NIC267,QG536
II	108147	A	C	0.159574	NA	NA	NA	NA	NA	NA	4.31728813353364	CX11254,ECA36,ED3052,JU1246,JU2316,JU258,JU642,NIC166,NIC199,NIC256,NIC267,PS2025,QG536,QG556,QX1233
II	109007	G	T	0.0531915	NA	NA	NA	NA	NA	NA	0.633776992275183	ED3052,NIC166,NIC199,NIC267,QG536
II	110545	T	A	0.414894	C50D2.2	WBGene00016806	protein_coding	intron	LOW	NA	3.68145508309008	CB4856,CX11254,CX11264,CX11271,CX11276,CX11285,CX11314,DL226,DL238,ECA36,ED3005,ED3011,ED3052,JU1172,JU1246,JU2001,JU2316,JU258,JU642,JU774,KR314,MY16,MY23,NIC166,NIC199,NIC256,NIC267,NIC3,PB306,PS2025,QG536,QG556,QG557,QX1212,QX1233,QX1791,QX1792,QX1793,QX1794
II	112463	G	A	0.159574	C50D2.1	WBGene00016805	protein_coding	missense	HIGH	43R>43H	4.31728813353364	CX11254,ECA36,ED3052,JU1246,JU2316,JU258,JU642,NIC166,NIC199,NIC256,NIC267,PS2025,QG536,QG556,QX1233
II	112587	C	T	0.0851064	C50D2.1	WBGene00016805	protein_coding	synonymous	LOW	84G	0.605493509885074	CX11264,CX11271,CX11276,CX11314,JU1172,PB306,QG557,QX1793
II	112656	A	G	0.12766	C50D2.1	WBGene00016805	protein_coding	synonymous	LOW	107G	2.19493320453712	CX11254,ED3052,JU1246,JU258,JU642,NIC166,NIC199,NIC267,PS2025,QG536,QG556,QX1233
II	113037	C	T	0.0531915	C50D2.1	WBGene00016805	protein_coding	missense	HIGH	201P>201L	0.633776992275183	ED3052,NIC166,NIC199,NIC267,QG536
II	113423	C	T	0.0638298	C50D2.1	WBGene00016805	protein_coding	missense	HIGH	330P>330S	0.322865825106263	CX11285,DL226,ED3005,ED3011,KR314,QX1212
II	113734	T	C	0.0638298	C50D2.1	WBGene00016805	protein_coding	synonymous	LOW	398G	0.322865825106263	CX11285,DL226,ED3005,ED3011,KR314,QX1212
II	115201	A	G	0.0531915	K10B4.3	WBGene00019615	protein_coding	synonymous	LOW	646Y	0.633776992275183	ED3052,NIC166,NIC199,NIC267,QG536
II	116083	A	C	0.12766	K10B4.3	WBGene00019615	protein_coding	synonymous	LOW	400S	2.19493320453712	CX11254,ED3052,JU1246,JU258,JU642,NIC166,NIC199,NIC267,PS2025,QG536,QG556,QX1233
II	116744	A	C	0.0531915	K10B4.3	WBGene00019615	protein_coding	intron	LOW	NA	0.633776992275183	ED3052,NIC166,NIC199,NIC267,QG536
II	116936	T	A	0.0744681	K10B4.3	WBGene00019615	protein_coding	intron	LOW	NA	3.49131138500481	CX11254,JU1246,JU258,JU642,PS2025,QG556,QX1233
II	117872	A	T	0.0851064	K10B4.3	WBGene00019615	protein_coding	intron	LOW	NA	0.605493509885074	CX11264,CX11271,CX11276,CX11314,JU1172,PB306,QG557,QX1793
II	119252	T	G	0.382979	K10B4.3	WBGene00019615	protein_coding	intron	LOW	NA	0.383240416379608	CB4856,CX11254,CX11264,CX11271,CX11276,CX11285,CX11314,DL226,DL238,ECA36,ED3005,ED3011,ED3052,JU1172,JU2001,JU2316,JU774,KR314,MY16,MY23,NIC166,NIC199,NIC256,NIC267,NIC3,PB306,PS2025,QG536,QG556,QG557,QX1212,QX1233,QX1791,QX1792,QX1793,QX1794
II	119368	C	T	0.457447	K10B4.3	WBGene00019615	protein_coding	intron	LOW	NA	1.49942274648827	CB4856,CX11254,CX11264,CX11271,CX11276,CX11285,CX11314,DL226,DL238,ECA36,ED3005,ED3011,ED3052,EG4725,JU1172,JU1246,JU1652,JU1896,JU2001,JU2316,JU258,JU323,JU642,JU774,JU847,KR314,MY16,MY23,NIC166,NIC199,NIC256,NIC267,NIC3,PB306,PS2025,QG536,QG557,QX1212,QX1791,QX1792,QX1793,QX1794,WN2001
II	120521	G	A	0.0531915	K10B4.3	WBGene00019615	protein_coding	synonymous	LOW	73G	0.633776992275183	ED3052,NIC166,NIC199,NIC267,QG536
II	121301	A	G	0.0531915	NA	NA	NA	NA	NA	NA	0.633776992275183	ED3052,NIC166,NIC199,NIC267,QG536
II	122247	G	A	0.0851064	NA	NA	NA	NA	NA	NA	0.605493509885074	CX11264,CX11271,CX11276,CX11314,JU1172,PB306,QG557,QX1793
II	122279	C	T	0.414894	NA	NA	NA	NA	NA	NA	3.68145508309008	CB4856,CX11254,CX11264,CX11271,CX11276,CX11285,CX11314,DL226,DL238,ECA36,ED3005,ED3011,ED3052,JU1172,JU1246,JU2001,JU2316,JU258,JU642,JU774,KR314,MY16,MY23,NIC166,NIC199,NIC256,NIC267,NIC3,PB306,PS2025,QG536,QG556,QG557,QX1212,QX1233,QX1791,QX1792,QX1793,QX1794
II	124223	G	T	0.159574	NA	NA	NA	@124224	Linker	NA	4.31728813353364	CX11254,ECA36,ED3052,JU1246,JU2316,JU258,JU642,NIC166,NIC199,NIC256,NIC267,PS2025,QG536,QG556,QX1233
II	125370	T	C	0.0531915	NA	NA	NA	NA	NA	NA	0.633776992275183	ED3052,NIC166,NIC199,NIC267,QG536
II	125717	A	C	0.0531915	NA	NA	NA	NA	NA	NA	0.633776992275183	ED3052,NIC166,NIC199,NIC267,QG536
II	125944	C	G	0.0638298	NA	NA	NA	NA	NA	NA	0.322865825106263	CX11285,DL226,ED3005,ED3011,KR314,QX1212
II	126541	T	C	0.0531915	NA	NA	NA	NA	NA	NA	0.633776992275183	ED3052,NIC166,NIC199,NIC267,QG536
II	126851	A	G	0.0851064	NA	NA	NA	NA	NA	NA	0.605493509885074	CX11264,CX11271,CX11276,CX11314,JU1172,PB306,QG557,QX1793
II	127340	T	C	0.159574	NA	NA	NA	@127390	Linker	NA	4.31728813353364	CX11254,ECA36,ED3052,JU1246,JU2316,JU258,JU642,NIC166,NIC199,NIC256,NIC267,PS2025,QG536,QG556,QX1233
II	127468	G	A	0.0744681	srd-3	WBGene00005081	protein_coding	missense	HIGH	238T>238I	3.49131138500481	CX11254,JU1246,JU258,JU642,PS2025,QG556,QX1233
II	127786	T	C	0.0531915	srd-3	WBGene00005081	protein_coding	missense	HIGH	147Y>147C	0.633776992275183	ED3052,NIC166,NIC199,NIC267,QG536
II	127851	T	A	0.0531915	srd-3	WBGene00005081	protein_coding	synonymous	LOW	125R	0.633776992275183	ED3052,NIC166,NIC199,NIC267,QG536
II	128084	A	G	0.159574	srd-3	WBGene00005081	protein_coding	intron	LOW	NA	4.31728813353364	CX11254,ECA36,ED3052,JU1246,JU2316,JU258,JU642,NIC166,NIC199,NIC256,NIC267,PS2025,QG536,QG556,QX1233
II	128887	G	A	0.12766	NA	NA	NA	NA	NA	NA	2.19493320453712	CX11254,ED3052,JU1246,JU258,JU642,NIC166,NIC199,NIC267,PS2025,QG536,QG556,QX1233
II	129037	A	G	0.12766	NA	NA	NA	NA	NA	NA	2.19493320453712	CX11254,ED3052,JU1246,JU258,JU642,NIC166,NIC199,NIC267,PS2025,QG536,QG556,QX1233
II	129181	T	C	0.12766	NA	NA	NA	NA	NA	NA	2.19493320453712	CX11254,ED3052,JU1246,JU258,JU642,NIC166,NIC199,NIC267,PS2025,QG536,QG556,QX1233
II	129401	C	A	0.12766	NA	NA	NA	NA	NA	NA	2.19493320453712	CX11254,ED3052,JU1246,JU258,JU642,NIC166,NIC199,NIC267,PS2025,QG536,QG556,QX1233
II	129757	A	G	0.0531915	NA	NA	NA	NA	NA	NA	0.633776992275183	ED3052,NIC166,NIC199,NIC267,QG536
II	130186	C	A	0.159574	NA	NA	NA	NA	NA	NA	4.31728813353364	CX11254,ECA36,ED3052,JU1246,JU2316,JU258,JU642,NIC166,NIC199,NIC256,NIC267,PS2025,QG536,QG556,QX1233
II	130377	T	A	0.0531915	NA	NA	NA	NA	NA	NA	0.633776992275183	ED3052,NIC166,NIC199,NIC267,QG536
II	130662	G	A	0.159574	NA	NA	NA	NA	NA	NA	4.31728813353364	CX11254,ECA36,ED3052,JU1246,JU2316,JU258,JU642,NIC166,NIC199,NIC256,NIC267,PS2025,QG536,QG556,QX1233
II	131368	C	G	0.159574	cwn-1	WBGene00000857	protein_coding	intron	LOW	NA	4.31728813353364	CX11254,ECA36,ED3052,JU1246,JU2316,JU258,JU642,NIC166,NIC199,NIC256,NIC267,PS2025,QG536,QG556,QX1233
II	131369	T	G	0.159574	cwn-1	WBGene00000857	protein_coding	intron	LOW	NA	4.31728813353364	CX11254,ECA36,ED3052,JU1246,JU2316,JU258,JU642,NIC166,NIC199,NIC256,NIC267,PS2025,QG536,QG556,QX1233
II	131480	C	A	0.12766	cwn-1	WBGene00000857	protein_coding	intron	LOW	NA	2.19493320453712	CX11254,ED3052,JU1246,JU258,JU642,NIC166,NIC199,NIC267,PS2025,QG536,QG556,QX1233
II	132227	A	G	0.0744681	cwn-1	WBGene00000857	protein_coding	synonymous	LOW	206N	3.49131138500481	CX11254,JU1246,JU258,JU642,PS2025,QG556,QX1233
II	133139	T	C	0.0851064	cwn-1	WBGene00000857	protein_coding	intron	LOW	NA	0.605493509885074	CX11264,CX11271,CX11276,CX11314,JU1172,PB306,QG557,QX1793
II	133144	G	T	0.0851064	cwn-1	WBGene00000857	protein_coding	intron	LOW	NA	0.605493509885074	CX11264,CX11271,CX11276,CX11314,JU1172,PB306,QG557,QX1793
II	133145	G	T	0.0851064	cwn-1	WBGene00000857	protein_coding	intron	LOW	NA	0.605493509885074	CX11264,CX11271,CX11276,CX11314,JU1172,PB306,QG557,QX1793
II	133205	G	A	0.0851064	cwn-1	WBGene00000857	protein_coding	intron	LOW	NA	0.605493509885074	CX11264,CX11271,CX11276,CX11314,JU1172,PB306,QG557,QX1793
II	134567	G	T	0.0744681	NA	NA	NA	NA	NA	NA	3.49131138500481	CX11254,JU1246,JU258,JU642,PS2025,QG556,QX1233
II	134688	T	C	0.159574	NA	NA	NA	NA	NA	NA	4.31728813353364	CX11254,ECA36,ED3052,JU1246,JU2316,JU258,JU642,NIC166,NIC199,NIC256,NIC267,PS2025,QG536,QG556,QX1233
II	135024	C	A	0.265957	NA	NA	NA	NA	NA	NA	2.30124598999282	CX11254,CX11285,DL226,DL238,ECA36,ED3005,ED3011,ED3052,JU1246,JU2001,JU2316,JU258,JU642,KR314,MY16,MY23,NIC166,NIC199,NIC256,NIC267,PS2025,QG536,QG556,QX1212,QX1233
II	135026	A	T	0.265957	NA	NA	NA	NA	NA	NA	2.30124598999282	CX11254,CX11285,DL226,DL238,ECA36,ED3005,ED3011,ED3052,JU1246,JU2001,JU2316,JU258,JU642,KR314,MY16,MY23,NIC166,NIC199,NIC256,NIC267,PS2025,QG536,QG556,QX1212,QX1233
II	135386	C	T	0.159574	NA	NA	NA	NA	NA	NA	4.31728813353364	CX11254,ECA36,ED3052,JU1246,JU2316,JU258,JU642,NIC166,NIC199,NIC256,NIC267,PS2025,QG536,QG556,QX1233
II	136128	T	A	0.0957447	K10B4.1	WBGene00019613	protein_coding	synonymous	LOW	191T	0.685704942839516	CB4856,CX11264,CX11271,CX11276,CX11314,JU1172,PB306,QG557,QX1793
II	137444	T	C	0.159574	K10B4.1	WBGene00019613	protein_coding	missense	HIGH	570F>569S	4.31728813353364	CX11254,ECA36,ED3052,JU1246,JU2316,JU258,JU642,NIC166,NIC199,NIC256,NIC267,PS2025,QG536,QG556,QX1233
II	137614	A	C	0.117021	K10B4.1	WBGene00019613	protein_coding	missense	HIGH	627I>627L	0.495049064070552	CB4856,CX11264,CX11271,CX11276,CX11314,JU1172,JU774,NIC3,PB306,QG557,QX1793
II	138882	T	C	0.159574	NA	NA	NA	@138606	Linker	NA	4.31728813353364	CX11254,ECA36,ED3052,JU1246,JU2316,JU258,JU642,NIC166,NIC199,NIC256,NIC267,PS2025,QG536,QG556,QX1233
II	139164	A	T	0.0531915	K10B4.1	WBGene00019613	protein_coding	missense	HIGH	1084Y>1084F	0.633776992275183	ED3052,NIC166,NIC199,NIC267,QG536
II	140224	T	A	0.0531915	NA	NA	NA	NA	NA	NA	0.633776992275183	ED3052,NIC166,NIC199,NIC267,QG536
II	140845	T	A	0.12766	NA	NA	NA	NA	NA	NA	2.19493320453712	CX11254,ED3052,JU1246,JU258,JU642,NIC166,NIC199,NIC267,PS2025,QG536,QG556,QX1233
II	141198	C	T	0.0957447	NA	NA	NA	NA	NA	NA	0.889441908991522	CX11285,DL226,DL238,ED3005,ED3011,KR314,MY16,MY23,QX1212
II	142484	G	A	0.0638298	NA	NA	NA	NA	NA	NA	0.322865825106263	CX11285,DL226,ED3005,ED3011,KR314,QX1212
II	142851	A	G	0.0851064	NA	NA	NA	NA	NA	NA	0.605493509885074	CX11264,CX11271,CX11276,CX11314,JU1172,PB306,QG557,QX1793
II	143241	A	G	0.12766	NA	NA	NA	NA	NA	NA	2.19493320453712	CX11254,ED3052,JU1246,JU258,JU642,NIC166,NIC199,NIC267,PS2025,QG536,QG556,QX1233
II	143429	G	A	0.0851064	NA	NA	NA	NA	NA	NA	0.605493509885074	CX11264,CX11271,CX11276,CX11314,JU1172,PB306,QG557,QX1793
II	144679	C	A	0.0851064	NA	NA	NA	NA	NA	NA	0.605493509885074	CX11264,CX11271,CX11276,CX11314,JU1172,PB306,QG557,QX1793
II	146486	C	T	0.0638298	NA	NA	NA	NA	NA	NA	0.322865825106263	CX11285,DL226,ED3005,ED3011,KR314,QX1212
II	146623	C	A	0.12766	NA	NA	NA	NA	NA	NA	2.19493320453712	CX11254,ED3052,JU1246,JU258,JU642,NIC166,NIC199,NIC267,PS2025,QG536,QG556,QX1233
II	146999	T	C	0.0744681	NA	NA	NA	NA	NA	NA	3.49131138500481	CX11254,JU1246,JU258,JU642,PS2025,QG556,QX1233
II	147879	T	A	0.0851064	T25D3.4	WBGene00020798	protein_coding	intron	LOW	NA	0.269420501253867	BRC20067,CB4856,CB4932,CX11254,CX11264,CX11271,CX11276,CX11285,CX11292,CX11314,DL226,DL238,ECA36,ED3005,ED3011,ED3012,ED3017,ED3046,ED3048,ED3049,ED3052,ED3073,ED3077,EG4347,EG4349,EG4725,GXW1,JT11398,JU1172,JU1242,JU1246,JU1395,JU1409,JU1491,JU1530,JU1581,JU1586,JU1652,JU1793,JU1896,JU2001,JU2007,JU2316,JU2464,JU2466,JU258,JU310,JU323,JU346,JU360,JU393,JU397,JU642,JU774,JU775,JU778,JU847,KR314,L…
II	150151	T	C	0.0851064	T25D3.4	WBGene00020798	protein_coding	splice_region	HIGH	NA	0.605493509885074	CX11264,CX11271,CX11276,CX11314,JU1172,PB306,QG557,QX1793
II	150220	C	T	0.265957	T25D3.4	WBGene00020798	protein_coding	intron	LOW	NA	2.30124598999282	CX11254,CX11285,DL226,DL238,ECA36,ED3005,ED3011,ED3052,JU1246,JU2001,JU2316,JU258,JU642,KR314,MY16,MY23,NIC166,NIC199,NIC256,NIC267,PS2025,QG536,QG556,QX1212,QX1233
II	150468	A	G	0.12766	T25D3.4	WBGene00020798	protein_coding	intron	LOW	NA	2.19493320453712	CX11254,ED3052,JU1246,JU258,JU642,NIC166,NIC199,NIC267,PS2025,QG536,QG556,QX1233
II	150739	G	A	0.159574	T25D3.4	WBGene00020798	protein_coding	intron	LOW	NA	4.31728813353364	CX11254,ECA36,ED3052,JU1246,JU2316,JU258,JU642,NIC166,NIC199,NIC256,NIC267,PS2025,QG536,QG556,QX1233
II	151462	A	C	0.0531915	T25D3.4	WBGene00020798	protein_coding	intron	LOW	NA	0.633776992275183	ED3052,NIC166,NIC199,NIC267,QG536
II	152305	A	C	0.159574	T25D3.4	WBGene00020798	protein_coding	3_prime_utr	LOW	NA	4.31728813353364	CX11254,ECA36,ED3052,JU1246,JU2316,JU258,JU642,NIC166,NIC199,NIC256,NIC267,PS2025,QG536,QG556,QX1233
II	152449	T	G	0.159574	T25D3.4	WBGene00020798	protein_coding	3_prime_utr	LOW	NA	4.31728813353364	CX11254,ECA36,ED3052,JU1246,JU2316,JU258,JU642,NIC166,NIC199,NIC256,NIC267,PS2025,QG536,QG556,QX1233
II	152473	A	T	0.12766	T25D3.4	WBGene00020798	protein_coding	3_prime_utr	LOW	NA	2.19493320453712	CX11254,ED3052,JU1246,JU258,JU642,NIC166,NIC199,NIC267,PS2025,QG536,QG556,QX1233
II	152895	A	T	0.12766	T25D3.3	WBGene00020797	protein_coding	intron	LOW	NA	2.19493320453712	CX11254,ED3052,JU1246,JU258,JU642,NIC166,NIC199,NIC267,PS2025,QG536,QG556,QX1233
II	156361	G	T	0.0531915	NA	NA	NA	NA	NA	NA	0.633776992275183	ED3052,NIC166,NIC199,NIC267,QG536
II	156596	A	T	0.0531915	NA	NA	NA	NA	NA	NA	0.633776992275183	ED3052,NIC166,NIC199,NIC267,QG536
II	157358	A	C	0.414894	NA	NA	NA	NA	NA	NA	3.68145508309008	CB4856,CX11254,CX11264,CX11271,CX11276,CX11285,CX11314,DL226,DL238,ECA36,ED3005,ED3011,ED3052,JU1172,JU1246,JU2001,JU2316,JU258,JU642,JU774,KR314,MY16,MY23,NIC166,NIC199,NIC256,NIC267,NIC3,PB306,PS2025,QG536,QG556,QG557,QX1212,QX1233,QX1791,QX1792,QX1793,QX1794
II	158976	C	T	0.159574	NA	NA	NA	NA	NA	NA	4.31728813353364	CX11254,ECA36,ED3052,JU1246,JU2316,JU258,JU642,NIC166,NIC199,NIC256,NIC267,PS2025,QG536,QG556,QX1233
II	159313	T	C	0.0638298	NA	NA	NA	NA	NA	NA	0.322865825106263	CX11285,DL226,ED3005,ED3011,KR314,QX1212
II	160246	G	C	0.12766	NA	NA	NA	NA	NA	NA	2.19493320453712	CX11254,ED3052,JU1246,JU258,JU642,NIC166,NIC199,NIC267,PS2025,QG536,QG556,QX1233
II	160596	A	T	0.12766	NA	NA	NA	NA	NA	NA	2.19493320453712	CX11254,ED3052,JU1246,JU258,JU642,NIC166,NIC199,NIC267,PS2025,QG536,QG556,QX1233
II	160662	T	C	0.12766	NA	NA	NA	NA	NA	NA	2.19493320453712	CX11254,ED3052,JU1246,JU258,JU642,NIC166,NIC199,NIC267,PS2025,QG536,QG556,QX1233
II	160790	A	T	0.0531915	NA	NA	NA	NA	NA	NA	0.633776992275183	ED3052,NIC166,NIC199,NIC267,QG536
II	161560	C	T	0.0851064	NA	NA	NA	NA	NA	NA	0.605493509885074	CX11264,CX11271,CX11276,CX11314,JU1172,PB306,QG557,QX1793
II	163344	C	A	0.0531915	etr-1	WBGene00001340	protein_coding	intron	LOW	NA	0.633776992275183	ED3052,NIC166,NIC199,NIC267,QG536
II	164268	T	C	0.12766	etr-1	WBGene00001340	protein_coding	intron	LOW	NA	2.19493320453712	CX11254,ED3052,JU1246,JU258,JU642,NIC166,NIC199,NIC267,PS2025,QG536,QG556,QX1233
II	165101	C	A	0.0744681	etr-1	WBGene00001340	protein_coding	intron	LOW	NA	3.49131138500481	CX11254,JU1246,JU258,JU642,PS2025,QG556,QX1233
II	165779	A	G	0.12766	etr-1	WBGene00001340	protein_coding	intron	LOW	NA	2.19493320453712	CX11254,ED3052,JU1246,JU258,JU642,NIC166,NIC199,NIC267,PS2025,QG536,QG556,QX1233
II	165864	A	G	0.0531915	etr-1	WBGene00001340	protein_coding	intron	LOW	NA	0.633776992275183	ED3052,NIC166,NIC199,NIC267,QG536
II	166323	G	C	0.0851064	etr-1	WBGene00001340	protein_coding	intron	LOW	NA	0.605493509885074	CX11264,CX11271,CX11276,CX11314,JU1172,PB306,QG557,QX1793
II	167336	A	C	0.0851064	etr-1	WBGene00001340	protein_coding	missense	HIGH	354Q>354P	0.605493509885074	CX11264,CX11271,CX11276,CX11314,JU1172,PB306,QG557,QX1793
II	167746	A	T	0.0531915	etr-1	WBGene00001340	protein_coding	intron	LOW	NA	0.633776992275183	ED3052,NIC166,NIC199,NIC267,QG536
II	167911	A	G	0.12766	etr-1	WBGene00001340	protein_coding	synonymous	LOW	373P	2.19493320453712	CX11254,ED3052,JU1246,JU258,JU642,NIC166,NIC199,NIC267,PS2025,QG536,QG556,QX1233
II	168051	G	A	0.0531915	etr-1	WBGene00001340	protein_coding	splice_region	HIGH	NA	0.633776992275183	ED3052,NIC166,NIC199,NIC267,QG536
II	168795	C	T	0.0638298	etr-1	WBGene00001340	protein_coding	missense	HIGH	467L>466F	0.322865825106263	CX11285,DL226,ED3005,ED3011,KR314,QX1212
II	168920	A	G	0.117021	etr-1	WBGene00001340	protein_coding	synonymous	LOW	508Q	0.495049064070552	CB4856,CX11264,CX11271,CX11276,CX11314,JU1172,JU774,NIC3,PB306,QG557,QX1793
II	169061	T	G	0.0531915	etr-1	WBGene00001340	protein_coding	intron	LOW	NA	0.633776992275183	ED3052,NIC166,NIC199,NIC267,QG536
II	169209	G	C	0.0638298	etr-1	WBGene00001340	protein_coding	intron	LOW	NA	0.322865825106263	CX11285,DL226,ED3005,ED3011,KR314,QX1212
II	169406	T	C	0.414894	etr-1	WBGene00001340	protein_coding	intron	LOW	NA	3.68145508309008	CB4856,CX11254,CX11264,CX11271,CX11276,CX11285,CX11314,DL226,DL238,ECA36,ED3005,ED3011,ED3052,JU1172,JU1246,JU2001,JU2316,JU258,JU642,JU774,KR314,MY16,MY23,NIC166,NIC199,NIC256,NIC267,NIC3,PB306,PS2025,QG536,QG556,QG557,QX1212,QX1233,QX1791,QX1792,QX1793,QX1794
II	169514	C	T	0.414894	etr-1	WBGene00001340	protein_coding	intron	LOW	NA	3.68145508309008	CB4856,CX11254,CX11264,CX11271,CX11276,CX11285,CX11314,DL226,DL238,ECA36,ED3005,ED3011,ED3052,JU1172,JU1246,JU2001,JU2316,JU258,JU642,JU774,KR314,MY16,MY23,NIC166,NIC199,NIC256,NIC267,NIC3,PB306,PS2025,QG536,QG556,QG557,QX1212,QX1233,QX1791,QX1792,QX1793,QX1794
II	169940	C	G	0.0531915	etr-1	WBGene00001340	protein_coding	3_prime_utr	LOW	NA	0.633776992275183	ED3052,NIC166,NIC199,NIC267,QG536
II	170225	T	C	0.12766	etr-1	WBGene00001340	protein_coding	intron	LOW	NA	2.19493320453712	CX11254,ED3052,JU1246,JU258,JU642,NIC166,NIC199,NIC267,PS2025,QG536,QG556,QX1233
II	171139	T	A	0.0851064	T01D1.7	WBGene00044428	protein_coding	3_prime_utr	LOW	NA	0.605493509885074	CX11264,CX11271,CX11276,CX11314,JU1172,PB306,QG557,QX1793
II	171847	C	T	0.0744681	T01D1.7	WBGene00044428	protein_coding	synonymous	LOW	178S	3.49131138500481	CX11254,JU1246,JU258,JU642,PS2025,QG556,QX1233
II	172196	T	G	0.159574	T01D1.7	WBGene00044428	protein_coding	intron	LOW	NA	4.31728813353364	CX11254,ECA36,ED3052,JU1246,JU2316,JU258,JU642,NIC166,NIC199,NIC256,NIC267,PS2025,QG536,QG556,QX1233
II	172372	T	C	0.0851064	T01D1.7	WBGene00044428	protein_coding	intron	LOW	NA	0.605493509885074	CX11264,CX11271,CX11276,CX11314,JU1172,PB306,QG557,QX1793
II	172493	C	T	0.0744681	T01D1.7	WBGene00044428	protein_coding	synonymous	LOW	82L	3.49131138500481	CX11254,JU1246,JU258,JU642,PS2025,QG556,QX1233
II	173275	A	T	0.159574	T01D1.7	WBGene00044428	protein_coding	intron	LOW	NA	4.31728813353364	CX11254,ECA36,ED3052,JU1246,JU2316,JU258,JU642,NIC166,NIC199,NIC256,NIC267,PS2025,QG536,QG556,QX1233
II	173734	T	A	0.0531915	T01D1.7	WBGene00044428	protein_coding	missense	HIGH	16M>16L	0.633776992275183	ED3052,NIC166,NIC199,NIC267,QG536
II	174327	T	C	0.265957	NA	NA	NA	NA	NA	NA	2.30124598999282	CX11254,CX11285,DL226,DL238,ECA36,ED3005,ED3011,ED3052,JU1246,JU2001,JU2316,JU258,JU642,KR314,MY16,MY23,NIC166,NIC199,NIC256,NIC267,PS2025,QG536,QG556,QX1212,QX1233
II	175224	G	A	0.0638298	T01D1.3	WBGene00020148	protein_coding	missense	HIGH	91P>91L	0.322865825106263	CX11285,DL226,ED3005,ED3011,KR314,QX1212
II	175542	G	A	0.0531915	T01D1.3	WBGene00020148	protein_coding	intron	LOW	NA	0.633776992275183	ED3052,NIC166,NIC199,NIC267,QG536
II	175619	G	A	0.0531915	T01D1.3	WBGene00020148	protein_coding	missense	HIGH	7S>7L	0.633776992275183	ED3052,NIC166,NIC199,NIC267,QG536
II	175817	T	A	0.0851064	T01D1.3	WBGene00020148	protein_coding	5_prime_utr	LOW	NA	0.605493509885074	CX11264,CX11271,CX11276,CX11314,JU1172,PB306,QG557,QX1793
II	176508	G	A	0.0744681	NA	NA	NA	NA	NA	NA	3.49131138500481	CX11254,JU1246,JU258,JU642,PS2025,QG556,QX1233
II	176585	T	A	0.0531915	NA	NA	NA	NA	NA	NA	0.633776992275183	ED3052,NIC166,NIC199,NIC267,QG536
II	176932	G	A	0.0744681	NA	NA	NA	NA	NA	NA	3.49131138500481	CX11254,JU1246,JU258,JU642,PS2025,QG556,QX1233
II	177033	A	C	0.159574	T01D1.4	WBGene00020149	protein_coding	3_prime_utr	LOW	NA	4.31728813353364	CX11254,ECA36,ED3052,JU1246,JU2316,JU258,JU642,NIC166,NIC199,NIC256,NIC267,PS2025,QG536,QG556,QX1233
II	177463	T	A	0.159574	T01D1.4	WBGene00020149	protein_coding	intron	LOW	NA	4.31728813353364	CX11254,ECA36,ED3052,JU1246,JU2316,JU258,JU642,NIC166,NIC199,NIC256,NIC267,PS2025,QG536,QG556,QX1233
II	178149	A	G	0.0531915	T01D1.4	WBGene00020149	protein_coding	intron	LOW	NA	0.633776992275183	ED3052,NIC166,NIC199,NIC267,QG536
II	178266	C	G	0.0851064	T01D1.4	WBGene00020149	protein_coding	intron	LOW	NA	0.605493509885074	CX11264,CX11271,CX11276,CX11314,JU1172,PB306,QG557,QX1793
II	179677	G	A	0.0851064	T01D1.4	WBGene00020149	protein_coding	intron	LOW	NA	0.605493509885074	CX11264,CX11271,CX11276,CX11314,JU1172,PB306,QG557,QX1793
II	179729	A	T	0.0531915	T01D1.8	WBGene00044641	protein_coding	5_prime_utr	LOW	NA	0.633776992275183	ED3052,NIC166,NIC199,NIC267,QG536
II	179836	G	T	0.0744681	T01D1.4	WBGene00020149	protein_coding	intron	LOW	NA	3.49131138500481	CX11254,JU1246,JU258,JU642,PS2025,QG556,QX1233
II	180545	C	T	0.159574	T01D1.4	WBGene00020149	protein_coding	intron	LOW	NA	4.31728813353364	CX11254,ECA36,ED3052,JU1246,JU2316,JU258,JU642,NIC166,NIC199,NIC256,NIC267,PS2025,QG536,QG556,QX1233
II	180755	A	G	0.414894	T01D1.4	WBGene00020149	protein_coding	intron	LOW	NA	3.68145508309008	CB4856,CX11254,CX11264,CX11271,CX11276,CX11285,CX11314,DL226,DL238,ECA36,ED3005,ED3011,ED3052,JU1172,JU1246,JU2001,JU2316,JU258,JU642,JU774,KR314,MY16,MY23,NIC166,NIC199,NIC256,NIC267,NIC3,PB306,PS2025,QG536,QG556,QG557,QX1212,QX1233,QX1791,QX1792,QX1793,QX1794
II	180883	T	A	0.159574	T01D1.4	WBGene00020149	protein_coding	intron	LOW	NA	4.31728813353364	CX11254,ECA36,ED3052,JU1246,JU2316,JU258,JU642,NIC166,NIC199,NIC256,NIC267,PS2025,QG536,QG556,QX1233
II	181056	T	A	0.0531915	T01D1.4	WBGene00020149	protein_coding	intron	LOW	NA	0.633776992275183	ED3052,NIC166,NIC199,NIC267,QG536
II	181502	T	G	0.478723	T01D1.4	WBGene00020149	protein_coding	intron	LOW	NA	2.14240690088578	CB4856,CX11254,CX11264,CX11271,CX11276,CX11285,CX11314,DL226,DL238,ECA36,ED3005,ED3011,ED3052,EG4725,JU1172,JU1246,JU1652,JU1896,JU2001,JU2316,JU258,JU323,JU642,JU774,JU847,KR314,MY16,MY23,NIC166,NIC199,NIC256,NIC267,NIC3,PB306,PS2025,QG536,QG556,QG557,QX1212,QX1233,QX1791,QX1792,QX1793,QX1794,WN2001
II	181819	G	A	0.0851064	T01D1.4	WBGene00020149	protein_coding	intron	LOW	NA	0.605493509885074	CX11264,CX11271,CX11276,CX11314,JU1172,PB306,QG557,QX1793
II	181856	A	G	0.0744681	T01D1.4	WBGene00020149	protein_coding	intron	LOW	NA	3.49131138500481	CX11254,JU1246,JU258,JU642,PS2025,QG556,QX1233
II	182016	G	T	0.159574	T01D1.4	WBGene00020149	protein_coding	intron	LOW	NA	4.31728813353364	CX11254,ECA36,ED3052,JU1246,JU2316,JU258,JU642,NIC166,NIC199,NIC256,NIC267,PS2025,QG536,QG556,QX1233
II	182175	T	C	0.0531915	T01D1.4	WBGene00020149	protein_coding	intron	LOW	NA	0.633776992275183	ED3052,NIC166,NIC199,NIC267,QG536
II	182819	C	T	0.0531915	T01D1.4	WBGene00020149	protein_coding	intron	LOW	NA	0.633776992275183	ED3052,NIC166,NIC199,NIC267,QG536
II	183158	T	A	0.265957	T01D1.4	WBGene00020149	protein_coding	intron	LOW	NA	2.30124598999282	CX11254,CX11285,DL226,DL238,ECA36,ED3005,ED3011,ED3052,JU1246,JU2001,JU2316,JU258,JU642,KR314,MY16,MY23,NIC166,NIC199,NIC256,NIC267,PS2025,QG536,QG556,QX1212,QX1233
II	183769	G	T	0.0638298	T01D1.4	WBGene00020149	protein_coding	intron	LOW	NA	0.322865825106263	CX11285,DL226,ED3005,ED3011,KR314,QX1212
II	183821	T	G	0.159574	T01D1.4	WBGene00020149	protein_coding	intron	LOW	NA	4.31728813353364	CX11254,ECA36,ED3052,JU1246,JU2316,JU258,JU642,NIC166,NIC199,NIC256,NIC267,PS2025,QG536,QG556,QX1233
II	183916	C	T	0.159574	T01D1.4	WBGene00020149	protein_coding	intron	LOW	NA	4.31728813353364	CX11254,ECA36,ED3052,JU1246,JU2316,JU258,JU642,NIC166,NIC199,NIC256,NIC267,PS2025,QG536,QG556,QX1233
II	184007	G	A	0.0851064	T01D1.4	WBGene00020149	protein_coding	intron	LOW	NA	0.605493509885074	CX11264,CX11271,CX11276,CX11314,JU1172,PB306,QG557,QX1793
II	184411	G	C	0.0744681	T01D1.4	WBGene00020149	protein_coding	intron	LOW	NA	3.49131138500481	CX11254,JU1246,JU258,JU642,PS2025,QG556,QX1233
II	184970	A	C	0.106383	T01D1.8	WBGene00044641	protein_coding	intron	LOW	NA	5.40413354155838	CX11254,ECA36,JU1246,JU2316,JU258,JU642,NIC256,PS2025,QG556,QX1233
II	185028	A	G	0.159574	T01D1.8	WBGene00044641	protein_coding	intron	LOW	NA	4.31728813353364	CX11254,ECA36,ED3052,JU1246,JU2316,JU258,JU642,NIC166,NIC199,NIC256,NIC267,PS2025,QG536,QG556,QX1233
II	185373	G	A	0.0744681	T01D1.8	WBGene00044641	protein_coding	intron	LOW	NA	3.49131138500481	CX11254,JU1246,JU258,JU642,PS2025,QG556,QX1233
II	185445	A	C	0.0638298	T01D1.8	WBGene00044641	protein_coding	intron	LOW	NA	0.322865825106263	CX11285,DL226,ED3005,ED3011,KR314,QX1212
II	185901	A	G	0.0531915	T01D1.8	WBGene00044641	protein_coding	intron	LOW	NA	0.633776992275183	ED3052,NIC166,NIC199,NIC267,QG536
II	185953	A	T	0.0957447	T01D1.8	WBGene00044641	protein_coding	intron	LOW	NA	0.685704942839516	CB4856,CX11264,CX11271,CX11276,CX11314,JU1172,PB306,QG557,QX1793
II	186366	C	T	0.159574	T01D1.8	WBGene00044641	protein_coding	intron	LOW	NA	4.31728813353364	CX11254,ECA36,ED3052,JU1246,JU2316,JU258,JU642,NIC166,NIC199,NIC256,NIC267,PS2025,QG536,QG556,QX1233
II	186569	C	T	0.0531915	T01D1.8	WBGene00044641	protein_coding	intron	LOW	NA	0.633776992275183	ED3052,NIC166,NIC199,NIC267,QG536
II	187682	C	G	0.159574	NA	NA	NA	@188189	Linker	NA	4.31728813353364	CX11254,ECA36,ED3052,JU1246,JU2316,JU258,JU642,NIC166,NIC199,NIC256,NIC267,PS2025,QG536,QG556,QX1233
II	187886	G	A	0.0744681	T01D1.8	WBGene00044641	protein_coding	intron	LOW	NA	3.49131138500481	CX11254,JU1246,JU258,JU642,PS2025,QG556,QX1233
II	188656	C	T	0.0744681	T01D1.8	WBGene00044641	protein_coding	intron	LOW	NA	3.49131138500481	CX11254,JU1246,JU258,JU642,PS2025,QG556,QX1233
II	189132	T	A	0.159574	T01D1.8	WBGene00044641	protein_coding	intron	LOW	NA	4.31728813353364	CX11254,ECA36,ED3052,JU1246,JU2316,JU258,JU642,NIC166,NIC199,NIC256,NIC267,PS2025,QG536,QG556,QX1233
II	189460	T	A	0.0744681	T01D1.8	WBGene00044641	protein_coding	intron	LOW	NA	3.49131138500481	CX11254,JU1246,JU258,JU642,PS2025,QG556,QX1233
II	189463	G	T	0.0744681	T01D1.8	WBGene00044641	protein_coding	intron	LOW	NA	3.49131138500481	CX11254,JU1246,JU258,JU642,PS2025,QG556,QX1233
II	189650	C	T	0.106383	T01D1.8	WBGene00044641	protein_coding	intron	LOW	NA	5.40413354155838	CX11254,ECA36,JU1246,JU2316,JU258,JU642,NIC256,PS2025,QG556,QX1233
II	189701	C	A	0.0851064	T01D1.8	WBGene00044641	protein_coding	intron	LOW	NA	0.605493509885074	CX11264,CX11271,CX11276,CX11314,JU1172,PB306,QG557,QX1793
II	189826	C	A	0.0744681	T01D1.8	WBGene00044641	protein_coding	intron	LOW	NA	3.49131138500481	CX11254,JU1246,JU258,JU642,PS2025,QG556,QX1233
II	190037	T	A	0.414894	T01D1.8	WBGene00044641	protein_coding	intron	LOW	NA	3.68145508309008	CB4856,CX11254,CX11264,CX11271,CX11276,CX11285,CX11314,DL226,DL238,ECA36,ED3005,ED3011,ED3052,JU1172,JU1246,JU2001,JU2316,JU258,JU642,JU774,KR314,MY16,MY23,NIC166,NIC199,NIC256,NIC267,NIC3,PB306,PS2025,QG536,QG556,QG557,QX1212,QX1233,QX1791,QX1792,QX1793,QX1794
II	190295	T	C	0.0531915	T01D1.8	WBGene00044641	protein_coding	intron	LOW	NA	0.633776992275183	ED3052,NIC166,NIC199,NIC267,QG536
II	190312	G	A	0.117021	T01D1.8	WBGene00044641	protein_coding	intron	LOW	NA	0.495049064070552	CB4856,CX11264,CX11271,CX11276,CX11314,JU1172,JU774,NIC3,PB306,QG557,QX1793
II	190984	A	G	0.0851064	T01D1.8	WBGene00044641	protein_coding	intron	LOW	NA	0.605493509885074	CX11264,CX11271,CX11276,CX11314,JU1172,PB306,QG557,QX1793
II	192285	G	A	0.0957447	NA	NA	NA	NA	NA	NA	0.685704942839516	CB4856,CX11264,CX11271,CX11276,CX11314,JU1172,PB306,QG557,QX1793
II	192414	C	A	0.0531915	NA	NA	NA	NA	NA	NA	0.633776992275183	ED3052,NIC166,NIC199,NIC267,QG536
II	192685	T	C	0.265957	abu-11	WBGene00000034	protein_coding	synonymous	LOW	365Q	2.30124598999282	CX11254,CX11285,DL226,DL238,ECA36,ED3005,ED3011,ED3052,JU1246,JU2001,JU2316,JU258,JU642,KR314,MY16,MY23,NIC166,NIC199,NIC256,NIC267,PS2025,QG536,QG556,QX1212,QX1233
II	193407	T	C	0.0744681	abu-11	WBGene00000034	protein_coding	synonymous	LOW	145Q	3.49131138500481	CX11254,JU1246,JU258,JU642,PS2025,QG556,QX1233
II	193572	T	G	0.0744681	abu-11	WBGene00000034	protein_coding	intron	LOW	NA	3.49131138500481	CX11254,JU1246,JU258,JU642,PS2025,QG556,QX1233
II	193948	T	A	0.414894	abu-11	WBGene00000034	protein_coding	intron	LOW	NA	3.68145508309008	CB4856,CX11254,CX11264,CX11271,CX11276,CX11285,CX11314,DL226,DL238,ECA36,ED3005,ED3011,ED3052,JU1172,JU1246,JU2001,JU2316,JU258,JU642,JU774,KR314,MY16,MY23,NIC166,NIC199,NIC256,NIC267,NIC3,PB306,PS2025,QG536,QG556,QG557,QX1212,QX1233,QX1791,QX1792,QX1793,QX1794
II	194223	A	G	0.0744681	abu-11	WBGene00000034	protein_coding	intron	LOW	NA	3.49131138500481	CX11254,JU1246,JU258,JU642,PS2025,QG556,QX1233
II	194634	A	C	0.0531915	NA	NA	NA	NA	NA	NA	0.633776992275183	ED3052,NIC166,NIC199,NIC267,QG536
II	194947	G	T	0.0531915	NA	NA	NA	NA	NA	NA	0.633776992275183	ED3052,NIC166,NIC199,NIC267,QG536
II	196748	A	G	0.414894	NA	NA	NA	NA	NA	NA	3.68145508309008	CB4856,CX11254,CX11264,CX11271,CX11276,CX11285,CX11314,DL226,DL238,ECA36,ED3005,ED3011,ED3052,JU1172,JU1246,JU2001,JU2316,JU258,JU642,JU774,KR314,MY16,MY23,NIC166,NIC199,NIC256,NIC267,NIC3,PB306,PS2025,QG536,QG556,QG557,QX1212,QX1233,QX1791,QX1792,QX1793,QX1794
II	196857	T	G	0.0744681	NA	NA	NA	NA	NA	NA	3.49131138500481	CX11254,JU1246,JU258,JU642,PS2025,QG556,QX1233
II	196871	G	A	0.0531915	NA	NA	NA	NA	NA	NA	0.633776992275183	ED3052,NIC166,NIC199,NIC267,QG536
II	197166	T	G	0.0638298	chs-2	WBGene00000497	protein_coding	intron	LOW	NA	1.16863461843688	EG4725,JU1652,JU1896,JU323,JU847,WN2001
II	197202	G	A	0.0638298	chs-2	WBGene00000497	protein_coding	intron	LOW	NA	0.322865825106263	CX11285,DL226,ED3005,ED3011,KR314,QX1212
II	197704	T	C	0.0638298	chs-2	WBGene00000497	protein_coding	intron	LOW	NA	0.322865825106263	CX11285,DL226,ED3005,ED3011,KR314,QX1212
II	198256	G	T	0.0638298	chs-2	WBGene00000497	protein_coding	intron	LOW	NA	0.322865825106263	CX11285,DL226,ED3005,ED3011,KR314,QX1212
II	198433	C	G	0.159574	chs-2	WBGene00000497	protein_coding	intron	LOW	NA	4.31728813353364	CX11254,ECA36,ED3052,JU1246,JU2316,JU258,JU642,NIC166,NIC199,NIC256,NIC267,PS2025,QG536,QG556,QX1233
II	198434	C	A	0.159574	chs-2	WBGene00000497	protein_coding	intron	LOW	NA	4.31728813353364	CX11254,ECA36,ED3052,JU1246,JU2316,JU258,JU642,NIC166,NIC199,NIC256,NIC267,PS2025,QG536,QG556,QX1233
II	198494	T	G	0.159574	chs-2	WBGene00000497	protein_coding	intron	LOW	NA	4.31728813353364	CX11254,ECA36,ED3052,JU1246,JU2316,JU258,JU642,NIC166,NIC199,NIC256,NIC267,PS2025,QG536,QG556,QX1233
II	198678	C	T	0.106383	chs-2	WBGene00000497	protein_coding	intron	LOW	NA	5.40413354155838	CX11254,ECA36,JU1246,JU2316,JU258,JU642,NIC256,PS2025,QG556,QX1233
II	199131	T	A	0.0531915	chs-2	WBGene00000497	protein_coding	intron	LOW	NA	0.633776992275183	ED3052,NIC166,NIC199,NIC267,QG536
II	199181	G	T	0.0851064	chs-2	WBGene00000497	protein_coding	intron	LOW	NA	0.605493509885074	CX11264,CX11271,CX11276,CX11314,JU1172,PB306,QG557,QX1793
II	200058	C	T	0.159574	chs-2	WBGene00000497	protein_coding	intron	LOW	NA	4.31728813353364	CX11254,ECA36,ED3052,JU1246,JU2316,JU258,JU642,NIC166,NIC199,NIC256,NIC267,PS2025,QG536,QG556,QX1233
II	200248	G	A	0.159574	chs-2	WBGene00000497	protein_coding	intron	LOW	NA	4.31728813353364	CX11254,ECA36,ED3052,JU1246,JU2316,JU258,JU642,NIC166,NIC199,NIC256,NIC267,PS2025,QG536,QG556,QX1233
II	200638	A	G	0.159574	chs-2	WBGene00000497	protein_coding	intron	LOW	NA	4.31728813353364	CX11254,ECA36,ED3052,JU1246,JU2316,JU258,JU642,NIC166,NIC199,NIC256,NIC267,PS2025,QG536,QG556,QX1233
II	200674	C	T	0.0744681	chs-2	WBGene00000497	protein_coding	intron	LOW	NA	3.49131138500481	CX11254,JU1246,JU258,JU642,PS2025,QG556,QX1233
II	201616	C	A	0.0744681	chs-2	WBGene00000497	protein_coding	intron	LOW	NA	3.49131138500481	CX11254,JU1246,JU258,JU642,PS2025,QG556,QX1233
II	201637	T	A	0.0744681	chs-2	WBGene00000497	protein_coding	intron	LOW	NA	3.49131138500481	CX11254,JU1246,JU258,JU642,PS2025,QG556,QX1233
II	201638	C	A	0.0744681	chs-2	WBGene00000497	protein_coding	intron	LOW	NA	3.49131138500481	CX11254,JU1246,JU258,JU642,PS2025,QG556,QX1233
II	201652	A	T	0.0851064	chs-2	WBGene00000497	protein_coding	intron	LOW	NA	0.605493509885074	CX11264,CX11271,CX11276,CX11314,JU1172,PB306,QG557,QX1793
II	201787	G	A	0.159574	chs-2	WBGene00000497	protein_coding	intron	LOW	NA	4.31728813353364	CX11254,ECA36,ED3052,JU1246,JU2316,JU258,JU642,NIC166,NIC199,NIC256,NIC267,PS2025,QG536,QG556,QX1233
II	203108	G	T	0.0744681	chs-2	WBGene00000497	protein_coding	intron	LOW	NA	3.49131138500481	CX11254,JU1246,JU258,JU642,PS2025,QG556,QX1233
II	203793	G	T	0.159574	chs-2	WBGene00000497	protein_coding	intron	LOW	NA	4.31728813353364	CX11254,ECA36,ED3052,JU1246,JU2316,JU258,JU642,NIC166,NIC199,NIC256,NIC267,PS2025,QG536,QG556,QX1233
II	203942	C	A	0.159574	chs-2	WBGene00000497	protein_coding	intron	LOW	NA	4.31728813353364	CX11254,ECA36,ED3052,JU1246,JU2316,JU258,JU642,NIC166,NIC199,NIC256,NIC267,PS2025,QG536,QG556,QX1233
II	205101	T	G	0.0531915	chs-2	WBGene00000497	protein_coding	intron	LOW	NA	0.633776992275183	ED3052,NIC166,NIC199,NIC267,QG536
II	205400	A	T	0.0531915	chs-2	WBGene00000497	protein_coding	intron	LOW	NA	0.633776992275183	ED3052,NIC166,NIC199,NIC267,QG536
II	206480	A	C	0.0531915	chs-2	WBGene00000497	protein_coding	intron	LOW	NA	0.633776992275183	ED3052,NIC166,NIC199,NIC267,QG536
II	207252	T	C	0.0638298	chs-2	WBGene00000497	protein_coding	synonymous	LOW	476Y	0.322865825106263	CX11285,DL226,ED3005,ED3011,KR314,QX1212
II	207475	T	A	0.0531915	chs-2	WBGene00000497	protein_coding	synonymous	LOW	534P	0.633776992275183	ED3052,NIC166,NIC199,NIC267,QG536
II	208829	T	C	0.159574	chs-2	WBGene00000497	protein_coding	synonymous	LOW	939F	4.31728813353364	CX11254,ECA36,ED3052,JU1246,JU2316,JU258,JU642,NIC166,NIC199,NIC256,NIC267,PS2025,QG536,QG556,QX1233
II	209512	A	G	0.106383	chs-2	WBGene00000497	protein_coding	synonymous	LOW	1150A	0.960467305040339	CX11285,DL226,DL238,ED3005,ED3011,JU2001,KR314,MY16,MY23,QX1212
II	210290	A	T	0.0531915	chs-2	WBGene00000497	protein_coding	synonymous	LOW	1394L	0.633776992275183	ED3052,NIC166,NIC199,NIC267,QG536
II	210923	G	T	0.0744681	chs-2	WBGene00000497	protein_coding	intron	LOW	NA	3.49131138500481	CX11254,JU1246,JU258,JU642,PS2025,QG556,QX1233
II	211363	A	C	0.0531915	chs-2	WBGene00000497	protein_coding	missense	HIGH	1592E>1592A	0.633776992275183	ED3052,NIC166,NIC199,NIC267,QG536
II	211592	G	A	0.0638298	chs-2	WBGene00000497	protein_coding	stop_gained	HIGH	1650W>1650*	0.322865825106263	CX11285,DL226,ED3005,ED3011,KR314,QX1212
II	213147	A	T	0.0744681	NA	NA	NA	NA	NA	NA	3.49131138500481	CX11254,JU1246,JU258,JU642,PS2025,QG556,QX1233
II	213968	A	T	0.117021	F48A11.4	WBGene00018585	protein_coding	intron	LOW	NA	0.901990962665326	CB4856,CX11264,CX11271,CX11276,CX11314,JU1172,JU1652,PB306,QG557,QX1791,QX1793
II	214193	T	G	0.0531915	F48A11.4	WBGene00018585	protein_coding	intron	LOW	NA	0.633776992275183	ED3052,NIC166,NIC199,NIC267,QG536
II	215106	T	C	0.414894	F48A11.4	WBGene00018585	protein_coding	intron	LOW	NA	3.68145508309008	CB4856,CX11254,CX11264,CX11271,CX11276,CX11285,CX11314,DL226,DL238,ECA36,ED3005,ED3011,ED3052,JU1172,JU1246,JU2001,JU2316,JU258,JU642,JU774,KR314,MY16,MY23,NIC166,NIC199,NIC256,NIC267,NIC3,PB306,PS2025,QG536,QG556,QG557,QX1212,QX1233,QX1791,QX1792,QX1793,QX1794
II	215350	G	A	0.0531915	F48A11.4	WBGene00018585	protein_coding	intron	LOW	NA	0.633776992275183	ED3052,NIC166,NIC199,NIC267,QG536
II	216137	T	A	0.0531915	F48A11.4	WBGene00018585	protein_coding	splice_region	HIGH	NA	0.633776992275183	ED3052,NIC166,NIC199,NIC267,QG536
II	217443	C	T	0.0531915	ubxn-3	WBGene00018586	protein_coding	missense	HIGH	573D>573N	0.633776992275183	ED3052,NIC166,NIC199,NIC267,QG536
II	217603	T	G	0.0851064	NA	NA	NA	@217604	Linker	NA	0.605493509885074	CX11264,CX11271,CX11276,CX11314,JU1172,PB306,QG557,QX1793
II	217604	T	C	0.0851064	ubxn-3	WBGene00018586	protein_coding	missense	HIGH	537N>537A	0.605493509885074	CX11264,CX11271,CX11276,CX11314,JU1172,PB306,QG557,QX1793
II	218647	C	T	0.0744681	ubxn-3	WBGene00018586	protein_coding	missense	HIGH	277G>277E	0.0351899675339396	CX11264,CX11271,CX11276,CX11314,JU1172,PB306,QG557
II	219569	T	A	0.265957	ubxn-3	WBGene00018586	protein_coding	intron	LOW	NA	2.30124598999282	CX11254,CX11285,DL226,DL238,ECA36,ED3005,ED3011,ED3052,JU1246,JU2001,JU2316,JU258,JU642,KR314,MY16,MY23,NIC166,NIC199,NIC256,NIC267,PS2025,QG536,QG556,QX1212,QX1233
II	220164	T	A	0.0744681	ubxn-3	WBGene00018586	protein_coding	intron	LOW	NA	3.49131138500481	CX11254,JU1246,JU258,JU642,PS2025,QG556,QX1233
II	220357	T	C	0.0531915	ubxn-3	WBGene00018586	protein_coding	synonymous	LOW	73R	0.633776992275183	ED3052,NIC166,NIC199,NIC267,QG536
II	220592	G	A	0.159574	ubxn-3	WBGene00018586	protein_coding	synonymous	LOW	10D	4.31728813353364	CX11254,ECA36,ED3052,JU1246,JU2316,JU258,JU642,NIC166,NIC199,NIC256,NIC267,PS2025,QG536,QG556,QX1233
II	222206	C	G	0.0638298	NA	NA	NA	NA	NA	NA	0.322865825106263	CX11285,DL226,ED3005,ED3011,KR314,QX1212
II	222254	A	G	0.0744681	NA	NA	NA	NA	NA	NA	3.49131138500481	CX11254,JU1246,JU258,JU642,PS2025,QG556,QX1233
II	222874	G	A	0.0957447	Y43H11AL.1	WBGene00021545	protein_coding	3_prime_utr	LOW	NA	0.685704942839516	CB4856,CX11264,CX11271,CX11276,CX11314,JU1172,PB306,QG557,QX1793
II	223141	G	C	0.0531915	Y43H11AL.1	WBGene00021545	protein_coding	3_prime_utr	LOW	NA	0.633776992275183	ED3052,NIC166,NIC199,NIC267,QG536
II	223287	A	T	0.159574	Y43H11AL.1	WBGene00021545	protein_coding	intron	LOW	NA	4.31728813353364	CX11254,ECA36,ED3052,JU1246,JU2316,JU258,JU642,NIC166,NIC199,NIC256,NIC267,PS2025,QG536,QG556,QX1233
II	223305	C	A	0.159574	Y43H11AL.1	WBGene00021545	protein_coding	intron	LOW	NA	4.31728813353364	CX11254,ECA36,ED3052,JU1246,JU2316,JU258,JU642,NIC166,NIC199,NIC256,NIC267,PS2025,QG536,QG556,QX1233
II	224898	G	T	0.0531915	Y43H11AL.1	WBGene00021545	protein_coding	intron	LOW	NA	0.633776992275183	ED3052,NIC166,NIC199,NIC267,QG536
II	225052	A	T	0.0531915	Y43H11AL.1	WBGene00021545	protein_coding	intron	LOW	NA	0.633776992275183	ED3052,NIC166,NIC199,NIC267,QG536
II	225251	T	C	0.159574	Y43H11AL.1	WBGene00021545	protein_coding	intron	LOW	NA	4.31728813353364	CX11254,ECA36,ED3052,JU1246,JU2316,JU258,JU642,NIC166,NIC199,NIC256,NIC267,PS2025,QG536,QG556,QX1233
II	225948	T	C	0.0531915	Y43H11AL.1	WBGene00021545	protein_coding	intron	LOW	NA	0.633776992275183	ED3052,NIC166,NIC199,NIC267,QG536
II	226002	T	A	0.0744681	Y43H11AL.1	WBGene00021545	protein_coding	intron	LOW	NA	3.49131138500481	CX11254,JU1246,JU258,JU642,PS2025,QG556,QX1233
II	226199	A	C	0.0531915	Y43H11AL.1	WBGene00021545	protein_coding	intron	LOW	NA	0.633776992275183	ED3052,NIC166,NIC199,NIC267,QG536
II	226431	C	T	0.159574	Y43H11AL.1	WBGene00021545	protein_coding	intron	LOW	NA	4.31728813353364	CX11254,ECA36,ED3052,JU1246,JU2316,JU258,JU642,NIC166,NIC199,NIC256,NIC267,PS2025,QG536,QG556,QX1233
II	228083	A	G	0.0744681	Y43H11AL.1	WBGene00021545	protein_coding	intron	LOW	NA	3.49131138500481	CX11254,JU1246,JU258,JU642,PS2025,QG556,QX1233
II	228165	G	A	0.106383	Y43H11AL.1	WBGene00021545	protein_coding	intron	LOW	NA	5.40413354155838	CX11254,ECA36,JU1246,JU2316,JU258,JU642,NIC256,PS2025,QG556,QX1233
II	228262	C	T	0.170213	Y43H11AL.1	WBGene00021545	protein_coding	intron	LOW	NA	4.46006601701095	CX11254,ECA36,ED3052,JU1246,JU2316,JU258,JU642,NIC166,NIC199,NIC256,NIC267,PS2025,QG536,QG556,QX1233,QX1791
II	228293	G	T	0.0531915	Y43H11AL.1	WBGene00021545	protein_coding	intron	LOW	NA	0.633776992275183	ED3052,NIC166,NIC199,NIC267,QG536
II	229728	G	A	0.159574	Y43H11AL.1	WBGene00021545	protein_coding	intron	LOW	NA	4.31728813353364	CX11254,ECA36,ED3052,JU1246,JU2316,JU258,JU642,NIC166,NIC199,NIC256,NIC267,PS2025,QG536,QG556,QX1233
II	230253	T	C	0.159574	Y43H11AL.1	WBGene00021545	protein_coding	intron	LOW	NA	4.31728813353364	CX11254,ECA36,ED3052,JU1246,JU2316,JU258,JU642,NIC166,NIC199,NIC256,NIC267,PS2025,QG536,QG556,QX1233
II	230493	A	C	0.159574	Y43H11AL.1	WBGene00021545	protein_coding	intron	LOW	NA	4.31728813353364	CX11254,ECA36,ED3052,JU1246,JU2316,JU258,JU642,NIC166,NIC199,NIC256,NIC267,PS2025,QG536,QG556,QX1233
II	230738	T	A	0.0851064	Y43H11AL.1	WBGene00021545	protein_coding	intron	LOW	NA	2.39607523008141	CX11254,ECA36,JU1246,JU258,JU642,PS2025,QG556,QX1233
II	231687	G	A	0.0531915	Y43H11AL.1	WBGene00021545	protein_coding	intron	LOW	NA	0.633776992275183	ED3052,NIC166,NIC199,NIC267,QG536
II	232330	A	G	0.159574	Y43H11AL.1	WBGene00021545	protein_coding	intron	LOW	NA	4.31728813353364	CX11254,ECA36,ED3052,JU1246,JU2316,JU258,JU642,NIC166,NIC199,NIC256,NIC267,PS2025,QG536,QG556,QX1233
II	232747	G	A	0.0531915	NA	NA	NA	NA	NA	NA	0.633776992275183	ED3052,NIC166,NIC199,NIC267,QG536
II	232952	A	T	0.478723	laat-1	WBGene00021546	protein_coding	3_prime_utr	LOW	NA	2.14240690088578	CB4856,CX11254,CX11264,CX11271,CX11276,CX11285,CX11314,DL226,DL238,ECA36,ED3005,ED3011,ED3052,EG4725,JU1172,JU1246,JU1652,JU1896,JU2001,JU2316,JU258,JU323,JU642,JU774,JU847,KR314,MY16,MY23,NIC166,NIC199,NIC256,NIC267,NIC3,PB306,PS2025,QG536,QG556,QG557,QX1212,QX1233,QX1791,QX1792,QX1793,QX1794,WN2001
II	233245	A	G	0.159574	laat-1	WBGene00021546	protein_coding	3_prime_utr	LOW	NA	4.31728813353364	CX11254,ECA36,ED3052,JU1246,JU2316,JU258,JU642,NIC166,NIC199,NIC256,NIC267,PS2025,QG536,QG556,QX1233
II	235446	T	C	0.0531915	laat-1	WBGene00021546	protein_coding	intron	LOW	NA	0.633776992275183	ED3052,NIC166,NIC199,NIC267,QG536
II	236421	G	A	0.0531915	laat-1	WBGene00021546	protein_coding	intron	LOW	NA	0.633776992275183	ED3052,NIC166,NIC199,NIC267,QG536
II	236501	T	C	0.0744681	laat-1	WBGene00021546	protein_coding	intron	LOW	NA	3.49131138500481	CX11254,JU1246,JU258,JU642,PS2025,QG556,QX1233
II	236659	G	A	0.0531915	laat-1	WBGene00021546	protein_coding	intron	LOW	NA	0.633776992275183	ED3052,NIC166,NIC199,NIC267,QG536
II	237104	G	A	0.0638298	laat-1	WBGene00021546	protein_coding	synonymous	LOW	79F	0.322865825106263	CX11285,DL226,ED3005,ED3011,KR314,QX1212
II	237307	T	C	0.106383	laat-1	WBGene00021546	protein_coding	intron	LOW	NA	5.40413354155838	CX11254,ECA36,JU1246,JU2316,JU258,JU642,NIC256,PS2025,QG556,QX1233
II	237349	C	T	0.0851064	laat-1	WBGene00021546	protein_coding	intron	LOW	NA	0.605493509885074	CX11264,CX11271,CX11276,CX11314,JU1172,PB306,QG557,QX1793
II	237443	T	G	0.0531915	laat-1	WBGene00021546	protein_coding	intron	LOW	NA	0.633776992275183	ED3052,NIC166,NIC199,NIC267,QG536
II	237454	T	A	0.0531915	laat-1	WBGene00021546	protein_coding	intron	LOW	NA	0.633776992275183	ED3052,NIC166,NIC199,NIC267,QG536
II	237632	G	A	0.0531915	laat-1	WBGene00021546	protein_coding	synonymous	LOW	42G	0.633776992275183	ED3052,NIC166,NIC199,NIC267,QG536
II	238286	C	T	0.159574	NA	NA	NA	NA	NA	NA	4.31728813353364	CX11254,ECA36,ED3052,JU1246,JU2316,JU258,JU642,NIC166,NIC199,NIC256,NIC267,PS2025,QG536,QG556,QX1233
II	238415	A	T	0.159574	NA	NA	NA	NA	NA	NA	4.31728813353364	CX11254,ECA36,ED3052,JU1246,JU2316,JU258,JU642,NIC166,NIC199,NIC256,NIC267,PS2025,QG536,QG556,QX1233
II	238765	C	T	0.0531915	NA	NA	NA	NA	NA	NA	0.633776992275183	ED3052,NIC166,NIC199,NIC267,QG536
II	239574	C	A	0.0531915	NA	NA	NA	NA	NA	NA	0.633776992275183	ED3052,NIC166,NIC199,NIC267,QG536
II	240833	C	G	0.0851064	pqn-85	WBGene00004166	protein_coding	3_prime_utr	LOW	NA	0.605493509885074	CX11264,CX11271,CX11276,CX11314,JU1172,PB306,QG557,QX1793
II	241367	A	G	0.0531915	pqn-85	WBGene00004166	protein_coding	intron	LOW	NA	0.633776992275183	ED3052,NIC166,NIC199,NIC267,QG536
II	241742	C	T	0.0531915	pqn-85	WBGene00004166	protein_coding	intron	LOW	NA	0.633776992275183	ED3052,NIC166,NIC199,NIC267,QG536
II	242362	G	A	0.0851064	pqn-85	WBGene00004166	protein_coding	splice_region	HIGH	NA	0.605493509885074	CX11264,CX11271,CX11276,CX11314,JU1172,PB306,QG557,QX1793
II	243170	C	T	0.106383	pqn-85	WBGene00004166	protein_coding	intron	LOW	NA	8.39368435725323	ECA36,ED3052,JU1246,JU2316,JU258,JU642,NIC166,NIC199,NIC256,NIC267
II	244220	T	G	0.117021	pqn-85	WBGene00004166	protein_coding	intron	LOW	NA	5.97756558671995	ECA36,ED3052,JU1246,JU2316,JU258,JU642,NIC166,NIC199,NIC256,NIC267,QG536
II	244700	C	T	0.0531915	pqn-85	WBGene00004166	protein_coding	intron	LOW	NA	0.633776992275183	ED3052,NIC166,NIC199,NIC267,QG536
II	245655	T	A	0.0531915	pqn-85	WBGene00004166	protein_coding	intron	LOW	NA	0.633776992275183	ED3052,NIC166,NIC199,NIC267,QG536
II	246243	C	T	0.414894	pqn-85	WBGene00004166	protein_coding	intron	LOW	NA	3.68145508309008	CB4856,CX11254,CX11264,CX11271,CX11276,CX11285,CX11314,DL226,DL238,ECA36,ED3005,ED3011,ED3052,JU1172,JU1246,JU2001,JU2316,JU258,JU642,JU774,KR314,MY16,MY23,NIC166,NIC199,NIC256,NIC267,NIC3,PB306,PS2025,QG536,QG556,QG557,QX1212,QX1233,QX1791,QX1792,QX1793,QX1794
II	246615	A	G	0.0531915	B0432.7	WBGene00015188	protein_coding	3_prime_utr	LOW	NA	0.633776992275183	ED3052,NIC166,NIC199,NIC267,QG536
II	247207	T	A	0.0531915	pqn-85	WBGene00004166	protein_coding	intron	LOW	NA	0.633776992275183	ED3052,NIC166,NIC199,NIC267,QG536
II	249497	A	G	0.0851064	pqn-85	WBGene00004166	protein_coding	intron	LOW	NA	0.605493509885074	CX11264,CX11271,CX11276,CX11314,JU1172,PB306,QG557,QX1793
II	249864	G	T	0.0957447	pqn-85	WBGene00004166	protein_coding	splice_region	HIGH	NA	1.10285226467588	CX11285,DL226,ED3005,ED3011,JU2001,KR314,MY16,MY23,QX1212
II	249962	C	G	0.0531915	B0432.7	WBGene00015188	protein_coding	3_prime_utr	LOW	NA	0.633776992275183	ED3052,NIC166,NIC199,NIC267,QG536
II	250213	A	C	0.0638298	pqn-85	WBGene00004166	protein_coding	intron	LOW	NA	0.322865825106263	CX11285,DL226,ED3005,ED3011,KR314,QX1212
II	252436	C	A	0.0851064	B0432.7	WBGene00015188	protein_coding	3_prime_utr	LOW	NA	0.605493509885074	CX11264,CX11271,CX11276,CX11314,JU1172,PB306,QG557,QX1793
II	252754	G	T	0.0531915	pqn-85	WBGene00004166	protein_coding	intron	LOW	NA	0.633776992275183	ED3052,NIC166,NIC199,NIC267,QG536
II	252941	G	T	0.0531915	pqn-85	WBGene00004166	protein_coding	intron	LOW	NA	0.633776992275183	ED3052,NIC166,NIC199,NIC267,QG536
II	253650	C	A	0.0531915	pqn-85	WBGene00004166	protein_coding	intron	LOW	NA	0.633776992275183	ED3052,NIC166,NIC199,NIC267,QG536
II	254609	C	T	0.117021	B0432.7	WBGene00015188	protein_coding	3_prime_utr	LOW	NA	0.495049064070552	CB4856,CX11264,CX11271,CX11276,CX11314,JU1172,JU774,NIC3,PB306,QG557,QX1793
II	255728	A	G	0.117021	pqn-85	WBGene00004166	protein_coding	intron	LOW	NA	5.97756558671995	ECA36,ED3052,JU1246,JU2316,JU258,JU642,NIC166,NIC199,NIC256,NIC267,QG536
II	256896	A	G	0.0531915	pqn-85	WBGene00004166	protein_coding	intron	LOW	NA	0.633776992275183	ED3052,NIC166,NIC199,NIC267,QG536
II	257101	T	C	0.414894	pqn-85	WBGene00004166	protein_coding	intron	LOW	NA	3.68145508309008	CB4856,CX11254,CX11264,CX11271,CX11276,CX11285,CX11314,DL226,DL238,ECA36,ED3005,ED3011,ED3052,JU1172,JU1246,JU2001,JU2316,JU258,JU642,JU774,KR314,MY16,MY23,NIC166,NIC199,NIC256,NIC267,NIC3,PB306,PS2025,QG536,QG556,QG557,QX1212,QX1233,QX1791,QX1792,QX1793,QX1794
II	258258	C	T	0.0851064	pqn-85	WBGene00004166	protein_coding	intron	LOW	NA	0.605493509885074	CX11264,CX11271,CX11276,CX11314,JU1172,PB306,QG557,QX1793
II	258929	G	T	0.0638298	pqn-85	WBGene00004166	protein_coding	intron	LOW	NA	1.16863461843688	EG4725,JU1652,JU1896,JU323,JU847,WN2001
II	259040	C	T	0.0531915	cat-2	WBGene00000296	protein_coding	synonymous	LOW	103L	0.0370447622524789	CX11254,DL238,PS2025,QG556,QX1233
II	259424	G	T	0.0531915	cat-2	WBGene00000296	protein_coding	missense	HIGH	231Q>231H	0.633776992275183	ED3052,NIC166,NIC199,NIC267,QG536
II	260046	T	G	0.0638298	cat-2	WBGene00000296	protein_coding	splice_region	HIGH	NA	0.322865825106263	CX11285,DL226,ED3005,ED3011,KR314,QX1212
II	261335	T	A	0.0851064	pqn-85	WBGene00004166	protein_coding	intron	LOW	NA	3.06512308134995	ED3052,JU1246,JU258,JU642,NIC166,NIC199,NIC267,QG536
II	262542	T	A	0.0638298	pqn-85	WBGene00004166	protein_coding	intron	LOW	NA	0.322865825106263	CX11285,DL226,ED3005,ED3011,KR314,QX1212
II	262645	G	A	0.0957447	pqn-85	WBGene00004166	protein_coding	intron	LOW	NA	1.91704381952737	ECA36,ED3052,JU1246,JU258,JU642,NIC166,NIC199,NIC267,QG536
II	262960	C	T	0.414894	pqn-85	WBGene00004166	protein_coding	intron	LOW	NA	3.68145508309008	CB4856,CX11254,CX11264,CX11271,CX11276,CX11285,CX11314,DL226,DL238,ECA36,ED3005,ED3011,ED3052,JU1172,JU1246,JU2001,JU2316,JU258,JU642,JU774,KR314,MY16,MY23,NIC166,NIC199,NIC256,NIC267,NIC3,PB306,PS2025,QG536,QG556,QG557,QX1212,QX1233,QX1791,QX1792,QX1793,QX1794
II	263034	C	A	0.0531915	pqn-85	WBGene00004166	protein_coding	intron	LOW	NA	0.633776992275183	ED3052,NIC166,NIC199,NIC267,QG536
II	263553	A	T	0.393617	pqn-85	WBGene00004166	protein_coding	intron	LOW	NA	1.10013544808668	CB4856,CX11254,CX11264,CX11271,CX11276,CX11285,CX11314,DL226,DL238,ECA36,ED3005,ED3011,ED3052,JU1172,JU1246,JU2001,JU258,JU642,JU774,KR314,MY16,MY23,NIC166,NIC199,NIC267,NIC3,PB306,PS2025,QG536,QG556,QG557,QX1212,QX1233,QX1791,QX1792,QX1793,QX1794
II	263806	A	T	0.414894	pqn-85	WBGene00004166	protein_coding	intron	LOW	NA	3.68145508309008	CB4856,CX11254,CX11264,CX11271,CX11276,CX11285,CX11314,DL226,DL238,ECA36,ED3005,ED3011,ED3052,JU1172,JU1246,JU2001,JU2316,JU258,JU642,JU774,KR314,MY16,MY23,NIC166,NIC199,NIC256,NIC267,NIC3,PB306,PS2025,QG536,QG556,QG557,QX1212,QX1233,QX1791,QX1792,QX1793,QX1794
II	264530	T	C	0.0531915	pqn-85	WBGene00004166	protein_coding	intron	LOW	NA	0.0370447622524789	CX11254,DL238,PS2025,QG556,QX1233
II	264629	A	T	0.0638298	pqn-85	WBGene00004166	protein_coding	intron	LOW	NA	0.322865825106263	CX11285,DL226,ED3005,ED3011,KR314,QX1212
II	264638	A	T	0.308511	pqn-85	WBGene00004166	protein_coding	intron	LOW	NA	0.646759901006824	CB4856,CX11254,CX11264,CX11271,CX11276,CX11285,CX11314,DL226,DL238,ECA36,ED3005,ED3011,JU1172,JU2001,JU774,KR314,MY16,MY23,NIC3,PB306,PS2025,QG556,QG557,QX1212,QX1233,QX1791,QX1792,QX1793,QX1794
II	264639	A	T	0.297872	pqn-85	WBGene00004166	protein_coding	intron	LOW	NA	0.199334255562583	CB4856,CX11254,CX11264,CX11271,CX11276,CX11285,CX11314,DL226,DL238,ED3005,ED3011,JU1172,JU2001,JU774,KR314,MY16,MY23,NIC3,PB306,PS2025,QG556,QG557,QX1212,QX1233,QX1791,QX1792,QX1793,QX1794
II	264988	C	T	0.0638298	pqn-85	WBGene00004166	protein_coding	intron	LOW	NA	0.322865825106263	CX11285,DL226,ED3005,ED3011,KR314,QX1212
II	265014	C	G	0.0851064	pqn-85	WBGene00004166	protein_coding	intron	LOW	NA	0.605493509885074	CX11264,CX11271,CX11276,CX11314,JU1172,PB306,QG557,QX1793
II	265742	C	T	0.0531915	B0432.14	WBGene00044640	protein_coding	synonymous	LOW	68G	0.633776992275183	ED3052,NIC166,NIC199,NIC267,QG536
II	267307	G	A	0.0531915	pqn-85	WBGene00004166	protein_coding	5_prime_utr	LOW	NA	0.633776992275183	ED3052,NIC166,NIC199,NIC267,QG536
II	267361	G	A	0.0531915	B0432.7	WBGene00015188	protein_coding	missense	HIGH	830H>830Y	0.633776992275183	ED3052,NIC166,NIC199,NIC267,QG536
II	267362	C	A	0.0851064	pqn-85	WBGene00004166	protein_coding	5_prime_utr	LOW	NA	3.06512308134995	ED3052,JU1246,JU258,JU642,NIC166,NIC199,NIC267,QG536
II	267404	T	A	0.0851064	pqn-85	WBGene00004166	protein_coding	5_prime_utr	LOW	NA	0.605493509885074	CX11264,CX11271,CX11276,CX11314,JU1172,PB306,QG557,QX1793
II	267446	A	T	0.0531915	pqn-85	WBGene00004166	protein_coding	5_prime_utr	LOW	NA	0.633776992275183	ED3052,NIC166,NIC199,NIC267,QG536
II	267987	A	T	0.0851064	pqn-85	WBGene00004166	protein_coding	intron	LOW	NA	3.06512308134995	ED3052,JU1246,JU258,JU642,NIC166,NIC199,NIC267,QG536
II	268154	C	T	0.468085	pqn-85	WBGene00004166	protein_coding	intron	LOW	NA	2.65183765111714	CB4856,CX11254,CX11264,CX11271,CX11276,CX11285,CX11314,DL226,DL238,ECA36,ED3005,ED3011,ED3052,EG4725,JU1172,JU1246,JU1652,JU1896,JU2001,JU258,JU323,JU642,JU774,JU847,KR314,MY16,MY23,NIC166,NIC199,NIC256,NIC267,NIC3,PB306,PS2025,QG536,QG556,QG557,QX1212,QX1233,QX1791,QX1792,QX1793,QX1794,WN2001
II	268247	A	T	0.0531915	pqn-85	WBGene00004166	protein_coding	intron	LOW	NA	0.633776992275183	ED3052,NIC166,NIC199,NIC267,QG536
II	270051	A	C	0.0638298	pqn-85	WBGene00004166	protein_coding	intron	LOW	NA	0.322865825106263	CX11285,DL226,ED3005,ED3011,KR314,QX1212
II	270106	T	C	0.0531915	pqn-85	WBGene00004166	protein_coding	5_prime_utr	LOW	NA	0.633776992275183	ED3052,NIC166,NIC199,NIC267,QG536
II	270297	A	T	0.0531915	pqn-85	WBGene00004166	protein_coding	5_prime_utr	LOW	NA	0.633776992275183	ED3052,NIC166,NIC199,NIC267,QG536
II	271053	G	A	0.0851064	B0432.7	WBGene00015188	protein_coding	intron	LOW	NA	0.605493509885074	CX11264,CX11271,CX11276,CX11314,JU1172,PB306,QG557,QX1793
II	271136	T	C	0.0531915	B0432.7	WBGene00015188	protein_coding	intron	LOW	NA	0.633776992275183	ED3052,NIC166,NIC199,NIC267,QG536
II	272099	G	A	0.478723	B0432.7	WBGene00015188	protein_coding	intron	LOW	NA	2.14240690088578	CB4856,CX11254,CX11264,CX11271,CX11276,CX11285,CX11314,DL226,DL238,ECA36,ED3005,ED3011,ED3052,EG4725,JU1172,JU1246,JU1652,JU1896,JU2001,JU2316,JU258,JU323,JU642,JU774,JU847,KR314,MY16,MY23,NIC166,NIC199,NIC256,NIC267,NIC3,PB306,PS2025,QG536,QG556,QG557,QX1212,QX1233,QX1791,QX1792,QX1793,QX1794,WN2001
II	272177	A	T	0.414894	B0432.7	WBGene00015188	protein_coding	intron	LOW	NA	3.68145508309008	CB4856,CX11254,CX11264,CX11271,CX11276,CX11285,CX11314,DL226,DL238,ECA36,ED3005,ED3011,ED3052,JU1172,JU1246,JU2001,JU2316,JU258,JU642,JU774,KR314,MY16,MY23,NIC166,NIC199,NIC256,NIC267,NIC3,PB306,PS2025,QG536,QG556,QG557,QX1212,QX1233,QX1791,QX1792,QX1793,QX1794
II	273477	G	T	0.0531915	B0432.7	WBGene00015188	protein_coding	synonymous	LOW	67A	0.633776992275183	ED3052,NIC166,NIC199,NIC267,QG536
II	273885	C	T	0.117021	B0432.7	WBGene00015188	protein_coding	synonymous	LOW	3R	5.97756558671995	ECA36,ED3052,JU1246,JU2316,JU258,JU642,NIC166,NIC199,NIC256,NIC267,QG536
II	274062	A	T	0.0531915	NA	NA	NA	NA	NA	NA	0.633776992275183	ED3052,NIC166,NIC199,NIC267,QG536
II	274203	T	C	0.265957	NA	NA	NA	NA	NA	NA	2.30124598999282	CX11254,CX11285,DL226,DL238,ECA36,ED3005,ED3011,ED3052,JU1246,JU2001,JU2316,JU258,JU642,KR314,MY16,MY23,NIC166,NIC199,NIC256,NIC267,PS2025,QG536,QG556,QX1212,QX1233
II	274873	T	C	0.265957	NA	NA	NA	NA	NA	NA	2.30124598999282	CX11254,CX11285,DL226,DL238,ECA36,ED3005,ED3011,ED3052,JU1246,JU2001,JU2316,JU258,JU642,KR314,MY16,MY23,NIC166,NIC199,NIC256,NIC267,PS2025,QG536,QG556,QX1212,QX1233
II	275212	A	T	0.0531915	NA	NA	NA	NA	NA	NA	0.633776992275183	ED3052,NIC166,NIC199,NIC267,QG536
II	275227	T	G	0.0957447	NA	NA	NA	NA	NA	NA	1.91704381952737	ECA36,ED3052,JU1246,JU258,JU642,NIC166,NIC199,NIC267,QG536
II	275407	A	G	0.0851064	NA	NA	NA	NA	NA	NA	0.605493509885074	CX11264,CX11271,CX11276,CX11314,JU1172,PB306,QG557,QX1793
II	275508	T	C	0.0957447	NA	NA	NA	NA	NA	NA	1.91704381952737	ECA36,ED3052,JU1246,JU258,JU642,NIC166,NIC199,NIC267,QG536
II	275911	C	T	0.0638298	NA	NA	NA	NA	NA	NA	0.322865825106263	CX11285,DL226,ED3005,ED3011,KR314,QX1212
II	276364	G	A	0.0531915	B0432.8	WBGene00015189	protein_coding	intron	LOW	NA	0.633776992275183	ED3052,NIC166,NIC199,NIC267,QG536
II	276737	A	G	0.117021	B0432.8	WBGene00015189	protein_coding	3_prime_utr	LOW	NA	5.97756558671995	ECA36,ED3052,JU1246,JU2316,JU258,JU642,NIC166,NIC199,NIC256,NIC267,QG536
II	276762	A	G	0.117021	B0432.8	WBGene00015189	protein_coding	3_prime_utr	LOW	NA	5.97756558671995	ECA36,ED3052,JU1246,JU2316,JU258,JU642,NIC166,NIC199,NIC256,NIC267,QG536
II	279211	A	G	0.117021	B0432.9	WBGene00015190	protein_coding	3_prime_utr	LOW	NA	5.97756558671995	ECA36,ED3052,JU1246,JU2316,JU258,JU642,NIC166,NIC199,NIC256,NIC267,QG536
II	279850	C	T	0.0531915	B0432.9	WBGene00015190	protein_coding	3_prime_utr	LOW	NA	0.633776992275183	ED3052,NIC166,NIC199,NIC267,QG536
II	280027	G	A	0.0638298	trul-1	WBGene00015194	protein_coding	intron	LOW	NA	0.322865825106263	CX11285,DL226,ED3005,ED3011,KR314,QX1212
II	282321	G	T	0.0531915	B0432.9	WBGene00015190	protein_coding	3_prime_utr	LOW	NA	0.633776992275183	ED3052,NIC166,NIC199,NIC267,QG536
II	282964	G	A	0.0531915	trul-1	WBGene00015194	protein_coding	intron	LOW	NA	0.633776992275183	ED3052,NIC166,NIC199,NIC267,QG536
II	283320	A	C	0.117021	trul-1	WBGene00015194	protein_coding	intron	LOW	NA	5.97756558671995	ECA36,ED3052,JU1246,JU2316,JU258,JU642,NIC166,NIC199,NIC256,NIC267,QG536
II	283811	G	T	0.0531915	B0432.9	WBGene00015190	protein_coding	5_prime_utr	LOW	NA	0.633776992275183	ED3052,NIC166,NIC199,NIC267,QG536
II	284215	C	T	0.117021	B0432.10	WBGene00015191	protein_coding	intron	LOW	NA	5.97756558671995	ECA36,ED3052,JU1246,JU2316,JU258,JU642,NIC166,NIC199,NIC256,NIC267,QG536
II	284526	T	G	0.0638298	B0432.10	WBGene00015191	protein_coding	intron	LOW	NA	0.322865825106263	CX11285,DL226,ED3005,ED3011,KR314,QX1212
II	284838	T	A	0.0531915	B0432.10	WBGene00015191	protein_coding	intron	LOW	NA	0.633776992275183	ED3052,NIC166,NIC199,NIC267,QG536
II	284912	A	G	0.0531915	B0432.10	WBGene00015191	protein_coding	intron	LOW	NA	0.633776992275183	ED3052,NIC166,NIC199,NIC267,QG536
II	285353	T	A	0.0531915	B0432.10	WBGene00015191	protein_coding	synonymous	LOW	80V	0.633776992275183	ED3052,NIC166,NIC199,NIC267,QG536
II	285977	C	T	0.0531915	B0432.10	WBGene00015191	protein_coding	intron	LOW	NA	0.633776992275183	ED3052,NIC166,NIC199,NIC267,QG536
II	286637	C	T	0.0638298	misc-1	WBGene00015186	protein_coding	missense	HIGH	2S>2F	0.322865825106263	CX11285,DL226,ED3005,ED3011,KR314,QX1212
II	287101	T	A	0.0744681	misc-1	WBGene00015186	protein_coding	intron	LOW	NA	2.32052811043693	ED3052,JU2316,NIC166,NIC199,NIC256,NIC267,QG536
II	288203	T	C	0.0851064	misc-1	WBGene00015186	protein_coding	splice_region	HIGH	NA	0.605493509885074	CX11264,CX11271,CX11276,CX11314,JU1172,PB306,QG557,QX1793
II	289037	A	G	0.117021	mrpl-41	WBGene00015185	protein_coding	synonymous	LOW	33Q	5.97756558671995	ECA36,ED3052,JU1246,JU2316,JU258,JU642,NIC166,NIC199,NIC256,NIC267,QG536
II	289739	T	C	0.0638298	mrpl-41	WBGene00015185	protein_coding	intron	LOW	NA	1.16863461843688	EG4725,JU1652,JU1896,JU323,JU847,WN2001
II	289775	C	A	0.0744681	mrpl-41	WBGene00015185	protein_coding	synonymous	LOW	74V	2.32052811043693	ED3052,JU2316,NIC166,NIC199,NIC256,NIC267,QG536
II	289881	A	G	0.0744681	mrpl-41	WBGene00015185	protein_coding	intron	LOW	NA	2.32052811043693	ED3052,JU2316,NIC166,NIC199,NIC256,NIC267,QG536
II	289889	T	C	0.0744681	mrpl-41	WBGene00015185	protein_coding	intron	LOW	NA	2.32052811043693	ED3052,JU2316,NIC166,NIC199,NIC256,NIC267,QG536
II	289905	C	T	0.0744681	mrpl-41	WBGene00015185	protein_coding	intron	LOW	NA	2.32052811043693	ED3052,JU2316,NIC166,NIC199,NIC256,NIC267,QG536
II	289959	C	A	0.0744681	mrpl-41	WBGene00015185	protein_coding	intron	LOW	NA	2.32052811043693	ED3052,JU2316,NIC166,NIC199,NIC256,NIC267,QG536
II	289968	G	T	0.0744681	mrpl-41	WBGene00015185	protein_coding	splice_region	HIGH	NA	2.32052811043693	ED3052,JU2316,NIC166,NIC199,NIC256,NIC267,QG536
II	289969	T	A	0.0744681	mrpl-41	WBGene00015185	protein_coding	splice_region	HIGH	NA	2.32052811043693	ED3052,JU2316,NIC166,NIC199,NIC256,NIC267,QG536
II	290110	A	G	0.0531915	mrpl-41	WBGene00015185	protein_coding	intron	LOW	NA	4.08774041767042	ED3052,JU2316,NIC256,NIC267,QG536
II	290119	T	A	0.0531915	mrpl-41	WBGene00015185	protein_coding	intron	LOW	NA	4.08774041767042	ED3052,JU2316,NIC256,NIC267,QG536
II	290129	T	A	0.0531915	mrpl-41	WBGene00015185	protein_coding	intron	LOW	NA	4.08774041767042	ED3052,JU2316,NIC256,NIC267,QG536
II	290173	C	T	0.0744681	mrpl-41	WBGene00015185	protein_coding	intron	LOW	NA	2.32052811043693	ED3052,JU2316,NIC166,NIC199,NIC256,NIC267,QG536
II	290230	T	A	0.0744681	mrpl-41	WBGene00015185	protein_coding	synonymous	LOW	156A	2.32052811043693	ED3052,JU2316,NIC166,NIC199,NIC256,NIC267,QG536
II	290242	C	T	0.0744681	mrpl-41	WBGene00015185	protein_coding	synonymous	LOW	160F	2.32052811043693	ED3052,JU2316,NIC166,NIC199,NIC256,NIC267,QG536
II	290307	G	T	0.0744681	mrpl-41	WBGene00015185	protein_coding	3_prime_utr	LOW	NA	2.32052811043693	ED3052,JU2316,NIC166,NIC199,NIC256,NIC267,QG536
II	290327	A	G	0.0744681	mrpl-41	WBGene00015185	protein_coding	3_prime_utr	LOW	NA	2.32052811043693	ED3052,JU2316,NIC166,NIC199,NIC256,NIC267,QG536
II	290329	A	G	0.0744681	mrpl-41	WBGene00015185	protein_coding	3_prime_utr	LOW	NA	2.32052811043693	ED3052,JU2316,NIC166,NIC199,NIC256,NIC267,QG536
II	290381	A	G	0.0531915	mrpl-41	WBGene00015185	protein_coding	3_prime_utr	LOW	NA	0.633776992275183	ED3052,NIC166,NIC199,NIC267,QG536
II	290408	A	T	0.0744681	NA	NA	NA	NA	NA	NA	2.32052811043693	ED3052,JU2316,NIC166,NIC199,NIC256,NIC267,QG536
II	290441	T	A	0.0744681	NA	NA	NA	NA	NA	NA	2.32052811043693	ED3052,JU2316,NIC166,NIC199,NIC256,NIC267,QG536
II	290750	T	G	0.0744681	djr-1.1	WBGene00015184	protein_coding	intron	LOW	NA	2.32052811043693	ED3052,JU2316,NIC166,NIC199,NIC256,NIC267,QG536
II	290756	G	A	0.0744681	djr-1.1	WBGene00015184	protein_coding	intron	LOW	NA	2.32052811043693	ED3052,JU2316,NIC166,NIC199,NIC256,NIC267,QG536
II	290892	T	G	0.0744681	djr-1.1	WBGene00015184	protein_coding	intron	LOW	NA	2.32052811043693	ED3052,JU2316,NIC166,NIC199,NIC256,NIC267,QG536
II	291005	T	C	0.0744681	djr-1.1	WBGene00015184	protein_coding	synonymous	LOW	68D	2.32052811043693	ED3052,JU2316,NIC166,NIC199,NIC256,NIC267,QG536
II	291072	G	A	0.117021	djr-1.1	WBGene00015184	protein_coding	missense	HIGH	91V>91I	0.495049064070552	CB4856,CX11264,CX11271,CX11276,CX11314,JU1172,JU774,NIC3,PB306,QG557,QX1793
II	291104	G	C	0.0744681	djr-1.1	WBGene00015184	protein_coding	synonymous	LOW	101L	2.32052811043693	ED3052,JU2316,NIC166,NIC199,NIC256,NIC267,QG536
II	291137	C	T	0.0744681	djr-1.1	WBGene00015184	protein_coding	synonymous	LOW	112L	2.32052811043693	ED3052,JU2316,NIC166,NIC199,NIC256,NIC267,QG536
II	291212	A	G	0.0744681	djr-1.1	WBGene00015184	protein_coding	splice_region	HIGH	NA	2.32052811043693	ED3052,JU2316,NIC166,NIC199,NIC256,NIC267,QG536
II	291370	G	A	0.0744681	djr-1.1	WBGene00015184	protein_coding	intron	LOW	NA	2.32052811043693	ED3052,JU2316,NIC166,NIC199,NIC256,NIC267,QG536
II	291400	G	A	0.0744681	djr-1.1	WBGene00015184	protein_coding	intron	LOW	NA	2.32052811043693	ED3052,JU2316,NIC166,NIC199,NIC256,NIC267,QG536
II	291410	T	C	0.0744681	djr-1.1	WBGene00015184	protein_coding	intron	LOW	NA	2.32052811043693	ED3052,JU2316,NIC166,NIC199,NIC256,NIC267,QG536
II	291421	A	T	0.0744681	djr-1.1	WBGene00015184	protein_coding	intron	LOW	NA	2.32052811043693	ED3052,JU2316,NIC166,NIC199,NIC256,NIC267,QG536
II	291425	A	G	0.0744681	djr-1.1	WBGene00015184	protein_coding	intron	LOW	NA	2.32052811043693	ED3052,JU2316,NIC166,NIC199,NIC256,NIC267,QG536
II	291490	G	T	0.0744681	djr-1.1	WBGene00015184	protein_coding	intron	LOW	NA	2.32052811043693	ED3052,JU2316,NIC166,NIC199,NIC256,NIC267,QG536
II	291653	T	C	0.0744681	djr-1.1	WBGene00015184	protein_coding	synonymous	LOW	162F	2.32052811043693	ED3052,JU2316,NIC166,NIC199,NIC256,NIC267,QG536
II	291689	C	A	0.0744681	djr-1.1	WBGene00015184	protein_coding	missense	HIGH	174D>174E	2.32052811043693	ED3052,JU2316,NIC166,NIC199,NIC256,NIC267,QG536
II	291701	C	T	0.0744681	djr-1.1	WBGene00015184	protein_coding	synonymous	LOW	178S	2.32052811043693	ED3052,JU2316,NIC166,NIC199,NIC256,NIC267,QG536
II	291704	T	C	0.0744681	djr-1.1	WBGene00015184	protein_coding	synonymous	LOW	179L	2.32052811043693	ED3052,JU2316,NIC166,NIC199,NIC256,NIC267,QG536
II	291725	G	A	0.0531915	djr-1.1	WBGene00015184	protein_coding	synonymous	LOW	186K	0.633776992275183	ED3052,NIC166,NIC199,NIC267,QG536
II	291750	C	T	0.0744681	djr-1.1	WBGene00015184	protein_coding	3_prime_utr	LOW	NA	2.32052811043693	ED3052,JU2316,NIC166,NIC199,NIC256,NIC267,QG536
II	291852	T	A	0.0744681	djr-1.1	WBGene00015184	protein_coding	3_prime_utr	LOW	NA	2.32052811043693	ED3052,JU2316,NIC166,NIC199,NIC256,NIC267,QG536
II	291961	A	G	0.0531915	NA	NA	NA	NA	NA	NA	0.633776992275183	ED3052,NIC166,NIC199,NIC267,QG536
II	291978	C	T	0.0744681	NA	NA	NA	NA	NA	NA	2.32052811043693	ED3052,JU2316,NIC166,NIC199,NIC256,NIC267,QG536
II	292065	T	A	0.0744681	NA	NA	NA	NA	NA	NA	2.32052811043693	ED3052,JU2316,NIC166,NIC199,NIC256,NIC267,QG536
II	292202	A	T	0.0531915	NA	NA	NA	NA	NA	NA	0.633776992275183	ED3052,NIC166,NIC199,NIC267,QG536
II	292434	T	C	0.0744681	NA	NA	NA	NA	NA	NA	2.32052811043693	ED3052,JU2316,NIC166,NIC199,NIC256,NIC267,QG536
II	292538	A	C	0.0744681	NA	NA	NA	NA	NA	NA	2.32052811043693	ED3052,JU2316,NIC166,NIC199,NIC256,NIC267,QG536
II	292628	C	A	0.0744681	NA	NA	NA	NA	NA	NA	2.32052811043693	ED3052,JU2316,NIC166,NIC199,NIC256,NIC267,QG536
II	292762	G	A	0.0744681	NA	NA	NA	NA	NA	NA	2.32052811043693	ED3052,JU2316,NIC166,NIC199,NIC256,NIC267,QG536
II	292790	T	G	0.0744681	NA	NA	NA	NA	NA	NA	2.32052811043693	ED3052,JU2316,NIC166,NIC199,NIC256,NIC267,QG536
II	292814	G	A	0.0638298	NA	NA	NA	NA	NA	NA	0.322865825106263	CX11285,DL226,ED3005,ED3011,KR314,QX1212
II	292869	A	C	0.0744681	NA	NA	NA	NA	NA	NA	2.32052811043693	ED3052,JU2316,NIC166,NIC199,NIC256,NIC267,QG536
II	293043	G	C	0.0744681	NA	NA	NA	NA	NA	NA	2.32052811043693	ED3052,JU2316,NIC166,NIC199,NIC256,NIC267,QG536
II	293091	G	A	0.0744681	NA	NA	NA	NA	NA	NA	2.32052811043693	ED3052,JU2316,NIC166,NIC199,NIC256,NIC267,QG536
II	293199	T	C	0.0744681	NA	NA	NA	NA	NA	NA	2.32052811043693	ED3052,JU2316,NIC166,NIC199,NIC256,NIC267,QG536
II	293219	G	C	0.0744681	NA	NA	NA	NA	NA	NA	2.32052811043693	ED3052,JU2316,NIC166,NIC199,NIC256,NIC267,QG536
II	293233	A	T	0.0744681	NA	NA	NA	NA	NA	NA	2.32052811043693	ED3052,JU2316,NIC166,NIC199,NIC256,NIC267,QG536
II	293284	T	C	0.0744681	NA	NA	NA	NA	NA	NA	2.32052811043693	ED3052,JU2316,NIC166,NIC199,NIC256,NIC267,QG536
II	293290	T	A	0.0744681	NA	NA	NA	NA	NA	NA	2.32052811043693	ED3052,JU2316,NIC166,NIC199,NIC256,NIC267,QG536
II	293310	T	A	0.0531915	NA	NA	NA	NA	NA	NA	0.633776992275183	ED3052,NIC166,NIC199,NIC267,QG536
II	293315	G	A	0.0744681	NA	NA	NA	NA	NA	NA	2.32052811043693	ED3052,JU2316,NIC166,NIC199,NIC256,NIC267,QG536
II	293363	T	C	0.0744681	NA	NA	NA	NA	NA	NA	2.32052811043693	ED3052,JU2316,NIC166,NIC199,NIC256,NIC267,QG536
II	293407	G	T	0.0744681	NA	NA	NA	NA	NA	NA	2.32052811043693	ED3052,JU2316,NIC166,NIC199,NIC256,NIC267,QG536
II	293482	G	C	0.0744681	NA	NA	NA	NA	NA	NA	2.32052811043693	ED3052,JU2316,NIC166,NIC199,NIC256,NIC267,QG536
II	293490	G	T	0.0744681	NA	NA	NA	NA	NA	NA	2.32052811043693	ED3052,JU2316,NIC166,NIC199,NIC256,NIC267,QG536
II	293543	C	T	0.0744681	NA	NA	NA	NA	NA	NA	2.32052811043693	ED3052,JU2316,NIC166,NIC199,NIC256,NIC267,QG536
II	293644	C	T	0.138298	NA	NA	NA	NA	NA	NA	1.50809144228834	CX11285,DL226,ED3005,ED3011,ED3052,JU2316,KR314,NIC166,NIC199,NIC256,NIC267,QG536,QX1212
II	293698	T	C	0.0744681	NA	NA	NA	NA	NA	NA	2.32052811043693	ED3052,JU2316,NIC166,NIC199,NIC256,NIC267,QG536
II	293717	C	T	0.0744681	NA	NA	NA	NA	NA	NA	2.32052811043693	ED3052,JU2316,NIC166,NIC199,NIC256,NIC267,QG536
II	293778	T	C	0.0744681	NA	NA	NA	NA	NA	NA	2.32052811043693	ED3052,JU2316,NIC166,NIC199,NIC256,NIC267,QG536
II	293954	C	T	0.0744681	NA	NA	NA	@294552	Linker	NA	2.32052811043693	ED3052,JU2316,NIC166,NIC199,NIC256,NIC267,QG536
II	293958	C	G	0.0744681	NA	NA	NA	@294552	Linker	NA	2.32052811043693	ED3052,JU2316,NIC166,NIC199,NIC256,NIC267,QG536
II	293977	G	T	0.0744681	NA	NA	NA	@294552	Linker	NA	2.32052811043693	ED3052,JU2316,NIC166,NIC199,NIC256,NIC267,QG536
II	294051	A	T	0.0744681	B0432.11	WBGene00015192	protein_coding	splice_region	HIGH	NA	2.32052811043693	ED3052,JU2316,NIC166,NIC199,NIC256,NIC267,QG536
II	294236	T	C	0.414894	NA	NA	NA	@294552	Linker	NA	3.68145508309008	CB4856,CX11254,CX11264,CX11271,CX11276,CX11285,CX11314,DL226,DL238,ECA36,ED3005,ED3011,ED3052,JU1172,JU1246,JU2001,JU2316,JU258,JU642,JU774,KR314,MY16,MY23,NIC166,NIC199,NIC256,NIC267,NIC3,PB306,PS2025,QG536,QG556,QG557,QX1212,QX1233,QX1791,QX1792,QX1793,QX1794
II	294284	G	A	0.0744681	B0432.11	WBGene00015192	protein_coding	splice_region	HIGH	NA	2.32052811043693	ED3052,JU2316,NIC166,NIC199,NIC256,NIC267,QG536
II	294304	A	C	0.0744681	NA	NA	NA	@294552	Linker	NA	2.32052811043693	ED3052,JU2316,NIC166,NIC199,NIC256,NIC267,QG536
II	294310	C	T	0.0744681	NA	NA	NA	@294552	Linker	NA	2.32052811043693	ED3052,JU2316,NIC166,NIC199,NIC256,NIC267,QG536
II	294375	T	C	0.0744681	NA	NA	NA	@294552	Linker	NA	2.32052811043693	ED3052,JU2316,NIC166,NIC199,NIC256,NIC267,QG536
II	294473	A	T	0.117021	B0432.11	WBGene00015192	protein_coding	intron	LOW	NA	5.97756558671995	ECA36,ED3052,JU1246,JU2316,JU258,JU642,NIC166,NIC199,NIC256,NIC267,QG536
II	294498	C	T	0.0531915	B0432.11	WBGene00015192	protein_coding	splice_region	HIGH	NA	0.633776992275183	ED3052,NIC166,NIC199,NIC267,QG536
II	294703	T	A	0.117021	B0432.11	WBGene00015192	protein_coding	5_prime_utr	LOW	NA	5.97756558671995	ECA36,ED3052,JU1246,JU2316,JU258,JU642,NIC166,NIC199,NIC256,NIC267,QG536
II	294736	A	G	0.0744681	NA	NA	NA	NA	NA	NA	2.32052811043693	ED3052,JU2316,NIC166,NIC199,NIC256,NIC267,QG536
II	294773	G	C	0.0531915	NA	NA	NA	NA	NA	NA	0.633776992275183	ED3052,NIC166,NIC199,NIC267,QG536
II	294800	G	A	0.0744681	NA	NA	NA	NA	NA	NA	2.32052811043693	ED3052,JU2316,NIC166,NIC199,NIC256,NIC267,QG536
II	294819	T	A	0.414894	NA	NA	NA	NA	NA	NA	3.68145508309008	CB4856,CX11254,CX11264,CX11271,CX11276,CX11285,CX11314,DL226,DL238,ECA36,ED3005,ED3011,ED3052,JU1172,JU1246,JU2001,JU2316,JU258,JU642,JU774,KR314,MY16,MY23,NIC166,NIC199,NIC256,NIC267,NIC3,PB306,PS2025,QG536,QG556,QG557,QX1212,QX1233,QX1791,QX1792,QX1793,QX1794
II	294904	G	A	0.0744681	NA	NA	NA	NA	NA	NA	2.32052811043693	ED3052,JU2316,NIC166,NIC199,NIC256,NIC267,QG536
II	294919	C	A	0.0744681	NA	NA	NA	NA	NA	NA	2.32052811043693	ED3052,JU2316,NIC166,NIC199,NIC256,NIC267,QG536
II	295054	C	A	0.0744681	NA	NA	NA	NA	NA	NA	2.32052811043693	ED3052,JU2316,NIC166,NIC199,NIC256,NIC267,QG536
II	295094	A	G	0.0744681	NA	NA	NA	NA	NA	NA	2.32052811043693	ED3052,JU2316,NIC166,NIC199,NIC256,NIC267,QG536
II	295098	T	C	0.0744681	NA	NA	NA	NA	NA	NA	2.32052811043693	ED3052,JU2316,NIC166,NIC199,NIC256,NIC267,QG536
II	295101	C	T	0.0744681	NA	NA	NA	NA	NA	NA	2.32052811043693	ED3052,JU2316,NIC166,NIC199,NIC256,NIC267,QG536
II	295107	T	C	0.0744681	NA	NA	NA	NA	NA	NA	2.32052811043693	ED3052,JU2316,NIC166,NIC199,NIC256,NIC267,QG536
II	295108	T	C	0.0744681	NA	NA	NA	NA	NA	NA	2.32052811043693	ED3052,JU2316,NIC166,NIC199,NIC256,NIC267,QG536
II	295142	C	A	0.0744681	NA	NA	NA	NA	NA	NA	2.32052811043693	ED3052,JU2316,NIC166,NIC199,NIC256,NIC267,QG536
II	295152	T	A	0.0744681	NA	NA	NA	NA	NA	NA	2.32052811043693	ED3052,JU2316,NIC166,NIC199,NIC256,NIC267,QG536
II	295215	A	G	0.0744681	NA	NA	NA	NA	NA	NA	2.32052811043693	ED3052,JU2316,NIC166,NIC199,NIC256,NIC267,QG536
II	295325	T	C	0.0744681	NA	NA	NA	NA	NA	NA	2.32052811043693	ED3052,JU2316,NIC166,NIC199,NIC256,NIC267,QG536
II	295351	G	A	0.0744681	NA	NA	NA	NA	NA	NA	2.32052811043693	ED3052,JU2316,NIC166,NIC199,NIC256,NIC267,QG536
II	295383	A	C	0.0744681	NA	NA	NA	NA	NA	NA	2.32052811043693	ED3052,JU2316,NIC166,NIC199,NIC256,NIC267,QG536
II	295384	T	A	0.0744681	NA	NA	NA	NA	NA	NA	2.32052811043693	ED3052,JU2316,NIC166,NIC199,NIC256,NIC267,QG536
II	295392	C	T	0.117021	NA	NA	NA	NA	NA	NA	5.97756558671995	ECA36,ED3052,JU1246,JU2316,JU258,JU642,NIC166,NIC199,NIC256,NIC267,QG536
II	295497	A	G	0.0744681	NA	NA	NA	NA	NA	NA	2.32052811043693	ED3052,JU2316,NIC166,NIC199,NIC256,NIC267,QG536
II	295528	A	C	0.414894	NA	NA	NA	NA	NA	NA	3.68145508309008	CB4856,CX11254,CX11264,CX11271,CX11276,CX11285,CX11314,DL226,DL238,ECA36,ED3005,ED3011,ED3052,JU1172,JU1246,JU2001,JU2316,JU258,JU642,JU774,KR314,MY16,MY23,NIC166,NIC199,NIC256,NIC267,NIC3,PB306,PS2025,QG536,QG556,QG557,QX1212,QX1233,QX1791,QX1792,QX1793,QX1794
II	295738	C	T	0.0744681	NA	NA	NA	NA	NA	NA	2.32052811043693	ED3052,JU2316,NIC166,NIC199,NIC256,NIC267,QG536
II	295769	T	A	0.0744681	NA	NA	NA	NA	NA	NA	2.32052811043693	ED3052,JU2316,NIC166,NIC199,NIC256,NIC267,QG536
II	295772	A	G	0.0851064	NA	NA	NA	NA	NA	NA	1.04328922471951	ECA36,ED3052,JU2316,NIC166,NIC199,NIC256,NIC267,QG536
II	295805	C	T	0.0744681	NA	NA	NA	NA	NA	NA	2.32052811043693	ED3052,JU2316,NIC166,NIC199,NIC256,NIC267,QG536
II	295855	C	G	0.0531915	NA	NA	NA	NA	NA	NA	0.633776992275183	ED3052,NIC166,NIC199,NIC267,QG536
II	295874	C	T	0.0531915	NA	NA	NA	NA	NA	NA	0.633776992275183	ED3052,NIC166,NIC199,NIC267,QG536
II	296041	A	G	0.0744681	NA	NA	NA	NA	NA	NA	2.32052811043693	ED3052,JU2316,NIC166,NIC199,NIC256,NIC267,QG536
II	296234	C	A	0.0744681	clec-117	WBGene00015193	protein_coding	3_prime_utr	LOW	NA	2.32052811043693	ED3052,JU2316,NIC166,NIC199,NIC256,NIC267,QG536
II	296245	C	T	0.0744681	clec-117	WBGene00015193	protein_coding	3_prime_utr	LOW	NA	2.32052811043693	ED3052,JU2316,NIC166,NIC199,NIC256,NIC267,QG536
II	296345	A	G	0.0744681	clec-117	WBGene00015193	protein_coding	synonymous	LOW	168D	2.32052811043693	ED3052,JU2316,NIC166,NIC199,NIC256,NIC267,QG536
II	296639	A	G	0.0744681	clec-117	WBGene00015193	protein_coding	splice_region	HIGH	NA	2.32052811043693	ED3052,JU2316,NIC166,NIC199,NIC256,NIC267,QG536
II	296788	A	C	0.0744681	clec-117	WBGene00015193	protein_coding	intron	LOW	NA	2.32052811043693	ED3052,JU2316,NIC166,NIC199,NIC256,NIC267,QG536
II	296836	C	T	0.0851064	clec-117	WBGene00015193	protein_coding	missense	HIGH	59A>59T	0.605493509885074	CX11264,CX11271,CX11276,CX11314,JU1172,PB306,QG557,QX1793
II	296930	T	C	0.0744681	clec-117	WBGene00015193	protein_coding	synonymous	LOW	27R	2.32052811043693	ED3052,JU2316,NIC166,NIC199,NIC256,NIC267,QG536
II	297001	C	T	0.0851064	clec-117	WBGene00015193	protein_coding	missense	HIGH	4A>4T	1.04328922471951	ECA36,ED3052,JU2316,NIC166,NIC199,NIC256,NIC267,QG536
II	297065	G	A	0.0744681	NA	NA	NA	NA	NA	NA	2.32052811043693	ED3052,JU2316,NIC166,NIC199,NIC256,NIC267,QG536
II	297148	G	T	0.0744681	NA	NA	NA	NA	NA	NA	2.32052811043693	ED3052,JU2316,NIC166,NIC199,NIC256,NIC267,QG536
II	297218	C	A	0.0744681	NA	NA	NA	NA	NA	NA	2.32052811043693	ED3052,JU2316,NIC166,NIC199,NIC256,NIC267,QG536
II	297331	T	A	0.0531915	NA	NA	NA	NA	NA	NA	0.633776992275183	ED3052,NIC166,NIC199,NIC267,QG536
II	297342	C	A	0.0744681	NA	NA	NA	NA	NA	NA	2.32052811043693	ED3052,JU2316,NIC166,NIC199,NIC256,NIC267,QG536
II	297345	C	T	0.0744681	NA	NA	NA	NA	NA	NA	2.32052811043693	ED3052,JU2316,NIC166,NIC199,NIC256,NIC267,QG536
II	297367	C	T	0.0744681	NA	NA	NA	NA	NA	NA	2.32052811043693	ED3052,JU2316,NIC166,NIC199,NIC256,NIC267,QG536
II	297407	C	A	0.0744681	B0432.1	WBGene00015183	protein_coding	synonymous	LOW	3A	2.32052811043693	ED3052,JU2316,NIC166,NIC199,NIC256,NIC267,QG536
II	297432	T	G	0.117021	B0432.1	WBGene00015183	protein_coding	missense	HIGH	12S>12A	5.97756558671995	ECA36,ED3052,JU1246,JU2316,JU258,JU642,NIC166,NIC199,NIC256,NIC267,QG536
II	297488	T	C	0.0744681	B0432.1	WBGene00015183	protein_coding	synonymous	LOW	30F	2.32052811043693	ED3052,JU2316,NIC166,NIC199,NIC256,NIC267,QG536
II	297500	T	C	0.0744681	B0432.1	WBGene00015183	protein_coding	synonymous	LOW	34I	2.32052811043693	ED3052,JU2316,NIC166,NIC199,NIC256,NIC267,QG536
II	297515	T	C	0.117021	B0432.1	WBGene00015183	protein_coding	synonymous	LOW	39F	5.97756558671995	ECA36,ED3052,JU1246,JU2316,JU258,JU642,NIC166,NIC199,NIC256,NIC267,QG536
II	297622	C	T	0.0744681	B0432.1	WBGene00015183	protein_coding	intron	LOW	NA	2.32052811043693	ED3052,JU2316,NIC166,NIC199,NIC256,NIC267,QG536
II	297654	C	T	0.0744681	B0432.1	WBGene00015183	protein_coding	intron	LOW	NA	2.32052811043693	ED3052,JU2316,NIC166,NIC199,NIC256,NIC267,QG536
II	297685	C	A	0.0744681	B0432.1	WBGene00015183	protein_coding	intron	LOW	NA	2.32052811043693	ED3052,JU2316,NIC166,NIC199,NIC256,NIC267,QG536
II	297692	C	T	0.0744681	B0432.1	WBGene00015183	protein_coding	intron	LOW	NA	2.32052811043693	ED3052,JU2316,NIC166,NIC199,NIC256,NIC267,QG536
II	297824	T	A	0.0744681	B0432.1	WBGene00015183	protein_coding	intron	LOW	NA	2.32052811043693	ED3052,JU2316,NIC166,NIC199,NIC256,NIC267,QG536
II	297885	A	C	0.0744681	B0432.1	WBGene00015183	protein_coding	intron	LOW	NA	2.32052811043693	ED3052,JU2316,NIC166,NIC199,NIC256,NIC267,QG536
II	298026	T	A	0.0744681	B0432.1	WBGene00015183	protein_coding	intron	LOW	NA	2.32052811043693	ED3052,JU2316,NIC166,NIC199,NIC256,NIC267,QG536
II	298028	A	T	0.0531915	B0432.1	WBGene00015183	protein_coding	intron	LOW	NA	0.633776992275183	ED3052,NIC166,NIC199,NIC267,QG536
II	298030	C	T	0.0531915	B0432.1	WBGene00015183	protein_coding	intron	LOW	NA	0.633776992275183	ED3052,NIC166,NIC199,NIC267,QG536
II	298032	C	T	0.0531915	B0432.1	WBGene00015183	protein_coding	intron	LOW	NA	0.633776992275183	ED3052,NIC166,NIC199,NIC267,QG536
II	298090	G	A	0.0531915	B0432.1	WBGene00015183	protein_coding	intron	LOW	NA	0.633776992275183	ED3052,NIC166,NIC199,NIC267,QG536
II	298217	T	C	0.0744681	B0432.1	WBGene00015183	protein_coding	intron	LOW	NA	2.32052811043693	ED3052,JU2316,NIC166,NIC199,NIC256,NIC267,QG536
II	298280	T	A	0.0744681	B0432.1	WBGene00015183	protein_coding	intron	LOW	NA	2.32052811043693	ED3052,JU2316,NIC166,NIC199,NIC256,NIC267,QG536
II	298403	T	C	0.0744681	B0432.1	WBGene00015183	protein_coding	intron	LOW	NA	2.32052811043693	ED3052,JU2316,NIC166,NIC199,NIC256,NIC267,QG536
II	298518	T	G	0.0851064	B0432.1	WBGene00015183	protein_coding	intron	LOW	NA	1.04328922471951	ECA36,ED3052,JU2316,NIC166,NIC199,NIC256,NIC267,QG536
II	298554	A	T	0.0744681	B0432.1	WBGene00015183	protein_coding	intron	LOW	NA	2.32052811043693	ED3052,JU2316,NIC166,NIC199,NIC256,NIC267,QG536
II	298559	T	C	0.0744681	B0432.1	WBGene00015183	protein_coding	intron	LOW	NA	2.32052811043693	ED3052,JU2316,NIC166,NIC199,NIC256,NIC267,QG536
II	298573	A	G	0.0744681	B0432.1	WBGene00015183	protein_coding	intron	LOW	NA	2.32052811043693	ED3052,JU2316,NIC166,NIC199,NIC256,NIC267,QG536
II	298624	A	G	0.0744681	B0432.1	WBGene00015183	protein_coding	intron	LOW	NA	2.32052811043693	ED3052,JU2316,NIC166,NIC199,NIC256,NIC267,QG536
II	298641	G	C	0.0744681	B0432.1	WBGene00015183	protein_coding	intron	LOW	NA	2.32052811043693	ED3052,JU2316,NIC166,NIC199,NIC256,NIC267,QG536
II	298658	C	T	0.0744681	B0432.1	WBGene00015183	protein_coding	intron	LOW	NA	2.32052811043693	ED3052,JU2316,NIC166,NIC199,NIC256,NIC267,QG536
II	298659	G	T	0.0744681	B0432.1	WBGene00015183	protein_coding	intron	LOW	NA	2.32052811043693	ED3052,JU2316,NIC166,NIC199,NIC256,NIC267,QG536
II	298668	G	A	0.0744681	B0432.1	WBGene00015183	protein_coding	intron	LOW	NA	2.32052811043693	ED3052,JU2316,NIC166,NIC199,NIC256,NIC267,QG536
II	298706	C	T	0.0744681	B0432.1	WBGene00015183	protein_coding	intron	LOW	NA	2.32052811043693	ED3052,JU2316,NIC166,NIC199,NIC256,NIC267,QG536
II	298713	G	T	0.0744681	B0432.1	WBGene00015183	protein_coding	intron	LOW	NA	2.32052811043693	ED3052,JU2316,NIC166,NIC199,NIC256,NIC267,QG536
II	298726	C	T	0.0744681	B0432.1	WBGene00015183	protein_coding	intron	LOW	NA	2.32052811043693	ED3052,JU2316,NIC166,NIC199,NIC256,NIC267,QG536
II	298728	T	C	0.0744681	B0432.1	WBGene00015183	protein_coding	intron	LOW	NA	2.32052811043693	ED3052,JU2316,NIC166,NIC199,NIC256,NIC267,QG536
II	298733	T	A	0.0744681	B0432.1	WBGene00015183	protein_coding	intron	LOW	NA	2.32052811043693	ED3052,JU2316,NIC166,NIC199,NIC256,NIC267,QG536
II	298734	T	A	0.0744681	B0432.1	WBGene00015183	protein_coding	intron	LOW	NA	2.32052811043693	ED3052,JU2316,NIC166,NIC199,NIC256,NIC267,QG536
II	298737	T	G	0.0744681	B0432.1	WBGene00015183	protein_coding	intron	LOW	NA	2.32052811043693	ED3052,JU2316,NIC166,NIC199,NIC256,NIC267,QG536
II	298743	C	A	0.0744681	B0432.1	WBGene00015183	protein_coding	intron	LOW	NA	2.32052811043693	ED3052,JU2316,NIC166,NIC199,NIC256,NIC267,QG536
II	298766	C	T	0.0744681	B0432.1	WBGene00015183	protein_coding	intron	LOW	NA	2.32052811043693	ED3052,JU2316,NIC166,NIC199,NIC256,NIC267,QG536
II	298786	T	A	0.0744681	B0432.1	WBGene00015183	protein_coding	intron	LOW	NA	2.32052811043693	ED3052,JU2316,NIC166,NIC199,NIC256,NIC267,QG536
II	298790	A	C	0.0744681	B0432.1	WBGene00015183	protein_coding	intron	LOW	NA	2.32052811043693	ED3052,JU2316,NIC166,NIC199,NIC256,NIC267,QG536
II	298793	A	G	0.0531915	B0432.1	WBGene00015183	protein_coding	intron	LOW	NA	0.633776992275183	ED3052,NIC166,NIC199,NIC267,QG536
II	298804	A	G	0.0744681	B0432.1	WBGene00015183	protein_coding	intron	LOW	NA	2.32052811043693	ED3052,JU2316,NIC166,NIC199,NIC256,NIC267,QG536
II	298813	A	C	0.0744681	B0432.1	WBGene00015183	protein_coding	intron	LOW	NA	2.32052811043693	ED3052,JU2316,NIC166,NIC199,NIC256,NIC267,QG536
II	299088	C	T	0.0744681	B0432.1	WBGene00015183	protein_coding	synonymous	LOW	134F	2.32052811043693	ED3052,JU2316,NIC166,NIC199,NIC256,NIC267,QG536
II	299346	T	A	0.0744681	B0432.1	WBGene00015183	protein_coding	missense	HIGH	205M>205K	2.32052811043693	ED3052,JU2316,NIC166,NIC199,NIC256,NIC267,QG536
II	299603	A	G	0.0744681	B0432.1	WBGene00015183	protein_coding	synonymous	LOW	275A	2.32052811043693	ED3052,JU2316,NIC166,NIC199,NIC256,NIC267,QG536
II	299636	C	T	0.0744681	B0432.1	WBGene00015183	protein_coding	synonymous	LOW	286R	2.32052811043693	ED3052,JU2316,NIC166,NIC199,NIC256,NIC267,QG536
II	299870	A	G	0.0744681	NA	NA	NA	NA	NA	NA	2.32052811043693	ED3052,JU2316,NIC166,NIC199,NIC256,NIC267,QG536
II	299903	G	T	0.0744681	NA	NA	NA	NA	NA	NA	2.32052811043693	ED3052,JU2316,NIC166,NIC199,NIC256,NIC267,QG536
II	300027	G	T	0.0744681	NA	NA	NA	@299999	Linker	NA	2.32052811043693	ED3052,JU2316,NIC166,NIC199,NIC256,NIC267,QG536
II	300116	G	A	0.117021	K01A2.6	WBGene00019281	protein_coding	intron	LOW	NA	5.97756558671995	ECA36,ED3052,JU1246,JU2316,JU258,JU642,NIC166,NIC199,NIC256,NIC267,QG536
II	300553	A	T	0.0638298	K01A2.6	WBGene00019281	protein_coding	intron	LOW	NA	1.31220410340878	ED3052,JU2316,NIC166,NIC199,NIC267,QG536
II	300690	T	C	0.0744681	NA	NA	NA	@299999	Linker	NA	2.32052811043693	ED3052,JU2316,NIC166,NIC199,NIC256,NIC267,QG536
II	300691	T	C	0.0744681	NA	NA	NA	@299999	Linker	NA	2.32052811043693	ED3052,JU2316,NIC166,NIC199,NIC256,NIC267,QG536
II	300765	T	C	0.414894	NA	NA	NA	@300728	Linker	NA	3.68145508309008	CB4856,CX11254,CX11264,CX11271,CX11276,CX11285,CX11314,DL226,DL238,ECA36,ED3005,ED3011,ED3052,JU1172,JU1246,JU2001,JU2316,JU258,JU642,JU774,KR314,MY16,MY23,NIC166,NIC199,NIC256,NIC267,NIC3,PB306,PS2025,QG536,QG556,QG557,QX1212,QX1233,QX1791,QX1792,QX1793,QX1794
II	300821	T	C	0.0531915	K01A2.6	WBGene00019281	protein_coding	3_prime_utr	LOW	NA	0.633776992275183	ED3052,NIC166,NIC199,NIC267,QG536
II	300843	C	T	0.0744681	K01A2.6	WBGene00019281	protein_coding	3_prime_utr	LOW	NA	2.32052811043693	ED3052,JU2316,NIC166,NIC199,NIC256,NIC267,QG536
II	300849	G	A	0.0744681	K01A2.6	WBGene00019281	protein_coding	3_prime_utr	LOW	NA	2.32052811043693	ED3052,JU2316,NIC166,NIC199,NIC256,NIC267,QG536
II	300923	A	G	0.0851064	K01A2.6	WBGene00019281	protein_coding	3_prime_utr	LOW	NA	1.04328922471951	ECA36,ED3052,JU2316,NIC166,NIC199,NIC256,NIC267,QG536
II	300949	A	T	0.0744681	K01A2.6	WBGene00019281	protein_coding	3_prime_utr	LOW	NA	2.32052811043693	ED3052,JU2316,NIC166,NIC199,NIC256,NIC267,QG536
II	301013	T	C	0.0744681	NA	NA	NA	NA	NA	NA	2.32052811043693	ED3052,JU2316,NIC166,NIC199,NIC256,NIC267,QG536
II	301048	G	A	0.0744681	NA	NA	NA	NA	NA	NA	2.32052811043693	ED3052,JU2316,NIC166,NIC199,NIC256,NIC267,QG536
II	301082	C	A	0.0744681	NA	NA	NA	NA	NA	NA	2.32052811043693	ED3052,JU2316,NIC166,NIC199,NIC256,NIC267,QG536
II	301228	T	G	0.0744681	NA	NA	NA	NA	NA	NA	2.32052811043693	ED3052,JU2316,NIC166,NIC199,NIC256,NIC267,QG536
II	301233	T	C	0.0744681	NA	NA	NA	NA	NA	NA	2.32052811043693	ED3052,JU2316,NIC166,NIC199,NIC256,NIC267,QG536
II	301266	C	T	0.0744681	NA	NA	NA	NA	NA	NA	2.32052811043693	ED3052,JU2316,NIC166,NIC199,NIC256,NIC267,QG536
II	301491	A	G	0.0744681	K01A2.5	WBGene00019280	protein_coding	intron	LOW	NA	2.32052811043693	ED3052,JU2316,NIC166,NIC199,NIC256,NIC267,QG536
II	301534	A	T	0.0744681	K01A2.5	WBGene00019280	protein_coding	intron	LOW	NA	2.32052811043693	ED3052,JU2316,NIC166,NIC199,NIC256,NIC267,QG536
II	301705	G	A	0.0744681	K01A2.5	WBGene00019280	protein_coding	intron	LOW	NA	2.32052811043693	ED3052,JU2316,NIC166,NIC199,NIC256,NIC267,QG536
II	301814	A	C	0.0744681	K01A2.5	WBGene00019280	protein_coding	intron	LOW	NA	2.32052811043693	ED3052,JU2316,NIC166,NIC199,NIC256,NIC267,QG536
II	301836	T	C	0.0744681	K01A2.5	WBGene00019280	protein_coding	intron	LOW	NA	2.32052811043693	ED3052,JU2316,NIC166,NIC199,NIC256,NIC267,QG536
II	301844	C	A	0.0744681	K01A2.5	WBGene00019280	protein_coding	intron	LOW	NA	2.32052811043693	ED3052,JU2316,NIC166,NIC199,NIC256,NIC267,QG536
II	301846	T	A	0.0744681	K01A2.5	WBGene00019280	protein_coding	intron	LOW	NA	2.32052811043693	ED3052,JU2316,NIC166,NIC199,NIC256,NIC267,QG536
II	301847	C	G	0.0744681	K01A2.5	WBGene00019280	protein_coding	intron	LOW	NA	2.32052811043693	ED3052,JU2316,NIC166,NIC199,NIC256,NIC267,QG536
II	302014	T	C	0.0744681	K01A2.5	WBGene00019280	protein_coding	intron	LOW	NA	2.32052811043693	ED3052,JU2316,NIC166,NIC199,NIC256,NIC267,QG536
II	302134	C	T	0.0531915	K01A2.5	WBGene00019280	protein_coding	intron	LOW	NA	0.633776992275183	ED3052,NIC166,NIC199,NIC267,QG536
II	302146	C	T	0.0744681	K01A2.5	WBGene00019280	protein_coding	intron	LOW	NA	2.32052811043693	ED3052,JU2316,NIC166,NIC199,NIC256,NIC267,QG536
II	302262	G	A	0.0744681	K01A2.5	WBGene00019280	protein_coding	intron	LOW	NA	2.32052811043693	ED3052,JU2316,NIC166,NIC199,NIC256,NIC267,QG536
II	302339	A	C	0.117021	K01A2.5	WBGene00019280	protein_coding	intron	LOW	NA	5.97756558671995	ECA36,ED3052,JU1246,JU2316,JU258,JU642,NIC166,NIC199,NIC256,NIC267,QG536
II	302597	G	C	0.0744681	K01A2.5	WBGene00019280	protein_coding	synonymous	LOW	61G	2.32052811043693	ED3052,JU2316,NIC166,NIC199,NIC256,NIC267,QG536
II	302741	G	A	0.0744681	K01A2.5	WBGene00019280	protein_coding	intron	LOW	NA	2.32052811043693	ED3052,JU2316,NIC166,NIC199,NIC256,NIC267,QG536
II	302744	T	A	0.0744681	K01A2.5	WBGene00019280	protein_coding	intron	LOW	NA	2.32052811043693	ED3052,JU2316,NIC166,NIC199,NIC256,NIC267,QG536
II	302815	C	T	0.0744681	K01A2.5	WBGene00019280	protein_coding	synonymous	LOW	114V	2.32052811043693	ED3052,JU2316,NIC166,NIC199,NIC256,NIC267,QG536
II	303071	G	C	0.0744681	K01A2.5	WBGene00019280	protein_coding	intron	LOW	NA	2.32052811043693	ED3052,JU2316,NIC166,NIC199,NIC256,NIC267,QG536
II	303098	T	A	0.0744681	K01A2.5	WBGene00019280	protein_coding	intron	LOW	NA	2.32052811043693	ED3052,JU2316,NIC166,NIC199,NIC256,NIC267,QG536
II	303114	A	G	0.0638298	K01A2.5	WBGene00019280	protein_coding	splice_region	HIGH	NA	0.322865825106263	CX11285,DL226,ED3005,ED3011,KR314,QX1212
II	303236	A	C	0.0744681	K01A2.5	WBGene00019280	protein_coding	splice_region	HIGH	NA	2.32052811043693	ED3052,JU2316,NIC166,NIC199,NIC256,NIC267,QG536
II	303256	T	G	0.0744681	K01A2.5	WBGene00019280	protein_coding	intron	LOW	NA	2.32052811043693	ED3052,JU2316,NIC166,NIC199,NIC256,NIC267,QG536
II	303257	G	A	0.0744681	K01A2.5	WBGene00019280	protein_coding	intron	LOW	NA	2.32052811043693	ED3052,JU2316,NIC166,NIC199,NIC256,NIC267,QG536
II	303343	G	A	0.0744681	K01A2.5	WBGene00019280	protein_coding	intron	LOW	NA	2.32052811043693	ED3052,JU2316,NIC166,NIC199,NIC256,NIC267,QG536
II	303443	C	T	0.0744681	K01A2.5	WBGene00019280	protein_coding	synonymous	LOW	213D	2.32052811043693	ED3052,JU2316,NIC166,NIC199,NIC256,NIC267,QG536
II	303461	G	A	0.0744681	K01A2.5	WBGene00019280	protein_coding	synonymous	LOW	219P	2.32052811043693	ED3052,JU2316,NIC166,NIC199,NIC256,NIC267,QG536
II	303586	G	A	0.0744681	K01A2.5	WBGene00019280	protein_coding	missense	HIGH	261S>261N	2.32052811043693	ED3052,JU2316,NIC166,NIC199,NIC256,NIC267,QG536
II	303727	G	T	0.0744681	NA	NA	NA	NA	NA	NA	2.32052811043693	ED3052,JU2316,NIC166,NIC199,NIC256,NIC267,QG536
II	303844	T	C	0.0744681	NA	NA	NA	NA	NA	NA	2.32052811043693	ED3052,JU2316,NIC166,NIC199,NIC256,NIC267,QG536
II	303891	T	C	0.0744681	col-69	WBGene00000645	protein_coding	3_prime_utr	LOW	NA	2.32052811043693	ED3052,JU2316,NIC166,NIC199,NIC256,NIC267,QG536
II	303892	T	A	0.478723	col-69	WBGene00000645	protein_coding	3_prime_utr	LOW	NA	2.14240690088578	CB4856,CX11254,CX11264,CX11271,CX11276,CX11285,CX11314,DL226,DL238,ECA36,ED3005,ED3011,ED3052,EG4725,JU1172,JU1246,JU1652,JU1896,JU2001,JU2316,JU258,JU323,JU642,JU774,JU847,KR314,MY16,MY23,NIC166,NIC199,NIC256,NIC267,NIC3,PB306,PS2025,QG536,QG556,QG557,QX1212,QX1233,QX1791,QX1792,QX1793,QX1794,WN2001
II	304041	T	C	0.0744681	col-69	WBGene00000645	protein_coding	synonymous	LOW	356K	2.32052811043693	ED3052,JU2316,NIC166,NIC199,NIC256,NIC267,QG536
II	304053	T	G	0.0744681	col-69	WBGene00000645	protein_coding	synonymous	LOW	352S	2.32052811043693	ED3052,JU2316,NIC166,NIC199,NIC256,NIC267,QG536
II	304059	G	A	0.0744681	col-69	WBGene00000645	protein_coding	synonymous	LOW	350Y	2.32052811043693	ED3052,JU2316,NIC166,NIC199,NIC256,NIC267,QG536
II	304128	A	C	0.0744681	col-69	WBGene00000645	protein_coding	intron	LOW	NA	2.32052811043693	ED3052,JU2316,NIC166,NIC199,NIC256,NIC267,QG536
II	304152	C	T	0.0744681	col-69	WBGene00000645	protein_coding	intron	LOW	NA	2.32052811043693	ED3052,JU2316,NIC166,NIC199,NIC256,NIC267,QG536
II	304184	C	G	0.0531915	col-69	WBGene00000645	protein_coding	missense	HIGH	338V>338L	0.633776992275183	ED3052,NIC166,NIC199,NIC267,QG536
II	304311	T	C	0.0744681	col-69	WBGene00000645	protein_coding	synonymous	LOW	295E	2.32052811043693	ED3052,JU2316,NIC166,NIC199,NIC256,NIC267,QG536
II	304347	T	A	0.0744681	col-69	WBGene00000645	protein_coding	synonymous	LOW	283T	2.32052811043693	ED3052,JU2316,NIC166,NIC199,NIC256,NIC267,QG536
II	304374	A	G	0.0744681	col-69	WBGene00000645	protein_coding	synonymous	LOW	274Y	2.32052811043693	ED3052,JU2316,NIC166,NIC199,NIC256,NIC267,QG536
II	304482	G	T	0.0744681	col-69	WBGene00000645	protein_coding	synonymous	LOW	238G	2.32052811043693	ED3052,JU2316,NIC166,NIC199,NIC256,NIC267,QG536
II	304515	T	A	0.414894	col-69	WBGene00000645	protein_coding	missense	HIGH	227E>227D	3.68145508309008	CB4856,CX11254,CX11264,CX11271,CX11276,CX11285,CX11314,DL226,DL238,ECA36,ED3005,ED3011,ED3052,JU1172,JU1246,JU2001,JU2316,JU258,JU642,JU774,KR314,MY16,MY23,NIC166,NIC199,NIC256,NIC267,NIC3,PB306,PS2025,QG536,QG556,QG557,QX1212,QX1233,QX1791,QX1792,QX1793,QX1794
II	304527	C	T	0.0744681	col-69	WBGene00000645	protein_coding	synonymous	LOW	223G	2.32052811043693	ED3052,JU2316,NIC166,NIC199,NIC256,NIC267,QG536
II	304530	C	T	0.0744681	col-69	WBGene00000645	protein_coding	synonymous	LOW	222P	2.32052811043693	ED3052,JU2316,NIC166,NIC199,NIC256,NIC267,QG536
II	304589	T	C	0.0744681	col-69	WBGene00000645	protein_coding	missense	HIGH	203I>203V	2.32052811043693	ED3052,JU2316,NIC166,NIC199,NIC256,NIC267,QG536
II	304606	G	A	0.0744681	col-69	WBGene00000645	protein_coding	missense	HIGH	197P>197L	2.32052811043693	ED3052,JU2316,NIC166,NIC199,NIC256,NIC267,QG536
II	304707	A	C	0.0744681	col-69	WBGene00000645	protein_coding	synonymous	LOW	163R	2.32052811043693	ED3052,JU2316,NIC166,NIC199,NIC256,NIC267,QG536
II	304713	A	G	0.0744681	col-69	WBGene00000645	protein_coding	synonymous	LOW	161D	2.32052811043693	ED3052,JU2316,NIC166,NIC199,NIC256,NIC267,QG536
II	304731	C	A	0.0744681	col-69	WBGene00000645	protein_coding	synonymous	LOW	155P	2.32052811043693	ED3052,JU2316,NIC166,NIC199,NIC256,NIC267,QG536
II	304752	G	A	0.0531915	col-69	WBGene00000645	protein_coding	synonymous	LOW	148Y	0.633776992275183	ED3052,NIC166,NIC199,NIC267,QG536
II	304869	G	C	0.0744681	col-69	WBGene00000645	protein_coding	intron	LOW	NA	2.32052811043693	ED3052,JU2316,NIC166,NIC199,NIC256,NIC267,QG536
II	304980	C	G	0.0744681	col-69	WBGene00000645	protein_coding	intron	LOW	NA	2.32052811043693	ED3052,JU2316,NIC166,NIC199,NIC256,NIC267,QG536
II	304992	T	G	0.0744681	col-69	WBGene00000645	protein_coding	intron	LOW	NA	2.32052811043693	ED3052,JU2316,NIC166,NIC199,NIC256,NIC267,QG536
II	305049	T	C	0.0744681	col-69	WBGene00000645	protein_coding	intron	LOW	NA	2.32052811043693	ED3052,JU2316,NIC166,NIC199,NIC256,NIC267,QG536
II	305056	G	A	0.0744681	col-69	WBGene00000645	protein_coding	intron	LOW	NA	2.32052811043693	ED3052,JU2316,NIC166,NIC199,NIC256,NIC267,QG536
II	305158	C	T	0.0638298	col-69	WBGene00000645	protein_coding	synonymous	LOW	108S	0.322865825106263	CX11285,DL226,ED3005,ED3011,KR314,QX1212
II	305280	T	C	0.0531915	col-69	WBGene00000645	protein_coding	missense	HIGH	68M>68V	0.633776992275183	ED3052,NIC166,NIC199,NIC267,QG536
II	305654	G	T	0.0744681	NA	NA	NA	NA	NA	NA	2.32052811043693	ED3052,JU2316,NIC166,NIC199,NIC256,NIC267,QG536
II	306102	G	T	0.0744681	NA	NA	NA	NA	NA	NA	2.32052811043693	ED3052,JU2316,NIC166,NIC199,NIC256,NIC267,QG536
II	306181	G	A	0.0744681	NA	NA	NA	NA	NA	NA	2.32052811043693	ED3052,JU2316,NIC166,NIC199,NIC256,NIC267,QG536
II	306200	T	A	0.117021	NA	NA	NA	NA	NA	NA	5.97756558671995	ECA36,ED3052,JU1246,JU2316,JU258,JU642,NIC166,NIC199,NIC256,NIC267,QG536
II	306376	C	A	0.0531915	NA	NA	NA	NA	NA	NA	0.633776992275183	ED3052,NIC166,NIC199,NIC267,QG536
II	306398	T	G	0.0744681	NA	NA	NA	NA	NA	NA	2.32052811043693	ED3052,JU2316,NIC166,NIC199,NIC256,NIC267,QG536
II	306537	T	C	0.0744681	NA	NA	NA	NA	NA	NA	2.32052811043693	ED3052,JU2316,NIC166,NIC199,NIC256,NIC267,QG536
II	306548	C	G	0.0744681	NA	NA	NA	NA	NA	NA	2.32052811043693	ED3052,JU2316,NIC166,NIC199,NIC256,NIC267,QG536
II	306550	T	C	0.0744681	NA	NA	NA	NA	NA	NA	2.32052811043693	ED3052,JU2316,NIC166,NIC199,NIC256,NIC267,QG536
II	306562	A	G	0.0744681	NA	NA	NA	NA	NA	NA	2.32052811043693	ED3052,JU2316,NIC166,NIC199,NIC256,NIC267,QG536
II	306569	T	C	0.0744681	NA	NA	NA	NA	NA	NA	2.32052811043693	ED3052,JU2316,NIC166,NIC199,NIC256,NIC267,QG536
II	306571	C	A	0.0744681	NA	NA	NA	NA	NA	NA	2.32052811043693	ED3052,JU2316,NIC166,NIC199,NIC256,NIC267,QG536
II	306577	A	G	0.0851064	NA	NA	NA	NA	NA	NA	1.04328922471951	ECA36,ED3052,JU2316,NIC166,NIC199,NIC256,NIC267,QG536
II	306636	A	G	0.0531915	NA	NA	NA	NA	NA	NA	0.633776992275183	ED3052,NIC166,NIC199,NIC267,QG536
II	306637	T	C	0.0744681	NA	NA	NA	NA	NA	NA	2.32052811043693	ED3052,JU2316,NIC166,NIC199,NIC256,NIC267,QG536
II	306661	A	T	0.0744681	NA	NA	NA	NA	NA	NA	2.32052811043693	ED3052,JU2316,NIC166,NIC199,NIC256,NIC267,QG536
II	306665	G	C	0.0851064	NA	NA	NA	NA	NA	NA	1.04328922471951	ECA36,ED3052,JU2316,NIC166,NIC199,NIC256,NIC267,QG536
II	306749	C	T	0.0744681	NA	NA	NA	NA	NA	NA	2.32052811043693	ED3052,JU2316,NIC166,NIC199,NIC256,NIC267,QG536
II	306779	C	T	0.0531915	NA	NA	NA	NA	NA	NA	0.633776992275183	ED3052,NIC166,NIC199,NIC267,QG536
II	306780	A	T	0.0531915	NA	NA	NA	NA	NA	NA	0.633776992275183	ED3052,NIC166,NIC199,NIC267,QG536
II	306788	T	C	0.0531915	NA	NA	NA	NA	NA	NA	0.633776992275183	ED3052,NIC166,NIC199,NIC267,QG536
II	306789	A	T	0.0744681	NA	NA	NA	NA	NA	NA	2.32052811043693	ED3052,JU2316,NIC166,NIC199,NIC256,NIC267,QG536
II	306812	G	C	0.0744681	NA	NA	NA	NA	NA	NA	2.32052811043693	ED3052,JU2316,NIC166,NIC199,NIC256,NIC267,QG536
II	306929	A	T	0.0744681	NA	NA	NA	NA	NA	NA	2.32052811043693	ED3052,JU2316,NIC166,NIC199,NIC256,NIC267,QG536
II	306987	A	T	0.0744681	NA	NA	NA	NA	NA	NA	2.32052811043693	ED3052,JU2316,NIC166,NIC199,NIC256,NIC267,QG536
II	307284	G	A	0.0744681	NA	NA	NA	NA	NA	NA	2.32052811043693	ED3052,JU2316,NIC166,NIC199,NIC256,NIC267,QG536
II	307361	G	A	0.117021	NA	NA	NA	NA	NA	NA	5.97756558671995	ECA36,ED3052,JU1246,JU2316,JU258,JU642,NIC166,NIC199,NIC256,NIC267,QG536
II	307385	T	C	0.0744681	NA	NA	NA	NA	NA	NA	2.32052811043693	ED3052,JU2316,NIC166,NIC199,NIC256,NIC267,QG536
II	307502	C	A	0.0744681	K01A2.4	WBGene00019279	protein_coding	5_prime_utr	LOW	NA	2.32052811043693	ED3052,JU2316,NIC166,NIC199,NIC256,NIC267,QG536
II	307637	A	T	0.0744681	K01A2.4	WBGene00019279	protein_coding	intron	LOW	NA	2.32052811043693	ED3052,JU2316,NIC166,NIC199,NIC256,NIC267,QG536
II	307647	G	A	0.0744681	K01A2.4	WBGene00019279	protein_coding	splice_region	HIGH	NA	2.32052811043693	ED3052,JU2316,NIC166,NIC199,NIC256,NIC267,QG536
II	307701	C	T	0.0744681	K01A2.4	WBGene00019279	protein_coding	intron	LOW	NA	2.32052811043693	ED3052,JU2316,NIC166,NIC199,NIC256,NIC267,QG536
II	307720	C	A	0.0744681	K01A2.4	WBGene00019279	protein_coding	intron	LOW	NA	2.32052811043693	ED3052,JU2316,NIC166,NIC199,NIC256,NIC267,QG536
II	307790	C	T	0.0531915	K01A2.4	WBGene00019279	protein_coding	intron	LOW	NA	0.633776992275183	ED3052,NIC166,NIC199,NIC267,QG536
II	307843	A	C	0.0744681	K01A2.4	WBGene00019279	protein_coding	intron	LOW	NA	2.32052811043693	ED3052,JU2316,NIC166,NIC199,NIC256,NIC267,QG536
II	307848	C	T	0.0744681	K01A2.4	WBGene00019279	protein_coding	intron	LOW	NA	2.32052811043693	ED3052,JU2316,NIC166,NIC199,NIC256,NIC267,QG536
II	307852	T	C	0.0531915	K01A2.4	WBGene00019279	protein_coding	intron	LOW	NA	0.633776992275183	ED3052,NIC166,NIC199,NIC267,QG536
II	307869	C	T	0.0744681	K01A2.4	WBGene00019279	protein_coding	intron	LOW	NA	2.32052811043693	ED3052,JU2316,NIC166,NIC199,NIC256,NIC267,QG536
II	307920	T	A	0.0744681	K01A2.4	WBGene00019279	protein_coding	splice_region	HIGH	NA	2.32052811043693	ED3052,JU2316,NIC166,NIC199,NIC256,NIC267,QG536
II	308074	T	A	0.0531915	K01A2.4	WBGene00019279	protein_coding	intron	LOW	NA	0.633776992275183	ED3052,NIC166,NIC199,NIC267,QG536
II	308079	A	T	0.0744681	K01A2.4	WBGene00019279	protein_coding	intron	LOW	NA	2.32052811043693	ED3052,JU2316,NIC166,NIC199,NIC256,NIC267,QG536
II	308198	C	A	0.0744681	K01A2.4	WBGene00019279	protein_coding	intron	LOW	NA	2.32052811043693	ED3052,JU2316,NIC166,NIC199,NIC256,NIC267,QG536
II	308235	T	C	0.117021	K01A2.4	WBGene00019279	protein_coding	intron	LOW	NA	5.97756558671995	ECA36,ED3052,JU1246,JU2316,JU258,JU642,NIC166,NIC199,NIC256,NIC267,QG536
II	308241	T	A	0.0531915	K01A2.4	WBGene00019279	protein_coding	intron	LOW	NA	0.625935360871208	CX11254,PS2025,QG556,QX1233,WN2001
II	308242	A	T	0.0851064	K01A2.4	WBGene00019279	protein_coding	intron	LOW	NA	0.605493509885074	CX11264,CX11271,CX11276,CX11314,JU1172,PB306,QG557,QX1793
II	308243	A	T	0.0851064	K01A2.4	WBGene00019279	protein_coding	intron	LOW	NA	0.605493509885074	CX11264,CX11271,CX11276,CX11314,JU1172,PB306,QG557,QX1793
II	308288	A	C	0.0744681	K01A2.4	WBGene00019279	protein_coding	intron	LOW	NA	2.32052811043693	ED3052,JU2316,NIC166,NIC199,NIC256,NIC267,QG536
II	308290	T	C	0.0744681	K01A2.4	WBGene00019279	protein_coding	intron	LOW	NA	2.32052811043693	ED3052,JU2316,NIC166,NIC199,NIC256,NIC267,QG536
II	308307	T	C	0.0638298	K01A2.4	WBGene00019279	protein_coding	intron	LOW	NA	1.16863461843688	EG4725,JU1652,JU1896,JU323,JU847,WN2001
II	308365	G	T	0.0744681	K01A2.4	WBGene00019279	protein_coding	intron	LOW	NA	2.32052811043693	ED3052,JU2316,NIC166,NIC199,NIC256,NIC267,QG536
II	308589	A	G	0.0744681	K01A2.4	WBGene00019279	protein_coding	missense	HIGH	92S>92G	2.32052811043693	ED3052,JU2316,NIC166,NIC199,NIC256,NIC267,QG536
II	308629	C	T	0.0744681	K01A2.4	WBGene00019279	protein_coding	missense	HIGH	105S>105L	2.32052811043693	ED3052,JU2316,NIC166,NIC199,NIC256,NIC267,QG536
II	308811	A	T	0.0851064	K01A2.4	WBGene00019279	protein_coding	missense	HIGH	150L>150F	0.605493509885074	CX11264,CX11271,CX11276,CX11314,JU1172,PB306,QG557,QX1793
II	308864	A	C	0.0531915	K01A2.4	WBGene00019279	protein_coding	missense	HIGH	168D>168A	4.08774041767042	ED3052,JU2316,NIC256,NIC267,QG536
II	308979	C	A	0.0744681	K01A2.4	WBGene00019279	protein_coding	missense	HIGH	189L>189I	2.32052811043693	ED3052,JU2316,NIC166,NIC199,NIC256,NIC267,QG536
II	309152	A	C	0.0744681	K01A2.4	WBGene00019279	protein_coding	intron	LOW	NA	2.32052811043693	ED3052,JU2316,NIC166,NIC199,NIC256,NIC267,QG536
II	309232	T	C	0.0744681	NA	NA	NA	@309217	Linker	NA	2.32052811043693	ED3052,JU2316,NIC166,NIC199,NIC256,NIC267,QG536
II	309419	G	A	0.0744681	NA	NA	NA	@309217	Linker	NA	2.32052811043693	ED3052,JU2316,NIC166,NIC199,NIC256,NIC267,QG536
II	309430	A	G	0.0744681	NA	NA	NA	@309217	Linker	NA	2.32052811043693	ED3052,JU2316,NIC166,NIC199,NIC256,NIC267,QG536
II	309476	T	G	0.0744681	K01A2.4	WBGene00019279	protein_coding	3_prime_utr	LOW	NA	2.32052811043693	ED3052,JU2316,NIC166,NIC199,NIC256,NIC267,QG536
II	309726	A	T	0.0744681	mps-2	WBGene00019282	protein_coding	missense	HIGH	118F>118I	2.32052811043693	ED3052,JU2316,NIC166,NIC199,NIC256,NIC267,QG536
II	309851	C	T	0.0957447	K01A2.4	WBGene00019279	protein_coding	intron	LOW	NA	0.685704942839516	CB4856,CX11264,CX11271,CX11276,CX11314,JU1172,PB306,QG557,QX1793
II	310056	G	A	0.0744681	K01A2.4	WBGene00019279	protein_coding	intron	LOW	NA	2.32052811043693	ED3052,JU2316,NIC166,NIC199,NIC256,NIC267,QG536
II	310216	C	A	0.0531915	mps-2	WBGene00019282	protein_coding	missense	HIGH	85S>85I	4.08774041767042	ED3052,JU2316,NIC256,NIC267,QG536
II	310223	T	A	0.0531915	mps-2	WBGene00019282	protein_coding	missense	HIGH	83I>83L	4.08774041767042	ED3052,JU2316,NIC256,NIC267,QG536
II	310242	A	T	0.0744681	mps-2	WBGene00019282	protein_coding	missense	HIGH	76F>76L	2.32052811043693	ED3052,JU2316,NIC166,NIC199,NIC256,NIC267,QG536
II	310910	G	T	0.329787	mps-2	WBGene00019282	protein_coding	5_prime_utr	LOW	NA	5.22447971664237	CB4856,CX11254,CX11264,CX11271,CX11276,CX11285,CX11314,DL226,DL238,ECA36,ED3005,ED3011,JU1172,JU1246,JU2001,JU258,JU642,JU774,KR314,MY16,MY23,NIC256,NIC3,PB306,PS2025,QG556,QG557,QX1212,QX1233,QX1791,QX1793
II	312045	G	A	0.0957447	K01A2.4	WBGene00019279	protein_coding	intron	LOW	NA	1.10285226467588	CX11285,DL226,ED3005,ED3011,JU2001,KR314,MY16,MY23,QX1212
II	312547	T	C	0.0638298	K01A2.4	WBGene00019279	protein_coding	3_prime_utr	LOW	NA	0.322865825106263	CX11285,DL226,ED3005,ED3011,KR314,QX1212
II	313435	A	G	0.414894	NA	NA	NA	NA	NA	NA	3.68145508309008	CB4856,CX11254,CX11264,CX11271,CX11276,CX11285,CX11314,DL226,DL238,ECA36,ED3005,ED3011,ED3052,JU1172,JU1246,JU2001,JU2316,JU258,JU642,JU774,KR314,MY16,MY23,NIC166,NIC199,NIC256,NIC267,NIC3,PB306,PS2025,QG536,QG556,QG557,QX1212,QX1233,QX1791,QX1792,QX1793,QX1794
II	314019	C	G	0.0851064	NA	NA	NA	NA	NA	NA	0.605493509885074	CX11264,CX11271,CX11276,CX11314,JU1172,PB306,QG557,QX1793
II	314626	A	C	0.0744681	K01A2.3	WBGene00019278	polymorphic_pseudogene	intron	LOW	NA	2.32052811043693	ED3052,JU2316,NIC166,NIC199,NIC256,NIC267,QG536
II	314628	T	C	0.0744681	K01A2.3	WBGene00019278	polymorphic_pseudogene	intron	LOW	NA	2.32052811043693	ED3052,JU2316,NIC166,NIC199,NIC256,NIC267,QG536
II	314645	C	T	0.0744681	K01A2.3	WBGene00019278	polymorphic_pseudogene	intron	LOW	NA	2.32052811043693	ED3052,JU2316,NIC166,NIC199,NIC256,NIC267,QG536
II	314739	C	T	0.0531915	K01A2.3	WBGene00019278	polymorphic_pseudogene	intron	LOW	NA	0.633776992275183	ED3052,NIC166,NIC199,NIC267,QG536
II	314892	T	C	0.0744681	K01A2.3	WBGene00019278	polymorphic_pseudogene	intron	LOW	NA	2.32052811043693	ED3052,JU2316,NIC166,NIC199,NIC256,NIC267,QG536
II	314909	A	G	0.106383	K01A2.3	WBGene00019278	polymorphic_pseudogene	intron	LOW	NA	7.97849173420461	ED3052,JU1246,JU2316,JU258,JU642,NIC166,NIC199,NIC256,NIC267,QG536
II	314977	G	C	0.0744681	K01A2.3	WBGene00019278	polymorphic_pseudogene	intron	LOW	NA	2.32052811043693	ED3052,JU2316,NIC166,NIC199,NIC256,NIC267,QG536
II	315199	A	C	0.0744681	K01A2.3	WBGene00019278	polymorphic_pseudogene	intron	LOW	NA	2.32052811043693	ED3052,JU2316,NIC166,NIC199,NIC256,NIC267,QG536
II	315277	T	G	0.414894	K01A2.3	WBGene00019278	polymorphic_pseudogene	intron	LOW	NA	3.68145508309008	CB4856,CX11254,CX11264,CX11271,CX11276,CX11285,CX11314,DL226,DL238,ECA36,ED3005,ED3011,ED3052,JU1172,JU1246,JU2001,JU2316,JU258,JU642,JU774,KR314,MY16,MY23,NIC166,NIC199,NIC256,NIC267,NIC3,PB306,PS2025,QG536,QG556,QG557,QX1212,QX1233,QX1791,QX1792,QX1793,QX1794
II	315314	C	A	0.0744681	K01A2.3	WBGene00019278	polymorphic_pseudogene	intron	LOW	NA	2.32052811043693	ED3052,JU2316,NIC166,NIC199,NIC256,NIC267,QG536
II	319022	A	T	0.0744681	NA	NA	NA	NA	NA	NA	2.32052811043693	ED3052,JU2316,NIC166,NIC199,NIC256,NIC267,QG536
II	319032	T	A	0.0531915	NA	NA	NA	NA	NA	NA	0.633776992275183	ED3052,NIC166,NIC199,NIC267,QG536
II	319049	G	A	0.0638298	NA	NA	NA	NA	NA	NA	0.322865825106263	CX11285,DL226,ED3005,ED3011,KR314,QX1212
II	319320	C	T	0.0744681	NA	NA	NA	NA	NA	NA	2.32052811043693	ED3052,JU2316,NIC166,NIC199,NIC256,NIC267,QG536
II	319323	G	A	0.0744681	NA	NA	NA	NA	NA	NA	2.32052811043693	ED3052,JU2316,NIC166,NIC199,NIC256,NIC267,QG536
II	319361	G	T	0.0531915	NA	NA	NA	NA	NA	NA	0.633776992275183	ED3052,NIC166,NIC199,NIC267,QG536
II	319376	T	C	0.0744681	NA	NA	NA	NA	NA	NA	2.32052811043693	ED3052,JU2316,NIC166,NIC199,NIC256,NIC267,QG536
II	319389	T	C	0.0744681	NA	NA	NA	NA	NA	NA	2.32052811043693	ED3052,JU2316,NIC166,NIC199,NIC256,NIC267,QG536
II	319430	T	A	0.0744681	NA	NA	NA	NA	NA	NA	2.32052811043693	ED3052,JU2316,NIC166,NIC199,NIC256,NIC267,QG536
II	319448	A	T	0.0744681	NA	NA	NA	NA	NA	NA	2.32052811043693	ED3052,JU2316,NIC166,NIC199,NIC256,NIC267,QG536
II	319451	C	T	0.0744681	NA	NA	NA	NA	NA	NA	2.32052811043693	ED3052,JU2316,NIC166,NIC199,NIC256,NIC267,QG536
II	319458	G	A	0.0638298	NA	NA	NA	NA	NA	NA	0.322865825106263	CX11285,DL226,ED3005,ED3011,KR314,QX1212
II	319727	A	C	0.0531915	NA	NA	NA	NA	NA	NA	0.633776992275183	ED3052,NIC166,NIC199,NIC267,QG536
II	319916	T	A	0.0744681	far-7	WBGene00001391	protein_coding	intron	LOW	NA	2.32052811043693	ED3052,JU2316,NIC166,NIC199,NIC256,NIC267,QG536
II	319941	C	T	0.0531915	far-7	WBGene00001391	protein_coding	intron	LOW	NA	0.633776992275183	ED3052,NIC166,NIC199,NIC267,QG536
II	319960	T	C	0.0744681	far-7	WBGene00001391	protein_coding	intron	LOW	NA	2.32052811043693	ED3052,JU2316,NIC166,NIC199,NIC256,NIC267,QG536
II	320000	C	G	0.0744681	far-7	WBGene00001391	protein_coding	intron	LOW	NA	2.32052811043693	ED3052,JU2316,NIC166,NIC199,NIC256,NIC267,QG536
II	320017	A	G	0.0744681	far-7	WBGene00001391	protein_coding	intron	LOW	NA	2.32052811043693	ED3052,JU2316,NIC166,NIC199,NIC256,NIC267,QG536
II	320105	T	A	0.0531915	far-7	WBGene00001391	protein_coding	intron	LOW	NA	0.633776992275183	ED3052,NIC166,NIC199,NIC267,QG536
II	320196	T	A	0.0744681	far-7	WBGene00001391	protein_coding	intron	LOW	NA	2.32052811043693	ED3052,JU2316,NIC166,NIC199,NIC256,NIC267,QG536
II	320223	G	A	0.0744681	far-7	WBGene00001391	protein_coding	intron	LOW	NA	2.32052811043693	ED3052,JU2316,NIC166,NIC199,NIC256,NIC267,QG536
II	320241	C	G	0.0744681	far-7	WBGene00001391	protein_coding	intron	LOW	NA	2.32052811043693	ED3052,JU2316,NIC166,NIC199,NIC256,NIC267,QG536
II	320258	A	C	0.0744681	far-7	WBGene00001391	protein_coding	intron	LOW	NA	2.32052811043693	ED3052,JU2316,NIC166,NIC199,NIC256,NIC267,QG536
II	320353	A	T	0.0744681	far-7	WBGene00001391	protein_coding	intron	LOW	NA	2.32052811043693	ED3052,JU2316,NIC166,NIC199,NIC256,NIC267,QG536
II	320495	C	A	0.0744681	far-7	WBGene00001391	protein_coding	synonymous	LOW	26T	2.32052811043693	ED3052,JU2316,NIC166,NIC199,NIC256,NIC267,QG536
II	320763	G	T	0.0531915	far-7	WBGene00001391	protein_coding	intron	LOW	NA	4.08774041767042	ED3052,JU2316,NIC256,NIC267,QG536
II	320764	C	T	0.0531915	far-7	WBGene00001391	protein_coding	intron	LOW	NA	4.08774041767042	ED3052,JU2316,NIC256,NIC267,QG536
II	320820	A	C	0.0531915	far-7	WBGene00001391	protein_coding	intron	LOW	NA	0.633776992275183	ED3052,NIC166,NIC199,NIC267,QG536
II	320823	C	A	0.0531915	far-7	WBGene00001391	protein_coding	intron	LOW	NA	0.633776992275183	ED3052,NIC166,NIC199,NIC267,QG536
II	320825	C	T	0.0531915	far-7	WBGene00001391	protein_coding	intron	LOW	NA	0.633776992275183	ED3052,NIC166,NIC199,NIC267,QG536
II	320837	C	G	0.0744681	far-7	WBGene00001391	protein_coding	intron	LOW	NA	2.32052811043693	ED3052,JU2316,NIC166,NIC199,NIC256,NIC267,QG536
II	320840	T	A	0.0744681	far-7	WBGene00001391	protein_coding	intron	LOW	NA	2.32052811043693	ED3052,JU2316,NIC166,NIC199,NIC256,NIC267,QG536
II	320843	T	C	0.0744681	far-7	WBGene00001391	protein_coding	intron	LOW	NA	2.32052811043693	ED3052,JU2316,NIC166,NIC199,NIC256,NIC267,QG536
II	320881	A	C	0.0744681	far-7	WBGene00001391	protein_coding	synonymous	LOW	90I	2.32052811043693	ED3052,JU2316,NIC166,NIC199,NIC256,NIC267,QG536
II	321099	A	G	0.0744681	far-7	WBGene00001391	protein_coding	3_prime_utr	LOW	NA	2.32052811043693	ED3052,JU2316,NIC166,NIC199,NIC256,NIC267,QG536
II	321167	C	T	0.0744681	far-7	WBGene00001391	protein_coding	intron	LOW	NA	2.32052811043693	ED3052,JU2316,NIC166,NIC199,NIC256,NIC267,QG536
II	321171	C	T	0.0531915	far-7	WBGene00001391	protein_coding	intron	LOW	NA	0.633776992275183	ED3052,NIC166,NIC199,NIC267,QG536
II	321296	G	A	0.0744681	far-7	WBGene00001391	protein_coding	intron	LOW	NA	2.32052811043693	ED3052,JU2316,NIC166,NIC199,NIC256,NIC267,QG536
II	321371	C	A	0.0744681	far-7	WBGene00001391	protein_coding	intron	LOW	NA	2.32052811043693	ED3052,JU2316,NIC166,NIC199,NIC256,NIC267,QG536
II	321386	A	G	0.0744681	far-7	WBGene00001391	protein_coding	intron	LOW	NA	2.32052811043693	ED3052,JU2316,NIC166,NIC199,NIC256,NIC267,QG536
II	321465	A	T	0.0744681	K01A2.10	WBGene00019284	protein_coding	3_prime_utr	LOW	NA	2.32052811043693	ED3052,JU2316,NIC166,NIC199,NIC256,NIC267,QG536
II	321492	G	A	0.0531915	K01A2.10	WBGene00019284	protein_coding	3_prime_utr	LOW	NA	0.633776992275183	ED3052,NIC166,NIC199,NIC267,QG536
II	321649	G	A	0.0744681	K01A2.10	WBGene00019284	protein_coding	synonymous	LOW	225L	2.32052811043693	ED3052,JU2316,NIC166,NIC199,NIC256,NIC267,QG536
II	321695	C	G	0.0744681	K01A2.10	WBGene00019284	protein_coding	synonymous	LOW	209T	2.32052811043693	ED3052,JU2316,NIC166,NIC199,NIC256,NIC267,QG536
II	321755	T	C	0.0744681	K01A2.10	WBGene00019284	protein_coding	synonymous	LOW	189T	2.32052811043693	ED3052,JU2316,NIC166,NIC199,NIC256,NIC267,QG536
II	321943	G	T	0.0531915	K01A2.10	WBGene00019284	protein_coding	intron	LOW	NA	0.633776992275183	ED3052,NIC166,NIC199,NIC267,QG536
II	321953	G	A	0.0744681	K01A2.10	WBGene00019284	protein_coding	intron	LOW	NA	2.32052811043693	ED3052,JU2316,NIC166,NIC199,NIC256,NIC267,QG536
II	322116	T	C	0.0744681	K01A2.10	WBGene00019284	protein_coding	intron	LOW	NA	2.32052811043693	ED3052,JU2316,NIC166,NIC199,NIC256,NIC267,QG536
II	322237	T	C	0.0744681	K01A2.10	WBGene00019284	protein_coding	intron	LOW	NA	2.32052811043693	ED3052,JU2316,NIC166,NIC199,NIC256,NIC267,QG536
II	322245	T	G	0.0744681	K01A2.10	WBGene00019284	protein_coding	intron	LOW	NA	2.32052811043693	ED3052,JU2316,NIC166,NIC199,NIC256,NIC267,QG536
II	322267	A	T	0.0744681	K01A2.10	WBGene00019284	protein_coding	intron	LOW	NA	2.32052811043693	ED3052,JU2316,NIC166,NIC199,NIC256,NIC267,QG536
II	322326	C	A	0.0744681	K01A2.10	WBGene00019284	protein_coding	intron	LOW	NA	2.32052811043693	ED3052,JU2316,NIC166,NIC199,NIC256,NIC267,QG536
II	322327	C	A	0.0744681	K01A2.10	WBGene00019284	protein_coding	intron	LOW	NA	2.32052811043693	ED3052,JU2316,NIC166,NIC199,NIC256,NIC267,QG536
II	322637	C	T	0.414894	K01A2.10	WBGene00019284	protein_coding	synonymous	LOW	60L	3.68145508309008	CB4856,CX11254,CX11264,CX11271,CX11276,CX11285,CX11314,DL226,DL238,ECA36,ED3005,ED3011,ED3052,JU1172,JU1246,JU2001,JU2316,JU258,JU642,JU774,KR314,MY16,MY23,NIC166,NIC199,NIC256,NIC267,NIC3,PB306,PS2025,QG536,QG556,QG557,QX1212,QX1233,QX1791,QX1792,QX1793,QX1794
II	322683	A	G	0.0744681	K01A2.10	WBGene00019284	protein_coding	intron	LOW	NA	2.32052811043693	ED3052,JU2316,NIC166,NIC199,NIC256,NIC267,QG536
II	322717	C	T	0.0744681	K01A2.10	WBGene00019284	protein_coding	intron	LOW	NA	2.32052811043693	ED3052,JU2316,NIC166,NIC199,NIC256,NIC267,QG536
II	322731	T	A	0.0744681	K01A2.10	WBGene00019284	protein_coding	intron	LOW	NA	2.32052811043693	ED3052,JU2316,NIC166,NIC199,NIC256,NIC267,QG536
II	322817	C	T	0.0744681	K01A2.10	WBGene00019284	protein_coding	intron	LOW	NA	2.32052811043693	ED3052,JU2316,NIC166,NIC199,NIC256,NIC267,QG536
II	322845	C	A	0.0744681	K01A2.10	WBGene00019284	protein_coding	intron	LOW	NA	2.32052811043693	ED3052,JU2316,NIC166,NIC199,NIC256,NIC267,QG536
II	322906	A	T	0.117021	K01A2.10	WBGene00019284	protein_coding	intron	LOW	NA	5.97756558671995	ECA36,ED3052,JU1246,JU2316,JU258,JU642,NIC166,NIC199,NIC256,NIC267,QG536
II	322982	G	C	0.0744681	K01A2.10	WBGene00019284	protein_coding	synonymous	LOW	38P	2.32052811043693	ED3052,JU2316,NIC166,NIC199,NIC256,NIC267,QG536
II	323170	C	A	0.0744681	NA	NA	NA	NA	NA	NA	2.32052811043693	ED3052,JU2316,NIC166,NIC199,NIC256,NIC267,QG536
II	323175	T	C	0.0851064	NA	NA	NA	NA	NA	NA	0.605493509885074	CX11264,CX11271,CX11276,CX11314,JU1172,PB306,QG557,QX1793
II	323219	G	A	0.414894	NA	NA	NA	NA	NA	NA	3.68145508309008	CB4856,CX11254,CX11264,CX11271,CX11276,CX11285,CX11314,DL226,DL238,ECA36,ED3005,ED3011,ED3052,JU1172,JU1246,JU2001,JU2316,JU258,JU642,JU774,KR314,MY16,MY23,NIC166,NIC199,NIC256,NIC267,NIC3,PB306,PS2025,QG536,QG556,QG557,QX1212,QX1233,QX1791,QX1792,QX1793,QX1794
II	323230	G	A	0.0744681	NA	NA	NA	NA	NA	NA	2.32052811043693	ED3052,JU2316,NIC166,NIC199,NIC256,NIC267,QG536
II	323275	G	A	0.0744681	NA	NA	NA	NA	NA	NA	2.32052811043693	ED3052,JU2316,NIC166,NIC199,NIC256,NIC267,QG536
II	323327	T	A	0.0744681	NA	NA	NA	NA	NA	NA	2.32052811043693	ED3052,JU2316,NIC166,NIC199,NIC256,NIC267,QG536
II	323487	C	A	0.117021	NA	NA	NA	NA	NA	NA	5.97756558671995	ECA36,ED3052,JU1246,JU2316,JU258,JU642,NIC166,NIC199,NIC256,NIC267,QG536
II	323721	A	C	0.0744681	NA	NA	NA	NA	NA	NA	2.32052811043693	ED3052,JU2316,NIC166,NIC199,NIC256,NIC267,QG536
II	323724	A	G	0.0744681	NA	NA	NA	NA	NA	NA	2.32052811043693	ED3052,JU2316,NIC166,NIC199,NIC256,NIC267,QG536
II	323736	A	G	0.0744681	NA	NA	NA	NA	NA	NA	2.32052811043693	ED3052,JU2316,NIC166,NIC199,NIC256,NIC267,QG536
II	323768	T	A	0.0744681	NA	NA	NA	NA	NA	NA	2.32052811043693	ED3052,JU2316,NIC166,NIC199,NIC256,NIC267,QG536
II	323771	T	G	0.0744681	NA	NA	NA	NA	NA	NA	2.32052811043693	ED3052,JU2316,NIC166,NIC199,NIC256,NIC267,QG536
II	323775	C	T	0.0744681	NA	NA	NA	NA	NA	NA	2.32052811043693	ED3052,JU2316,NIC166,NIC199,NIC256,NIC267,QG536
II	323778	A	T	0.0744681	NA	NA	NA	NA	NA	NA	2.32052811043693	ED3052,JU2316,NIC166,NIC199,NIC256,NIC267,QG536
II	323786	A	T	0.0744681	NA	NA	NA	NA	NA	NA	2.32052811043693	ED3052,JU2316,NIC166,NIC199,NIC256,NIC267,QG536
II	323790	T	G	0.0744681	NA	NA	NA	NA	NA	NA	2.32052811043693	ED3052,JU2316,NIC166,NIC199,NIC256,NIC267,QG536
II	323793	T	G	0.0744681	NA	NA	NA	NA	NA	NA	2.32052811043693	ED3052,JU2316,NIC166,NIC199,NIC256,NIC267,QG536
II	323794	C	A	0.0744681	NA	NA	NA	NA	NA	NA	2.32052811043693	ED3052,JU2316,NIC166,NIC199,NIC256,NIC267,QG536
II	323796	A	T	0.0744681	NA	NA	NA	NA	NA	NA	2.32052811043693	ED3052,JU2316,NIC166,NIC199,NIC256,NIC267,QG536
II	323814	T	C	0.0744681	NA	NA	NA	NA	NA	NA	2.32052811043693	ED3052,JU2316,NIC166,NIC199,NIC256,NIC267,QG536
II	323829	A	G	0.0744681	NA	NA	NA	NA	NA	NA	2.32052811043693	ED3052,JU2316,NIC166,NIC199,NIC256,NIC267,QG536
II	323835	A	G	0.117021	NA	NA	NA	NA	NA	NA	5.97756558671995	ECA36,ED3052,JU1246,JU2316,JU258,JU642,NIC166,NIC199,NIC256,NIC267,QG536
II	323844	G	C	0.0744681	NA	NA	NA	NA	NA	NA	2.32052811043693	ED3052,JU2316,NIC166,NIC199,NIC256,NIC267,QG536
II	323845	G	A	0.0744681	NA	NA	NA	NA	NA	NA	2.32052811043693	ED3052,JU2316,NIC166,NIC199,NIC256,NIC267,QG536
II	323921	C	T	0.0744681	NA	NA	NA	NA	NA	NA	2.32052811043693	ED3052,JU2316,NIC166,NIC199,NIC256,NIC267,QG536
II	323950	G	C	0.0638298	NA	NA	NA	NA	NA	NA	2.55629868267675	ECA36,ED3052,JU2316,NIC256,NIC267,QG536
II	323956	G	A	0.0531915	NA	NA	NA	NA	NA	NA	4.08774041767042	ED3052,JU2316,NIC256,NIC267,QG536
II	323957	A	C	0.0531915	NA	NA	NA	NA	NA	NA	4.08774041767042	ED3052,JU2316,NIC256,NIC267,QG536
II	323962	T	C	0.0531915	NA	NA	NA	NA	NA	NA	4.08774041767042	ED3052,JU2316,NIC256,NIC267,QG536
II	323965	C	T	0.0531915	NA	NA	NA	NA	NA	NA	4.08774041767042	ED3052,JU2316,NIC256,NIC267,QG536
II	323968	C	T	0.0531915	NA	NA	NA	NA	NA	NA	4.08774041767042	ED3052,JU2316,NIC256,NIC267,QG536
II	323971	T	A	0.0531915	NA	NA	NA	NA	NA	NA	4.08774041767042	ED3052,JU2316,NIC256,NIC267,QG536
II	323974	C	T	0.0531915	NA	NA	NA	NA	NA	NA	4.08774041767042	ED3052,JU2316,NIC256,NIC267,QG536
II	324006	T	A	0.0744681	NA	NA	NA	NA	NA	NA	2.32052811043693	ED3052,JU2316,NIC166,NIC199,NIC256,NIC267,QG536
II	324014	G	A	0.0744681	NA	NA	NA	NA	NA	NA	2.32052811043693	ED3052,JU2316,NIC166,NIC199,NIC256,NIC267,QG536
II	324018	T	G	0.0744681	NA	NA	NA	NA	NA	NA	2.32052811043693	ED3052,JU2316,NIC166,NIC199,NIC256,NIC267,QG536
II	324032	C	T	0.0744681	NA	NA	NA	NA	NA	NA	2.32052811043693	ED3052,JU2316,NIC166,NIC199,NIC256,NIC267,QG536
II	324037	G	T	0.0744681	NA	NA	NA	NA	NA	NA	2.32052811043693	ED3052,JU2316,NIC166,NIC199,NIC256,NIC267,QG536
II	324039	A	G	0.0744681	NA	NA	NA	NA	NA	NA	2.32052811043693	ED3052,JU2316,NIC166,NIC199,NIC256,NIC267,QG536
II	324043	T	C	0.0744681	NA	NA	NA	NA	NA	NA	2.32052811043693	ED3052,JU2316,NIC166,NIC199,NIC256,NIC267,QG536
II	324045	A	T	0.0744681	NA	NA	NA	NA	NA	NA	2.32052811043693	ED3052,JU2316,NIC166,NIC199,NIC256,NIC267,QG536
II	324047	T	A	0.0744681	NA	NA	NA	NA	NA	NA	2.32052811043693	ED3052,JU2316,NIC166,NIC199,NIC256,NIC267,QG536
II	324064	T	G	0.0744681	NA	NA	NA	NA	NA	NA	2.32052811043693	ED3052,JU2316,NIC166,NIC199,NIC256,NIC267,QG536
II	324096	C	T	0.0744681	NA	NA	NA	NA	NA	NA	2.32052811043693	ED3052,JU2316,NIC166,NIC199,NIC256,NIC267,QG536
II	324119	A	T	0.0744681	NA	NA	NA	NA	NA	NA	2.32052811043693	ED3052,JU2316,NIC166,NIC199,NIC256,NIC267,QG536
II	324165	A	G	0.0744681	NA	NA	NA	NA	NA	NA	2.32052811043693	ED3052,JU2316,NIC166,NIC199,NIC256,NIC267,QG536
II	324173	C	T	0.0744681	NA	NA	NA	NA	NA	NA	2.32052811043693	ED3052,JU2316,NIC166,NIC199,NIC256,NIC267,QG536
II	324177	G	A	0.0744681	NA	NA	NA	NA	NA	NA	2.32052811043693	ED3052,JU2316,NIC166,NIC199,NIC256,NIC267,QG536
II	324179	C	A	0.0744681	NA	NA	NA	NA	NA	NA	2.32052811043693	ED3052,JU2316,NIC166,NIC199,NIC256,NIC267,QG536
II	324184	T	G	0.0744681	NA	NA	NA	NA	NA	NA	2.32052811043693	ED3052,JU2316,NIC166,NIC199,NIC256,NIC267,QG536
II	324202	G	A	0.0744681	NA	NA	NA	NA	NA	NA	2.32052811043693	ED3052,JU2316,NIC166,NIC199,NIC256,NIC267,QG536
II	324233	A	C	0.0744681	NA	NA	NA	NA	NA	NA	2.32052811043693	ED3052,JU2316,NIC166,NIC199,NIC256,NIC267,QG536
II	324237	T	A	0.0744681	NA	NA	NA	NA	NA	NA	2.32052811043693	ED3052,JU2316,NIC166,NIC199,NIC256,NIC267,QG536
II	324286	T	C	0.0744681	NA	NA	NA	NA	NA	NA	2.32052811043693	ED3052,JU2316,NIC166,NIC199,NIC256,NIC267,QG536
II	324298	C	G	0.0744681	NA	NA	NA	NA	NA	NA	2.32052811043693	ED3052,JU2316,NIC166,NIC199,NIC256,NIC267,QG536
II	324392	T	C	0.0531915	NA	NA	NA	NA	NA	NA	4.08774041767042	ED3052,JU2316,NIC256,NIC267,QG536
II	324423	A	G	0.0531915	NA	NA	NA	NA	NA	NA	4.08774041767042	ED3052,JU2316,NIC256,NIC267,QG536
II	324450	T	G	0.0531915	NA	NA	NA	NA	NA	NA	4.08774041767042	ED3052,JU2316,NIC256,NIC267,QG536
II	324466	T	A	0.0531915	NA	NA	NA	NA	NA	NA	4.08774041767042	ED3052,JU2316,NIC256,NIC267,QG536
II	324469	G	A	0.0531915	NA	NA	NA	NA	NA	NA	4.08774041767042	ED3052,JU2316,NIC256,NIC267,QG536
II	324523	A	T	0.0531915	NA	NA	NA	NA	NA	NA	4.08774041767042	ED3052,JU2316,NIC256,NIC267,QG536
II	324541	T	A	0.0531915	NA	NA	NA	NA	NA	NA	4.08774041767042	ED3052,JU2316,NIC256,NIC267,QG536
II	324542	T	A	0.0531915	NA	NA	NA	NA	NA	NA	4.08774041767042	ED3052,JU2316,NIC256,NIC267,QG536
II	324569	C	T	0.0531915	NA	NA	NA	NA	NA	NA	4.08774041767042	ED3052,JU2316,NIC256,NIC267,QG536
II	324575	A	G	0.0744681	NA	NA	NA	NA	NA	NA	2.32052811043693	ED3052,JU2316,NIC166,NIC199,NIC256,NIC267,QG536
II	324578	A	G	0.0531915	NA	NA	NA	NA	NA	NA	4.08774041767042	ED3052,JU2316,NIC256,NIC267,QG536
II	324599	A	T	0.0531915	NA	NA	NA	NA	NA	NA	4.08774041767042	ED3052,JU2316,NIC256,NIC267,QG536
II	324628	G	A	0.0744681	NA	NA	NA	NA	NA	NA	2.32052811043693	ED3052,JU2316,NIC166,NIC199,NIC256,NIC267,QG536
II	324638	C	T	0.0744681	NA	NA	NA	NA	NA	NA	2.32052811043693	ED3052,JU2316,NIC166,NIC199,NIC256,NIC267,QG536
II	324701	C	T	0.0744681	NA	NA	NA	NA	NA	NA	2.32052811043693	ED3052,JU2316,NIC166,NIC199,NIC256,NIC267,QG536
II	324777	C	A	0.0744681	NA	NA	NA	NA	NA	NA	2.32052811043693	ED3052,JU2316,NIC166,NIC199,NIC256,NIC267,QG536
II	324790	G	A	0.0744681	NA	NA	NA	NA	NA	NA	2.32052811043693	ED3052,JU2316,NIC166,NIC199,NIC256,NIC267,QG536
II	324826	C	A	0.0531915	NA	NA	NA	NA	NA	NA	0.633776992275183	ED3052,NIC166,NIC199,NIC267,QG536
II	324942	A	C	0.0744681	NA	NA	NA	NA	NA	NA	2.32052811043693	ED3052,JU2316,NIC166,NIC199,NIC256,NIC267,QG536
II	325046	A	G	0.117021	NA	NA	NA	NA	NA	NA	5.97756558671995	ECA36,ED3052,JU1246,JU2316,JU258,JU642,NIC166,NIC199,NIC256,NIC267,QG536
II	325130	A	T	0.0744681	NA	NA	NA	NA	NA	NA	2.32052811043693	ED3052,JU2316,NIC166,NIC199,NIC256,NIC267,QG536
II	325186	A	G	0.0744681	NA	NA	NA	NA	NA	NA	2.32052811043693	ED3052,JU2316,NIC166,NIC199,NIC256,NIC267,QG536
II	325234	T	G	0.0744681	NA	NA	NA	NA	NA	NA	2.32052811043693	ED3052,JU2316,NIC166,NIC199,NIC256,NIC267,QG536
II	325243	A	G	0.0744681	NA	NA	NA	NA	NA	NA	2.32052811043693	ED3052,JU2316,NIC166,NIC199,NIC256,NIC267,QG536
II	325259	A	T	0.0638298	NA	NA	NA	NA	NA	NA	0.322865825106263	CX11285,DL226,ED3005,ED3011,KR314,QX1212
II	325348	G	A	0.0744681	NA	NA	NA	NA	NA	NA	2.32052811043693	ED3052,JU2316,NIC166,NIC199,NIC256,NIC267,QG536
II	325366	A	T	0.0744681	NA	NA	NA	NA	NA	NA	2.32052811043693	ED3052,JU2316,NIC166,NIC199,NIC256,NIC267,QG536
II	325386	A	G	0.0744681	NA	NA	NA	NA	NA	NA	2.32052811043693	ED3052,JU2316,NIC166,NIC199,NIC256,NIC267,QG536
II	325531	G	A	0.0744681	NA	NA	NA	NA	NA	NA	2.32052811043693	ED3052,JU2316,NIC166,NIC199,NIC256,NIC267,QG536
II	325597	A	T	0.0744681	NA	NA	NA	NA	NA	NA	2.32052811043693	ED3052,JU2316,NIC166,NIC199,NIC256,NIC267,QG536
II	325660	G	T	0.0744681	NA	NA	NA	NA	NA	NA	2.32052811043693	ED3052,JU2316,NIC166,NIC199,NIC256,NIC267,QG536
II	325681	C	A	0.0744681	NA	NA	NA	NA	NA	NA	2.32052811043693	ED3052,JU2316,NIC166,NIC199,NIC256,NIC267,QG536
II	325727	G	T	0.0744681	NA	NA	NA	NA	NA	NA	2.32052811043693	ED3052,JU2316,NIC166,NIC199,NIC256,NIC267,QG536
II	325741	T	C	0.0744681	NA	NA	NA	NA	NA	NA	2.32052811043693	ED3052,JU2316,NIC166,NIC199,NIC256,NIC267,QG536
II	325771	G	T	0.0744681	NA	NA	NA	NA	NA	NA	2.32052811043693	ED3052,JU2316,NIC166,NIC199,NIC256,NIC267,QG536
II	325810	A	G	0.0744681	NA	NA	NA	NA	NA	NA	2.32052811043693	ED3052,JU2316,NIC166,NIC199,NIC256,NIC267,QG536
II	325864	C	G	0.0744681	NA	NA	NA	NA	NA	NA	2.32052811043693	ED3052,JU2316,NIC166,NIC199,NIC256,NIC267,QG536
II	325910	G	A	0.0744681	NA	NA	NA	NA	NA	NA	2.32052811043693	ED3052,JU2316,NIC166,NIC199,NIC256,NIC267,QG536
II	325975	G	A	0.0744681	NA	NA	NA	NA	NA	NA	2.32052811043693	ED3052,JU2316,NIC166,NIC199,NIC256,NIC267,QG536
II	326039	T	A	0.0744681	NA	NA	NA	NA	NA	NA	2.32052811043693	ED3052,JU2316,NIC166,NIC199,NIC256,NIC267,QG536
II	326144	A	G	0.0531915	NA	NA	NA	NA	NA	NA	0.633776992275183	ED3052,NIC166,NIC199,NIC267,QG536
II	326156	A	T	0.0744681	NA	NA	NA	NA	NA	NA	2.32052811043693	ED3052,JU2316,NIC166,NIC199,NIC256,NIC267,QG536
II	326160	T	A	0.0744681	NA	NA	NA	NA	NA	NA	2.32052811043693	ED3052,JU2316,NIC166,NIC199,NIC256,NIC267,QG536
II	326214	C	A	0.0744681	NA	NA	NA	NA	NA	NA	2.32052811043693	ED3052,JU2316,NIC166,NIC199,NIC256,NIC267,QG536
II	326486	C	T	0.0744681	sgcb-1	WBGene00019277	protein_coding	intron	LOW	NA	2.32052811043693	ED3052,JU2316,NIC166,NIC199,NIC256,NIC267,QG536
II	326512	T	C	0.0531915	sgcb-1	WBGene00019277	protein_coding	intron	LOW	NA	0.633776992275183	ED3052,NIC166,NIC199,NIC267,QG536
II	326619	G	A	0.0531915	sgcb-1	WBGene00019277	protein_coding	intron	LOW	NA	0.633776992275183	ED3052,NIC166,NIC199,NIC267,QG536
II	326632	C	T	0.0744681	sgcb-1	WBGene00019277	protein_coding	intron	LOW	NA	2.32052811043693	ED3052,JU2316,NIC166,NIC199,NIC256,NIC267,QG536
II	326654	A	T	0.106383	sgcb-1	WBGene00019277	protein_coding	intron	LOW	NA	7.97849173420461	ED3052,JU1246,JU2316,JU258,JU642,NIC166,NIC199,NIC256,NIC267,QG536
II	326750	T	C	0.0744681	sgcb-1	WBGene00019277	protein_coding	synonymous	LOW	40F	2.32052811043693	ED3052,JU2316,NIC166,NIC199,NIC256,NIC267,QG536
II	327122	C	T	0.0744681	sgcb-1	WBGene00019277	protein_coding	synonymous	LOW	89N	2.32052811043693	ED3052,JU2316,NIC166,NIC199,NIC256,NIC267,QG536
II	327231	C	T	0.0744681	sgcb-1	WBGene00019277	protein_coding	synonymous	LOW	126L	2.32052811043693	ED3052,JU2316,NIC166,NIC199,NIC256,NIC267,QG536
II	327254	G	T	0.0744681	sgcb-1	WBGene00019277	protein_coding	synonymous	LOW	133L	2.32052811043693	ED3052,JU2316,NIC166,NIC199,NIC256,NIC267,QG536
II	327298	T	G	0.0744681	sgcb-1	WBGene00019277	protein_coding	intron	LOW	NA	2.32052811043693	ED3052,JU2316,NIC166,NIC199,NIC256,NIC267,QG536
II	327488	T	A	0.0744681	sgcb-1	WBGene00019277	protein_coding	intron	LOW	NA	2.32052811043693	ED3052,JU2316,NIC166,NIC199,NIC256,NIC267,QG536
II	327490	A	T	0.0744681	sgcb-1	WBGene00019277	protein_coding	intron	LOW	NA	2.32052811043693	ED3052,JU2316,NIC166,NIC199,NIC256,NIC267,QG536
II	327520	T	C	0.0744681	sgcb-1	WBGene00019277	protein_coding	intron	LOW	NA	2.32052811043693	ED3052,JU2316,NIC166,NIC199,NIC256,NIC267,QG536
II	327880	C	T	0.0744681	sgcb-1	WBGene00019277	protein_coding	intron	LOW	NA	2.32052811043693	ED3052,JU2316,NIC166,NIC199,NIC256,NIC267,QG536
II	327901	C	G	0.0744681	sgcb-1	WBGene00019277	protein_coding	intron	LOW	NA	2.32052811043693	ED3052,JU2316,NIC166,NIC199,NIC256,NIC267,QG536
II	327999	T	C	0.0744681	sgcb-1	WBGene00019277	protein_coding	synonymous	LOW	231R	2.32052811043693	ED3052,JU2316,NIC166,NIC199,NIC256,NIC267,QG536
II	328030	A	T	0.0744681	sgcb-1	WBGene00019277	protein_coding	synonymous	LOW	242S	2.32052811043693	ED3052,JU2316,NIC166,NIC199,NIC256,NIC267,QG536
II	328031	G	C	0.0744681	NA	NA	NA	@328030	Linker	NA	2.32052811043693	ED3052,JU2316,NIC166,NIC199,NIC256,NIC267,QG536
II	328089	T	C	0.0744681	sgcb-1	WBGene00019277	protein_coding	synonymous	LOW	261C	2.32052811043693	ED3052,JU2316,NIC166,NIC199,NIC256,NIC267,QG536
II	328152	T	C	0.0744681	sgcb-1	WBGene00019277	protein_coding	synonymous	LOW	282S	2.32052811043693	ED3052,JU2316,NIC166,NIC199,NIC256,NIC267,QG536
II	328243	T	C	0.0744681	NA	NA	NA	NA	NA	NA	2.32052811043693	ED3052,JU2316,NIC166,NIC199,NIC256,NIC267,QG536
II	328315	T	A	0.0744681	NA	NA	NA	NA	NA	NA	2.32052811043693	ED3052,JU2316,NIC166,NIC199,NIC256,NIC267,QG536
II	328372	C	T	0.0744681	NA	NA	NA	NA	NA	NA	2.32052811043693	ED3052,JU2316,NIC166,NIC199,NIC256,NIC267,QG536
II	328380	G	C	0.0744681	NA	NA	NA	NA	NA	NA	2.32052811043693	ED3052,JU2316,NIC166,NIC199,NIC256,NIC267,QG536
II	328386	T	C	0.0744681	NA	NA	NA	NA	NA	NA	2.32052811043693	ED3052,JU2316,NIC166,NIC199,NIC256,NIC267,QG536
II	328391	A	T	0.0744681	NA	NA	NA	NA	NA	NA	2.32052811043693	ED3052,JU2316,NIC166,NIC199,NIC256,NIC267,QG536
II	328770	C	T	0.0744681	cbn-1	WBGene00019285	protein_coding	intron	LOW	NA	2.32052811043693	ED3052,JU2316,NIC166,NIC199,NIC256,NIC267,QG536
II	328796	T	C	0.0744681	cbn-1	WBGene00019285	protein_coding	intron	LOW	NA	2.32052811043693	ED3052,JU2316,NIC166,NIC199,NIC256,NIC267,QG536
II	328929	T	C	0.0744681	cbn-1	WBGene00019285	protein_coding	missense	HIGH	630M>630V	2.32052811043693	ED3052,JU2316,NIC166,NIC199,NIC256,NIC267,QG536
II	328983	C	G	0.0744681	cbn-1	WBGene00019285	protein_coding	missense	HIGH	612A>612P	2.32052811043693	ED3052,JU2316,NIC166,NIC199,NIC256,NIC267,QG536
II	329084	C	T	0.0744681	cbn-1	WBGene00019285	protein_coding	intron	LOW	NA	2.32052811043693	ED3052,JU2316,NIC166,NIC199,NIC256,NIC267,QG536
II	329111	G	T	0.478723	cbn-1	WBGene00019285	protein_coding	intron	LOW	NA	2.14240690088578	CB4856,CX11254,CX11264,CX11271,CX11276,CX11285,CX11314,DL226,DL238,ECA36,ED3005,ED3011,ED3052,EG4725,JU1172,JU1246,JU1652,JU1896,JU2001,JU2316,JU258,JU323,JU642,JU774,JU847,KR314,MY16,MY23,NIC166,NIC199,NIC256,NIC267,NIC3,PB306,PS2025,QG536,QG556,QG557,QX1212,QX1233,QX1791,QX1792,QX1793,QX1794,WN2001
II	329124	C	A	0.0744681	cbn-1	WBGene00019285	protein_coding	intron	LOW	NA	2.32052811043693	ED3052,JU2316,NIC166,NIC199,NIC256,NIC267,QG536
II	329143	A	G	0.0744681	cbn-1	WBGene00019285	protein_coding	intron	LOW	NA	2.32052811043693	ED3052,JU2316,NIC166,NIC199,NIC256,NIC267,QG536
II	329146	T	A	0.0531915	cbn-1	WBGene00019285	protein_coding	intron	LOW	NA	0.633776992275183	ED3052,NIC166,NIC199,NIC267,QG536
II	329150	G	A	0.0744681	cbn-1	WBGene00019285	protein_coding	intron	LOW	NA	2.32052811043693	ED3052,JU2316,NIC166,NIC199,NIC256,NIC267,QG536
II	329158	T	G	0.0744681	cbn-1	WBGene00019285	protein_coding	intron	LOW	NA	2.32052811043693	ED3052,JU2316,NIC166,NIC199,NIC256,NIC267,QG536
II	329166	A	T	0.0744681	cbn-1	WBGene00019285	protein_coding	intron	LOW	NA	2.32052811043693	ED3052,JU2316,NIC166,NIC199,NIC256,NIC267,QG536
II	329187	G	T	0.0744681	cbn-1	WBGene00019285	protein_coding	splice_region	HIGH	NA	2.32052811043693	ED3052,JU2316,NIC166,NIC199,NIC256,NIC267,QG536
II	329188	C	T	0.0744681	cbn-1	WBGene00019285	protein_coding	splice_region	HIGH	NA	2.32052811043693	ED3052,JU2316,NIC166,NIC199,NIC256,NIC267,QG536
II	329199	T	C	0.0744681	cbn-1	WBGene00019285	protein_coding	synonymous	LOW	580K	2.32052811043693	ED3052,JU2316,NIC166,NIC199,NIC256,NIC267,QG536
II	329214	C	T	0.0744681	cbn-1	WBGene00019285	protein_coding	synonymous	LOW	575S	2.32052811043693	ED3052,JU2316,NIC166,NIC199,NIC256,NIC267,QG536
II	329219	T	C	0.0744681	cbn-1	WBGene00019285	protein_coding	missense	HIGH	574K>574E	2.32052811043693	ED3052,JU2316,NIC166,NIC199,NIC256,NIC267,QG536
II	329231	T	G	0.0744681	cbn-1	WBGene00019285	protein_coding	missense	HIGH	570T>570P	2.32052811043693	ED3052,JU2316,NIC166,NIC199,NIC256,NIC267,QG536
II	329242	T	A	0.0531915	cbn-1	WBGene00019285	protein_coding	missense	HIGH	566Q>566L	0.633776992275183	ED3052,NIC166,NIC199,NIC267,QG536
II	329245	A	G	0.0744681	cbn-1	WBGene00019285	protein_coding	missense	HIGH	565I>565T	2.32052811043693	ED3052,JU2316,NIC166,NIC199,NIC256,NIC267,QG536
II	329261	G	T	0.0744681	cbn-1	WBGene00019285	protein_coding	missense	HIGH	560P>560T	2.32052811043693	ED3052,JU2316,NIC166,NIC199,NIC256,NIC267,QG536
II	329262	T	A	0.0744681	cbn-1	WBGene00019285	protein_coding	synonymous	LOW	559V	2.32052811043693	ED3052,JU2316,NIC166,NIC199,NIC256,NIC267,QG536
II	329265	C	T	0.0744681	cbn-1	WBGene00019285	protein_coding	synonymous	LOW	558T	2.32052811043693	ED3052,JU2316,NIC166,NIC199,NIC256,NIC267,QG536
II	329273	T	C	0.0531915	cbn-1	WBGene00019285	protein_coding	missense	HIGH	556K>556E	0.633776992275183	ED3052,NIC166,NIC199,NIC267,QG536
II	329275	A	G	0.117021	cbn-1	WBGene00019285	protein_coding	missense	HIGH	555L>555P	5.97756558671995	ECA36,ED3052,JU1246,JU2316,JU258,JU642,NIC166,NIC199,NIC256,NIC267,QG536
II	329277	C	T	0.0744681	cbn-1	WBGene00019285	protein_coding	synonymous	LOW	554V	2.32052811043693	ED3052,JU2316,NIC166,NIC199,NIC256,NIC267,QG536
II	329293	G	A	0.0744681	cbn-1	WBGene00019285	protein_coding	missense	HIGH	549A>549V	2.32052811043693	ED3052,JU2316,NIC166,NIC199,NIC256,NIC267,QG536
II	329414	C	G	0.0744681	cbn-1	WBGene00019285	protein_coding	missense	HIGH	509E>509Q	2.32052811043693	ED3052,JU2316,NIC166,NIC199,NIC256,NIC267,QG536
II	329416	G	A	0.0744681	cbn-1	WBGene00019285	protein_coding	missense	HIGH	508P>508L	2.32052811043693	ED3052,JU2316,NIC166,NIC199,NIC256,NIC267,QG536
II	329622	A	G	0.0744681	cbn-1	WBGene00019285	protein_coding	intron	LOW	NA	2.32052811043693	ED3052,JU2316,NIC166,NIC199,NIC256,NIC267,QG536
II	329627	G	A	0.0744681	cbn-1	WBGene00019285	protein_coding	intron	LOW	NA	2.32052811043693	ED3052,JU2316,NIC166,NIC199,NIC256,NIC267,QG536
II	329730	C	A	0.0744681	cbn-1	WBGene00019285	protein_coding	intron	LOW	NA	2.32052811043693	ED3052,JU2316,NIC166,NIC199,NIC256,NIC267,QG536
II	329846	A	G	0.0744681	cbn-1	WBGene00019285	protein_coding	3_prime_utr	LOW	NA	2.32052811043693	ED3052,JU2316,NIC166,NIC199,NIC256,NIC267,QG536
II	329914	A	G	0.0744681	cbn-1	WBGene00019285	protein_coding	3_prime_utr	LOW	NA	2.32052811043693	ED3052,JU2316,NIC166,NIC199,NIC256,NIC267,QG536
II	330030	C	T	0.0744681	cbn-1	WBGene00019285	protein_coding	intron	LOW	NA	2.32052811043693	ED3052,JU2316,NIC166,NIC199,NIC256,NIC267,QG536
II	330088	A	T	0.0744681	cbn-1	WBGene00019285	protein_coding	synonymous	LOW	455P	2.32052811043693	ED3052,JU2316,NIC166,NIC199,NIC256,NIC267,QG536
II	330100	A	T	0.0744681	cbn-1	WBGene00019285	protein_coding	synonymous	LOW	451G	2.32052811043693	ED3052,JU2316,NIC166,NIC199,NIC256,NIC267,QG536
II	330207	C	T	0.0531915	cbn-1	WBGene00019285	protein_coding	missense	HIGH	416D>416N	0.633776992275183	ED3052,NIC166,NIC199,NIC267,QG536
II	330272	A	G	0.0744681	cbn-1	WBGene00019285	protein_coding	intron	LOW	NA	2.32052811043693	ED3052,JU2316,NIC166,NIC199,NIC256,NIC267,QG536
II	330288	C	T	0.0744681	cbn-1	WBGene00019285	protein_coding	intron	LOW	NA	2.32052811043693	ED3052,JU2316,NIC166,NIC199,NIC256,NIC267,QG536
II	330312	T	G	0.0744681	cbn-1	WBGene00019285	protein_coding	intron	LOW	NA	2.32052811043693	ED3052,JU2316,NIC166,NIC199,NIC256,NIC267,QG536
II	330316	G	T	0.0744681	cbn-1	WBGene00019285	protein_coding	intron	LOW	NA	2.32052811043693	ED3052,JU2316,NIC166,NIC199,NIC256,NIC267,QG536
II	330328	T	A	0.0744681	cbn-1	WBGene00019285	protein_coding	intron	LOW	NA	2.32052811043693	ED3052,JU2316,NIC166,NIC199,NIC256,NIC267,QG536
II	330335	T	C	0.0744681	cbn-1	WBGene00019285	protein_coding	intron	LOW	NA	2.32052811043693	ED3052,JU2316,NIC166,NIC199,NIC256,NIC267,QG536
II	330336	T	C	0.0744681	cbn-1	WBGene00019285	protein_coding	intron	LOW	NA	2.32052811043693	ED3052,JU2316,NIC166,NIC199,NIC256,NIC267,QG536
II	330367	G	C	0.0744681	cbn-1	WBGene00019285	protein_coding	intron	LOW	NA	2.32052811043693	ED3052,JU2316,NIC166,NIC199,NIC256,NIC267,QG536
II	330446	T	A	0.0744681	cbn-1	WBGene00019285	protein_coding	synonymous	LOW	388L	2.32052811043693	ED3052,JU2316,NIC166,NIC199,NIC256,NIC267,QG536
II	330558	C	T	0.0744681	cbn-1	WBGene00019285	protein_coding	synonymous	LOW	366E	2.32052811043693	ED3052,JU2316,NIC166,NIC199,NIC256,NIC267,QG536
II	330561	A	C	0.0744681	cbn-1	WBGene00019285	protein_coding	synonymous	LOW	365S	2.32052811043693	ED3052,JU2316,NIC166,NIC199,NIC256,NIC267,QG536
II	330607	T	G	0.0744681	cbn-1	WBGene00019285	protein_coding	missense	HIGH	350N>350T	2.32052811043693	ED3052,JU2316,NIC166,NIC199,NIC256,NIC267,QG536
II	330630	T	C	0.0744681	cbn-1	WBGene00019285	protein_coding	synonymous	LOW	342T	2.32052811043693	ED3052,JU2316,NIC166,NIC199,NIC256,NIC267,QG536
II	330651	A	G	0.0744681	cbn-1	WBGene00019285	protein_coding	synonymous	LOW	335D	2.32052811043693	ED3052,JU2316,NIC166,NIC199,NIC256,NIC267,QG536
II	330684	G	T	0.0744681	cbn-1	WBGene00019285	protein_coding	synonymous	LOW	324V	2.32052811043693	ED3052,JU2316,NIC166,NIC199,NIC256,NIC267,QG536
II	330696	G	A	0.0744681	cbn-1	WBGene00019285	protein_coding	synonymous	LOW	320G	2.32052811043693	ED3052,JU2316,NIC166,NIC199,NIC256,NIC267,QG536
II	330726	A	G	0.0744681	cbn-1	WBGene00019285	protein_coding	synonymous	LOW	310D	2.32052811043693	ED3052,JU2316,NIC166,NIC199,NIC256,NIC267,QG536
II	330747	A	G	0.0744681	cbn-1	WBGene00019285	protein_coding	synonymous	LOW	303G	2.32052811043693	ED3052,JU2316,NIC166,NIC199,NIC256,NIC267,QG536
II	330764	A	G	0.0744681	cbn-1	WBGene00019285	protein_coding	synonymous	LOW	298L	2.32052811043693	ED3052,JU2316,NIC166,NIC199,NIC256,NIC267,QG536
II	330825	G	A	0.0744681	cbn-1	WBGene00019285	protein_coding	synonymous	LOW	277T	2.32052811043693	ED3052,JU2316,NIC166,NIC199,NIC256,NIC267,QG536
II	330828	C	T	0.117021	cbn-1	WBGene00019285	protein_coding	synonymous	LOW	276G	1.34544804689536	CX11254,ED3052,JU2316,NIC166,NIC199,NIC256,NIC267,PS2025,QG536,QG556,QX1233
II	330882	A	G	0.0744681	cbn-1	WBGene00019285	protein_coding	intron	LOW	NA	2.32052811043693	ED3052,JU2316,NIC166,NIC199,NIC256,NIC267,QG536
II	330892	A	G	0.0744681	cbn-1	WBGene00019285	protein_coding	intron	LOW	NA	2.32052811043693	ED3052,JU2316,NIC166,NIC199,NIC256,NIC267,QG536
II	330909	T	G	0.0744681	cbn-1	WBGene00019285	protein_coding	intron	LOW	NA	2.32052811043693	ED3052,JU2316,NIC166,NIC199,NIC256,NIC267,QG536
II	330987	A	G	0.0638298	cbn-1	WBGene00019285	protein_coding	intron	LOW	NA	1.31220410340878	ED3052,JU2316,NIC166,NIC199,NIC267,QG536
II	331240	C	T	0.0744681	cbn-1	WBGene00019285	protein_coding	synonymous	LOW	245A	2.32052811043693	ED3052,JU2316,NIC166,NIC199,NIC256,NIC267,QG536
II	331384	A	C	0.0744681	cbn-1	WBGene00019285	protein_coding	splice_region	HIGH	NA	2.32052811043693	ED3052,JU2316,NIC166,NIC199,NIC256,NIC267,QG536
II	331426	C	G	0.0744681	cbn-1	WBGene00019285	protein_coding	intron	LOW	NA	2.32052811043693	ED3052,JU2316,NIC166,NIC199,NIC256,NIC267,QG536
II	331427	A	C	0.0744681	cbn-1	WBGene00019285	protein_coding	intron	LOW	NA	2.32052811043693	ED3052,JU2316,NIC166,NIC199,NIC256,NIC267,QG536
II	331447	A	G	0.0744681	cbn-1	WBGene00019285	protein_coding	intron	LOW	NA	2.32052811043693	ED3052,JU2316,NIC166,NIC199,NIC256,NIC267,QG536
II	332000	A	T	0.329787	cbn-1	WBGene00019285	protein_coding	intron	LOW	NA	1.93648470840816	CB4856,CX11254,CX11264,CX11271,CX11276,CX11285,CX11314,DL226,DL238,ECA36,ED3005,ED3011,JU1172,JU1246,JU258,JU642,JU774,KR314,MY16,MY23,NIC3,PB306,PS2025,QG556,QG557,QX1212,QX1233,QX1791,QX1792,QX1793,QX1794
II	332743	C	A	0.0744681	NA	NA	NA	NA	NA	NA	2.32052811043693	ED3052,JU2316,NIC166,NIC199,NIC256,NIC267,QG536
II	332772	C	A	0.0531915	NA	NA	NA	NA	NA	NA	0.633776992275183	ED3052,NIC166,NIC199,NIC267,QG536
II	332989	A	G	0.117021	NA	NA	NA	NA	NA	NA	5.97756558671995	ECA36,ED3052,JU1246,JU2316,JU258,JU642,NIC166,NIC199,NIC256,NIC267,QG536
II	333011	C	T	0.0531915	NA	NA	NA	NA	NA	NA	0.633776992275183	ED3052,NIC166,NIC199,NIC267,QG536
II	333392	C	G	0.0744681	NA	NA	NA	NA	NA	NA	2.32052811043693	ED3052,JU2316,NIC166,NIC199,NIC256,NIC267,QG536
II	333602	C	T	0.0744681	NA	NA	NA	NA	NA	NA	2.32052811043693	ED3052,JU2316,NIC166,NIC199,NIC256,NIC267,QG536
II	333754	T	G	0.0531915	NA	NA	NA	NA	NA	NA	0.633776992275183	ED3052,NIC166,NIC199,NIC267,QG536
II	333781	C	T	0.0957447	NA	NA	NA	NA	NA	NA	1.10285226467588	CX11285,DL226,ED3005,ED3011,JU2001,KR314,MY16,MY23,QX1212
II	333961	T	A	0.0531915	K01A2.15	WBGene00200637	misc_RNA	non_coding	LOW	NA	0.633776992275183	ED3052,NIC166,NIC199,NIC267,QG536
II	334356	T	C	0.0744681	NA	NA	NA	NA	NA	NA	2.32052811043693	ED3052,JU2316,NIC166,NIC199,NIC256,NIC267,QG536
II	334533	G	A	0.0531915	NA	NA	NA	NA	NA	NA	0.633776992275183	ED3052,NIC166,NIC199,NIC267,QG536
II	334738	T	C	0.0744681	NA	NA	NA	NA	NA	NA	2.32052811043693	ED3052,JU2316,NIC166,NIC199,NIC256,NIC267,QG536
II	334925	A	C	0.0531915	NA	NA	NA	NA	NA	NA	0.633776992275183	ED3052,NIC166,NIC199,NIC267,QG536
II	334995	T	C	0.0744681	NA	NA	NA	NA	NA	NA	2.32052811043693	ED3052,JU2316,NIC166,NIC199,NIC256,NIC267,QG536
II	335016	C	A	0.0531915	NA	NA	NA	NA	NA	NA	0.633776992275183	ED3052,NIC166,NIC199,NIC267,QG536
II	336186	A	C	0.0531915	NA	NA	NA	NA	NA	NA	0.633776992275183	ED3052,NIC166,NIC199,NIC267,QG536
II	336213	G	C	0.0531915	NA	NA	NA	NA	NA	NA	0.633776992275183	ED3052,NIC166,NIC199,NIC267,QG536
II	337235	T	A	0.0851064	NA	NA	NA	NA	NA	NA	0.605493509885074	CX11264,CX11271,CX11276,CX11314,JU1172,PB306,QG557,QX1793
II	337887	A	C	0.0531915	cpn-2	WBGene00000778	protein_coding	intron	LOW	NA	0.633776992275183	ED3052,NIC166,NIC199,NIC267,QG536
II	337939	A	C	0.414894	cpn-2	WBGene00000778	protein_coding	missense	HIGH	32K>32T	3.68145508309008	CB4856,CX11254,CX11264,CX11271,CX11276,CX11285,CX11314,DL226,DL238,ECA36,ED3005,ED3011,ED3052,JU1172,JU1246,JU2001,JU2316,JU258,JU642,JU774,KR314,MY16,MY23,NIC166,NIC199,NIC256,NIC267,NIC3,PB306,PS2025,QG536,QG556,QG557,QX1212,QX1233,QX1791,QX1792,QX1793,QX1794
II	338126	A	C	0.0638298	cpn-2	WBGene00000778	protein_coding	intron	LOW	NA	0.322865825106263	CX11285,DL226,ED3005,ED3011,KR314,QX1212
II	338215	G	A	0.0531915	cpn-2	WBGene00000778	protein_coding	missense	HIGH	99A>99T	0.633776992275183	ED3052,NIC166,NIC199,NIC267,QG536
II	338406	C	A	0.0851064	cpn-2	WBGene00000778	protein_coding	intron	LOW	NA	0.605493509885074	CX11264,CX11271,CX11276,CX11314,JU1172,PB306,QG557,QX1793
II	338635	C	T	0.0531915	cpn-2	WBGene00000778	protein_coding	intron	LOW	NA	0.633776992275183	ED3052,NIC166,NIC199,NIC267,QG536
II	338732	A	G	0.117021	cpn-2	WBGene00000778	protein_coding	intron	LOW	NA	5.97756558671995	ECA36,ED3052,JU1246,JU2316,JU258,JU642,NIC166,NIC199,NIC256,NIC267,QG536
II	339401	A	G	0.0531915	NA	NA	NA	NA	NA	NA	0.633776992275183	ED3052,NIC166,NIC199,NIC267,QG536
II	339751	A	G	0.0531915	NA	NA	NA	NA	NA	NA	0.633776992275183	ED3052,NIC166,NIC199,NIC267,QG536
II	339829	C	T	0.0744681	NA	NA	NA	NA	NA	NA	2.32052811043693	ED3052,JU2316,NIC166,NIC199,NIC256,NIC267,QG536
II	340434	T	C	0.0531915	NA	NA	NA	NA	NA	NA	9.97485466888454	JU1246,JU2316,JU258,JU642,NIC256
II	340536	G	A	0.117021	NA	NA	NA	NA	NA	NA	5.97756558671995	ECA36,ED3052,JU1246,JU2316,JU258,JU642,NIC166,NIC199,NIC256,NIC267,QG536
II	340662	C	T	0.0531915	D1069.1	WBGene00017036	protein_coding	synonymous	LOW	42L	0.633776992275183	ED3052,NIC166,NIC199,NIC267,QG536
II	340677	C	T	0.0638298	D1069.1	WBGene00017036	protein_coding	missense	HIGH	47H>47Y	0.322865825106263	CX11285,DL226,ED3005,ED3011,KR314,QX1212
II	341886	T	G	0.0531915	D1069.3	WBGene00017037	protein_coding	3_prime_utr	LOW	NA	0.633776992275183	ED3052,NIC166,NIC199,NIC267,QG536
II	342010	A	T	0.0531915	D1069.3	WBGene00017037	protein_coding	3_prime_utr	LOW	NA	0.633776992275183	ED3052,NIC166,NIC199,NIC267,QG536
II	342012	A	G	0.0531915	D1069.3	WBGene00017037	protein_coding	3_prime_utr	LOW	NA	0.633776992275183	ED3052,NIC166,NIC199,NIC267,QG536
II	342273	C	A	0.414894	D1069.3	WBGene00017037	protein_coding	intron	LOW	NA	3.68145508309008	CB4856,CX11254,CX11264,CX11271,CX11276,CX11285,CX11314,DL226,DL238,ECA36,ED3005,ED3011,ED3052,JU1172,JU1246,JU2001,JU2316,JU258,JU642,JU774,KR314,MY16,MY23,NIC166,NIC199,NIC256,NIC267,NIC3,PB306,PS2025,QG536,QG556,QG557,QX1212,QX1233,QX1791,QX1792,QX1793,QX1794
II	342667	T	C	0.425532	D1069.3	WBGene00017037	protein_coding	intron	LOW	NA	1.9824600320529	CB4856,CX11254,CX11264,CX11271,CX11276,CX11285,CX11314,DL226,DL238,ECA36,ED3005,ED3011,ED3052,JU1172,JU1246,JU2001,JU2316,JU258,JU642,JU774,KR314,MY16,MY23,NIC166,NIC199,NIC256,NIC267,NIC3,PB303,PB306,PS2025,QG536,QG556,QG557,QX1212,QX1233,QX1791,QX1792,QX1793,QX1794
II	342846	C	T	0.0531915	D1069.3	WBGene00017037	protein_coding	intron	LOW	NA	0.633776992275183	ED3052,NIC166,NIC199,NIC267,QG536
II	342978	G	A	0.117021	D1069.3	WBGene00017037	protein_coding	intron	LOW	NA	0.0607228766432822	CX11254,CX11264,CX11271,CX11276,CX11314,JU1172,PB306,PS2025,QG556,QG557,QX1233
II	343066	A	G	0.117021	D1069.3	WBGene00017037	protein_coding	missense	HIGH	459V>459A	5.97756558671995	ECA36,ED3052,JU1246,JU2316,JU258,JU642,NIC166,NIC199,NIC256,NIC267,QG536
II	343526	G	T	0.106383	D1069.3	WBGene00017037	protein_coding	intron	LOW	NA	7.97849173420461	ED3052,JU1246,JU2316,JU258,JU642,NIC166,NIC199,NIC256,NIC267,QG536
II	343590	A	T	0.0531915	D1069.3	WBGene00017037	protein_coding	intron	LOW	NA	0.633776992275183	ED3052,NIC166,NIC199,NIC267,QG536
II	343651	T	A	0.0638298	D1069.3	WBGene00017037	protein_coding	intron	LOW	NA	7.64634134552259	ECA36,JU1246,JU2316,JU258,JU642,NIC256
II	344635	T	C	0.106383	D1069.3	WBGene00017037	protein_coding	intron	LOW	NA	7.97849173420461	ED3052,JU1246,JU2316,JU258,JU642,NIC166,NIC199,NIC256,NIC267,QG536
II	344914	A	G	0.0531915	D1069.3	WBGene00017037	protein_coding	intron	LOW	NA	0.633776992275183	ED3052,NIC166,NIC199,NIC267,QG536
II	344974	T	C	0.0638298	D1069.3	WBGene00017037	protein_coding	missense	HIGH	290I>290V	0.322865825106263	CX11285,DL226,ED3005,ED3011,KR314,QX1212
II	345318	A	T	0.0531915	D1069.3	WBGene00017037	protein_coding	intron	LOW	NA	0.633776992275183	ED3052,NIC166,NIC199,NIC267,QG536
II	345419	T	A	0.0531915	D1069.3	WBGene00017037	protein_coding	intron	LOW	NA	0.633776992275183	ED3052,NIC166,NIC199,NIC267,QG536
II	345768	A	T	0.12766	D1069.3	WBGene00017037	protein_coding	intron	LOW	NA	6.61585461730378	ECA36,ED3052,JU1246,JU2316,JU258,JU642,NIC166,NIC199,NIC256,NIC267,QG536,WN2001
II	346003	T	A	0.0851064	D1069.3	WBGene00017037	protein_coding	intron	LOW	NA	2.86129229381978	CX11285,DL226,ED3005,ED3011,JU2316,KR314,NIC256,QX1212
II	346115	T	C	0.0531915	D1069.3	WBGene00017037	protein_coding	intron	LOW	NA	0.633776992275183	ED3052,NIC166,NIC199,NIC267,QG536
II	346158	A	G	0.0531915	D1069.3	WBGene00017037	protein_coding	intron	LOW	NA	0.633776992275183	ED3052,NIC166,NIC199,NIC267,QG536
II	346891	A	G	0.0531915	D1069.3	WBGene00017037	protein_coding	intron	LOW	NA	0.633776992275183	ED3052,NIC166,NIC199,NIC267,QG536
II	347877	G	T	0.0957447	D1069.3	WBGene00017037	protein_coding	5_prime_utr	LOW	NA	1.10285226467588	CX11285,DL226,ED3005,ED3011,JU2001,KR314,MY16,MY23,QX1212
II	347979	G	T	0.0531915	NA	NA	NA	NA	NA	NA	0.633776992275183	ED3052,NIC166,NIC199,NIC267,QG536
II	348068	T	G	0.0531915	NA	NA	NA	NA	NA	NA	0.633776992275183	ED3052,NIC166,NIC199,NIC267,QG536
II	348287	C	T	0.0531915	dmsr-4	WBGene00017038	protein_coding	synonymous	LOW	373L	0.633776992275183	ED3052,NIC166,NIC199,NIC267,QG536
II	348478	T	C	0.117021	dmsr-4	WBGene00017038	protein_coding	intron	LOW	NA	0.0607228766432822	CX11254,CX11264,CX11271,CX11276,CX11314,JU1172,PB306,PS2025,QG556,QG557,QX1233
II	348805	C	T	0.117021	dmsr-4	WBGene00017038	protein_coding	synonymous	LOW	294G	5.97756558671995	ECA36,ED3052,JU1246,JU2316,JU258,JU642,NIC166,NIC199,NIC256,NIC267,QG536
II	349114	C	A	0.117021	dmsr-4	WBGene00017038	protein_coding	intron	LOW	NA	5.97756558671995	ECA36,ED3052,JU1246,JU2316,JU258,JU642,NIC166,NIC199,NIC256,NIC267,QG536
II	349208	T	A	0.117021	dmsr-4	WBGene00017038	protein_coding	intron	LOW	NA	5.97756558671995	ECA36,ED3052,JU1246,JU2316,JU258,JU642,NIC166,NIC199,NIC256,NIC267,QG536
II	349864	G	A	0.0531915	dmsr-4	WBGene00017038	protein_coding	splice_region	HIGH	NA	0.633776992275183	ED3052,NIC166,NIC199,NIC267,QG536
II	350455	C	T	0.0531915	dmsr-4	WBGene00017038	protein_coding	missense	HIGH	45V>45I	0.633776992275183	ED3052,NIC166,NIC199,NIC267,QG536
II	350640	A	T	0.0531915	dmsr-4	WBGene00017038	protein_coding	intron	LOW	NA	0.633776992275183	ED3052,NIC166,NIC199,NIC267,QG536
II	351087	G	A	0.117021	dmsr-4	WBGene00017038	protein_coding	intron	LOW	NA	1.24435045313792	BRC20067,CB4856,CB4932,CX11254,CX11264,CX11271,CX11276,CX11285,CX11314,DL226,DL238,ECA36,ED3005,ED3011,ED3012,ED3017,ED3046,ED3048,ED3049,ED3052,ED3073,ED3077,EG4347,EG4349,EG4725,GXW1,JT11398,JU1172,JU1242,JU1246,JU1395,JU1409,JU1491,JU1530,JU1581,JU1586,JU1652,JU1793,JU1896,JU2001,JU2007,JU2316,JU2464,JU2466,JU258,JU310,JU323,JU346,JU360,JU393,JU397,JU642,JU774,JU775,JU778,JU847,KR314,LKC34,MY1…
II	351223	C	T	0.0638298	dmsr-4	WBGene00017038	protein_coding	intron	LOW	NA	0.322865825106263	CX11285,DL226,ED3005,ED3011,KR314,QX1212
II	351238	G	A	0.0957447	dmsr-4	WBGene00017038	protein_coding	intron	LOW	NA	1.10285226467588	CX11285,DL226,ED3005,ED3011,JU2001,KR314,MY16,MY23,QX1212
II	351326	G	A	0.117021	dmsr-4	WBGene00017038	protein_coding	intron	LOW	NA	0.0607228766432822	CX11254,CX11264,CX11271,CX11276,CX11314,JU1172,PB306,PS2025,QG556,QG557,QX1233
II	351344	G	A	0.117021	dmsr-4	WBGene00017038	protein_coding	intron	LOW	NA	5.97756558671995	ECA36,ED3052,JU1246,JU2316,JU258,JU642,NIC166,NIC199,NIC256,NIC267,QG536
II	351536	G	A	0.12766	dmsr-4	WBGene00017038	protein_coding	intron	LOW	NA	5.29853539031349	DL238,ECA36,ED3052,JU1246,JU2316,JU258,JU642,NIC166,NIC199,NIC256,NIC267,QG536
II	351564	A	G	0.414894	dmsr-4	WBGene00017038	protein_coding	intron	LOW	NA	3.68145508309008	CB4856,CX11254,CX11264,CX11271,CX11276,CX11285,CX11314,DL226,DL238,ECA36,ED3005,ED3011,ED3052,JU1172,JU1246,JU2001,JU2316,JU258,JU642,JU774,KR314,MY16,MY23,NIC166,NIC199,NIC256,NIC267,NIC3,PB306,PS2025,QG536,QG556,QG557,QX1212,QX1233,QX1791,QX1792,QX1793,QX1794
II	352185	G	A	0.117021	dmsr-4	WBGene00017038	protein_coding	intron	LOW	NA	5.97756558671995	ECA36,ED3052,JU1246,JU2316,JU258,JU642,NIC166,NIC199,NIC256,NIC267,QG536
II	352206	A	C	0.12766	dmsr-4	WBGene00017038	protein_coding	intron	LOW	NA	5.29853539031349	DL238,ECA36,ED3052,JU1246,JU2316,JU258,JU642,NIC166,NIC199,NIC256,NIC267,QG536
II	352223	A	G	0.117021	dmsr-4	WBGene00017038	protein_coding	intron	LOW	NA	5.97756558671995	ECA36,ED3052,JU1246,JU2316,JU258,JU642,NIC166,NIC199,NIC256,NIC267,QG536
II	352359	T	G	0.117021	dmsr-4	WBGene00017038	protein_coding	intron	LOW	NA	0.0607228766432822	CX11254,CX11264,CX11271,CX11276,CX11314,JU1172,PB306,PS2025,QG556,QG557,QX1233
II	352905	T	A	0.414894	dmsr-4	WBGene00017038	protein_coding	intron	LOW	NA	3.68145508309008	CB4856,CX11254,CX11264,CX11271,CX11276,CX11285,CX11314,DL226,DL238,ECA36,ED3005,ED3011,ED3052,JU1172,JU1246,JU2001,JU2316,JU258,JU642,JU774,KR314,MY16,MY23,NIC166,NIC199,NIC256,NIC267,NIC3,PB306,PS2025,QG536,QG556,QG557,QX1212,QX1233,QX1791,QX1792,QX1793,QX1794
II	353309	G	A	0.117021	dmsr-4	WBGene00017038	protein_coding	intron	LOW	NA	5.97756558671995	ECA36,ED3052,JU1246,JU2316,JU258,JU642,NIC166,NIC199,NIC256,NIC267,QG536
II	353371	T	C	0.117021	dmsr-4	WBGene00017038	protein_coding	intron	LOW	NA	5.97756558671995	ECA36,ED3052,JU1246,JU2316,JU258,JU642,NIC166,NIC199,NIC256,NIC267,QG536
II	353505	C	T	0.117021	dmsr-4	WBGene00017038	protein_coding	intron	LOW	NA	5.97756558671995	ECA36,ED3052,JU1246,JU2316,JU258,JU642,NIC166,NIC199,NIC256,NIC267,QG536
II	353757	A	G	0.117021	dmsr-4	WBGene00017038	protein_coding	intron	LOW	NA	5.97756558671995	ECA36,ED3052,JU1246,JU2316,JU258,JU642,NIC166,NIC199,NIC256,NIC267,QG536
II	353846	C	T	0.0531915	dmsr-4	WBGene00017038	protein_coding	intron	LOW	NA	0.633776992275183	ED3052,NIC166,NIC199,NIC267,QG536
II	354147	C	A	0.0638298	dmsr-4	WBGene00017038	protein_coding	intron	LOW	NA	1.28482500621819	ECA36,ED3052,NIC166,NIC199,NIC267,QG536
II	355627	C	A	0.0531915	dmsr-4	WBGene00017038	protein_coding	intron	LOW	NA	0.633776992275183	ED3052,NIC166,NIC199,NIC267,QG536
II	355941	T	C	0.0531915	dmsr-4	WBGene00017038	protein_coding	intron	LOW	NA	9.97485466888454	JU1246,JU2316,JU258,JU642,NIC256
II	356369	T	G	0.414894	dmsr-4	WBGene00017038	protein_coding	intron	LOW	NA	3.68145508309008	CB4856,CX11254,CX11264,CX11271,CX11276,CX11285,CX11314,DL226,DL238,ECA36,ED3005,ED3011,ED3052,JU1172,JU1246,JU2001,JU2316,JU258,JU642,JU774,KR314,MY16,MY23,NIC166,NIC199,NIC256,NIC267,NIC3,PB306,PS2025,QG536,QG556,QG557,QX1212,QX1233,QX1791,QX1792,QX1793,QX1794
II	356432	T	A	0.0531915	dmsr-4	WBGene00017038	protein_coding	intron	LOW	NA	0.633776992275183	ED3052,NIC166,NIC199,NIC267,QG536
II	356600	G	A	0.117021	dmsr-4	WBGene00017038	protein_coding	intron	LOW	NA	0.0607228766432822	CX11254,CX11264,CX11271,CX11276,CX11314,JU1172,PB306,PS2025,QG556,QG557,QX1233
II	357330	A	T	0.0531915	NA	NA	NA	NA	NA	NA	0.633776992275183	ED3052,NIC166,NIC199,NIC267,QG536
II	357476	G	T	0.0531915	NA	NA	NA	NA	NA	NA	0.633776992275183	ED3052,NIC166,NIC199,NIC267,QG536
II	357680	A	T	0.0531915	NA	NA	NA	NA	NA	NA	0.633776992275183	ED3052,NIC166,NIC199,NIC267,QG536
II	357689	A	T	0.0638298	NA	NA	NA	NA	NA	NA	0.537484501522675	DL238,ED3052,NIC166,NIC199,NIC267,QG536
II	357755	A	G	0.0531915	NA	NA	NA	NA	NA	NA	9.97485466888454	JU1246,JU2316,JU258,JU642,NIC256
II	357950	C	A	0.0531915	NA	NA	NA	NA	NA	NA	9.97485466888454	JU1246,JU2316,JU258,JU642,NIC256
II	358150	A	G	0.117021	NA	NA	NA	NA	NA	NA	5.97756558671995	ECA36,ED3052,JU1246,JU2316,JU258,JU642,NIC166,NIC199,NIC256,NIC267,QG536
II	358521	C	A	0.0531915	NA	NA	NA	NA	NA	NA	0.633776992275183	ED3052,NIC166,NIC199,NIC267,QG536
II	358712	G	T	0.414894	NA	NA	NA	NA	NA	NA	3.68145508309008	CB4856,CX11254,CX11264,CX11271,CX11276,CX11285,CX11314,DL226,DL238,ECA36,ED3005,ED3011,ED3052,JU1172,JU1246,JU2001,JU2316,JU258,JU642,JU774,KR314,MY16,MY23,NIC166,NIC199,NIC256,NIC267,NIC3,PB306,PS2025,QG536,QG556,QG557,QX1212,QX1233,QX1791,QX1792,QX1793,QX1794
II	358775	A	G	0.0531915	NA	NA	NA	NA	NA	NA	0.633776992275183	ED3052,NIC166,NIC199,NIC267,QG536
II	358895	G	T	0.117021	NA	NA	NA	NA	NA	NA	5.97756558671995	ECA36,ED3052,JU1246,JU2316,JU258,JU642,NIC166,NIC199,NIC256,NIC267,QG536
II	358906	A	C	0.0531915	NA	NA	NA	NA	NA	NA	0.633776992275183	ED3052,NIC166,NIC199,NIC267,QG536
II	359074	G	A	0.117021	NA	NA	NA	NA	NA	NA	5.97756558671995	ECA36,ED3052,JU1246,JU2316,JU258,JU642,NIC166,NIC199,NIC256,NIC267,QG536
II	359412	T	G	0.0531915	NA	NA	NA	NA	NA	NA	0.633776992275183	ED3052,NIC166,NIC199,NIC267,QG536
II	359452	A	T	0.117021	NA	NA	NA	NA	NA	NA	5.97756558671995	ECA36,ED3052,JU1246,JU2316,JU258,JU642,NIC166,NIC199,NIC256,NIC267,QG536
II	359453	A	T	0.117021	NA	NA	NA	NA	NA	NA	5.97756558671995	ECA36,ED3052,JU1246,JU2316,JU258,JU642,NIC166,NIC199,NIC256,NIC267,QG536
II	359799	G	A	0.0531915	NA	NA	NA	NA	NA	NA	0.633776992275183	ED3052,NIC166,NIC199,NIC267,QG536
II	359935	T	G	0.0531915	NA	NA	NA	NA	NA	NA	0.633776992275183	ED3052,NIC166,NIC199,NIC267,QG536
II	360055	A	G	0.117021	NA	NA	NA	NA	NA	NA	5.97756558671995	ECA36,ED3052,JU1246,JU2316,JU258,JU642,NIC166,NIC199,NIC256,NIC267,QG536
II	360144	C	T	0.0531915	NA	NA	NA	NA	NA	NA	0.633776992275183	ED3052,NIC166,NIC199,NIC267,QG536
II	360173	T	C	0.12766	NA	NA	NA	NA	NA	NA	5.29853539031349	DL238,ECA36,ED3052,JU1246,JU2316,JU258,JU642,NIC166,NIC199,NIC256,NIC267,QG536
II	360291	T	A	0.117021	NA	NA	NA	NA	NA	NA	5.97756558671995	ECA36,ED3052,JU1246,JU2316,JU258,JU642,NIC166,NIC199,NIC256,NIC267,QG536
II	360590	A	G	0.414894	NA	NA	NA	NA	NA	NA	3.68145508309008	CB4856,CX11254,CX11264,CX11271,CX11276,CX11285,CX11314,DL226,DL238,ECA36,ED3005,ED3011,ED3052,JU1172,JU1246,JU2001,JU2316,JU258,JU642,JU774,KR314,MY16,MY23,NIC166,NIC199,NIC256,NIC267,NIC3,PB306,PS2025,QG536,QG556,QG557,QX1212,QX1233,QX1791,QX1792,QX1793,QX1794
II	361269	A	C	0.0638298	NA	NA	NA	NA	NA	NA	0.322865825106263	CX11285,DL226,ED3005,ED3011,KR314,QX1212
II	361769	T	A	0.0957447	NA	NA	NA	NA	NA	NA	1.91704381952737	ECA36,ED3052,JU1246,JU258,JU642,NIC166,NIC199,NIC267,QG536
II	361995	A	C	0.117021	NA	NA	NA	NA	NA	NA	5.97756558671995	ECA36,ED3052,JU1246,JU2316,JU258,JU642,NIC166,NIC199,NIC256,NIC267,QG536
II	362158	G	T	0.0638298	NA	NA	NA	NA	NA	NA	0.322865825106263	CX11285,DL226,ED3005,ED3011,KR314,QX1212
II	362390	A	T	0.117021	NA	NA	NA	NA	NA	NA	5.97756558671995	ECA36,ED3052,JU1246,JU2316,JU258,JU642,NIC166,NIC199,NIC256,NIC267,QG536
II	363334	A	G	0.117021	ptr-3	WBGene00004218	protein_coding	synonymous	LOW	714N	5.97756558671995	ECA36,ED3052,JU1246,JU2316,JU258,JU642,NIC166,NIC199,NIC256,NIC267,QG536
II	363388	C	T	0.0531915	ptr-3	WBGene00004218	protein_coding	synonymous	LOW	696T	0.633776992275183	ED3052,NIC166,NIC199,NIC267,QG536
II	363470	C	A	0.0531915	ptr-3	WBGene00004218	protein_coding	intron	LOW	NA	0.633776992275183	ED3052,NIC166,NIC199,NIC267,QG536
II	363711	G	A	0.117021	ptr-3	WBGene00004218	protein_coding	intron	LOW	NA	5.97756558671995	ECA36,ED3052,JU1246,JU2316,JU258,JU642,NIC166,NIC199,NIC256,NIC267,QG536
II	364590	C	T	0.117021	ptr-3	WBGene00004218	protein_coding	synonymous	LOW	478E	5.97756558671995	ECA36,ED3052,JU1246,JU2316,JU258,JU642,NIC166,NIC199,NIC256,NIC267,QG536
II	364614	G	A	0.0531915	ptr-3	WBGene00004218	protein_coding	synonymous	LOW	470L	0.633776992275183	ED3052,NIC166,NIC199,NIC267,QG536
II	365150	A	G	0.12766	ptr-3	WBGene00004218	protein_coding	synonymous	LOW	327A	5.29853539031349	DL238,ECA36,ED3052,JU1246,JU2316,JU258,JU642,NIC166,NIC199,NIC256,NIC267,QG536
II	365974	G	A	0.117021	ptr-3	WBGene00004218	protein_coding	synonymous	LOW	188N	0.0607228766432822	CX11254,CX11264,CX11271,CX11276,CX11314,JU1172,PB306,PS2025,QG556,QG557,QX1233
II	366520	A	G	0.12766	ptr-3	WBGene00004218	protein_coding	missense	HIGH	43I>43T	5.29853539031349	DL238,ECA36,ED3052,JU1246,JU2316,JU258,JU642,NIC166,NIC199,NIC256,NIC267,QG536
II	366838	T	C	0.117021	ptr-3	WBGene00004218	protein_coding	intron	LOW	NA	5.97756558671995	ECA36,ED3052,JU1246,JU2316,JU258,JU642,NIC166,NIC199,NIC256,NIC267,QG536
II	367098	T	C	0.414894	ptr-3	WBGene00004218	protein_coding	intron	LOW	NA	3.68145508309008	CB4856,CX11254,CX11264,CX11271,CX11276,CX11285,CX11314,DL226,DL238,ECA36,ED3005,ED3011,ED3052,JU1172,JU1246,JU2001,JU2316,JU258,JU642,JU774,KR314,MY16,MY23,NIC166,NIC199,NIC256,NIC267,NIC3,PB306,PS2025,QG536,QG556,QG557,QX1212,QX1233,QX1791,QX1792,QX1793,QX1794
II	367111	C	T	0.0531915	ptr-3	WBGene00004218	protein_coding	intron	LOW	NA	0.633776992275183	ED3052,NIC166,NIC199,NIC267,QG536
II	367265	A	T	0.0531915	ptr-3	WBGene00004218	protein_coding	intron	LOW	NA	0.633776992275183	ED3052,NIC166,NIC199,NIC267,QG536
II	367294	G	A	0.12766	ptr-3	WBGene00004218	protein_coding	intron	LOW	NA	5.29853539031349	DL238,ECA36,ED3052,JU1246,JU2316,JU258,JU642,NIC166,NIC199,NIC256,NIC267,QG536
II	367368	T	C	0.0531915	ptr-3	WBGene00004218	protein_coding	missense	HIGH	19I>19M	0.633776992275183	ED3052,NIC166,NIC199,NIC267,QG536
II	367926	A	G	0.117021	NA	NA	NA	NA	NA	NA	0.0607228766432822	CX11254,CX11264,CX11271,CX11276,CX11314,JU1172,PB306,PS2025,QG556,QG557,QX1233
II	368064	A	G	0.414894	NA	NA	NA	NA	NA	NA	3.68145508309008	CB4856,CX11254,CX11264,CX11271,CX11276,CX11285,CX11314,DL226,DL238,ECA36,ED3005,ED3011,ED3052,JU1172,JU1246,JU2001,JU2316,JU258,JU642,JU774,KR314,MY16,MY23,NIC166,NIC199,NIC256,NIC267,NIC3,PB306,PS2025,QG536,QG556,QG557,QX1212,QX1233,QX1791,QX1792,QX1793,QX1794
II	368111	G	A	0.0531915	NA	NA	NA	NA	NA	NA	0.633776992275183	ED3052,NIC166,NIC199,NIC267,QG536
II	368133	T	C	0.0531915	NA	NA	NA	NA	NA	NA	0.633776992275183	ED3052,NIC166,NIC199,NIC267,QG536
II	368649	G	A	0.414894	NA	NA	NA	NA	NA	NA	3.68145508309008	CB4856,CX11254,CX11264,CX11271,CX11276,CX11285,CX11314,DL226,DL238,ECA36,ED3005,ED3011,ED3052,JU1172,JU1246,JU2001,JU2316,JU258,JU642,JU774,KR314,MY16,MY23,NIC166,NIC199,NIC256,NIC267,NIC3,PB306,PS2025,QG536,QG556,QG557,QX1212,QX1233,QX1791,QX1792,QX1793,QX1794
II	368679	A	C	0.0531915	NA	NA	NA	NA	NA	NA	0.633776992275183	ED3052,NIC166,NIC199,NIC267,QG536
II	368815	C	T	0.0531915	NA	NA	NA	NA	NA	NA	0.633776992275183	ED3052,NIC166,NIC199,NIC267,QG536
II	369392	A	T	0.117021	NA	NA	NA	NA	NA	NA	5.97756558671995	ECA36,ED3052,JU1246,JU2316,JU258,JU642,NIC166,NIC199,NIC256,NIC267,QG536
II	370325	G	C	0.0531915	NA	NA	NA	NA	NA	NA	0.633776992275183	ED3052,NIC166,NIC199,NIC267,QG536
II	370550	A	T	0.117021	NA	NA	NA	NA	NA	NA	5.97756558671995	ECA36,ED3052,JU1246,JU2316,JU258,JU642,NIC166,NIC199,NIC256,NIC267,QG536
II	370660	T	C	0.0531915	NA	NA	NA	NA	NA	NA	0.633776992275183	ED3052,NIC166,NIC199,NIC267,QG536
II	370887	G	T	0.117021	NA	NA	NA	NA	NA	NA	0.0607228766432822	CX11254,CX11264,CX11271,CX11276,CX11314,JU1172,PB306,PS2025,QG556,QG557,QX1233
II	372239	T	A	0.12766	NA	NA	NA	NA	NA	NA	5.29853539031349	DL238,ECA36,ED3052,JU1246,JU2316,JU258,JU642,NIC166,NIC199,NIC256,NIC267,QG536
II	372556	T	A	0.414894	NA	NA	NA	NA	NA	NA	3.68145508309008	CB4856,CX11254,CX11264,CX11271,CX11276,CX11285,CX11314,DL226,DL238,ECA36,ED3005,ED3011,ED3052,JU1172,JU1246,JU2001,JU2316,JU258,JU642,JU774,KR314,MY16,MY23,NIC166,NIC199,NIC256,NIC267,NIC3,PB306,PS2025,QG536,QG556,QG557,QX1212,QX1233,QX1791,QX1792,QX1793,QX1794
II	372772	T	C	0.0531915	NA	NA	NA	NA	NA	NA	0.633776992275183	ED3052,NIC166,NIC199,NIC267,QG536
II	372841	A	T	0.0531915	NA	NA	NA	NA	NA	NA	0.633776992275183	ED3052,NIC166,NIC199,NIC267,QG536
II	372842	T	C	0.0531915	NA	NA	NA	NA	NA	NA	0.633776992275183	ED3052,NIC166,NIC199,NIC267,QG536
II	373043	A	G	0.0531915	NA	NA	NA	NA	NA	NA	0.633776992275183	ED3052,NIC166,NIC199,NIC267,QG536
II	373319	T	A	0.0531915	NA	NA	NA	NA	NA	NA	0.633776992275183	ED3052,NIC166,NIC199,NIC267,QG536
II	373432	G	A	0.0531915	NA	NA	NA	NA	NA	NA	9.97485466888454	JU1246,JU2316,JU258,JU642,NIC256
II	373846	A	G	0.12766	NA	NA	NA	NA	NA	NA	5.29853539031349	DL238,ECA36,ED3052,JU1246,JU2316,JU258,JU642,NIC166,NIC199,NIC256,NIC267,QG536
II	374115	T	A	0.0531915	NA	NA	NA	NA	NA	NA	0.633776992275183	ED3052,NIC166,NIC199,NIC267,QG536
II	374500	A	C	0.117021	NA	NA	NA	NA	NA	NA	5.97756558671995	ECA36,ED3052,JU1246,JU2316,JU258,JU642,NIC166,NIC199,NIC256,NIC267,QG536
II	374718	A	T	0.117021	NA	NA	NA	NA	NA	NA	5.97756558671995	ECA36,ED3052,JU1246,JU2316,JU258,JU642,NIC166,NIC199,NIC256,NIC267,QG536
II	375798	G	A	0.0531915	C03H5.4	WBGene00015406	protein_coding	missense	HIGH	149R>149Q	0.633776992275183	ED3052,NIC166,NIC199,NIC267,QG536
II	376187	T	A	0.0531915	NA	NA	NA	NA	NA	NA	0.633776992275183	ED3052,NIC166,NIC199,NIC267,QG536
II	376238	C	T	0.117021	NA	NA	NA	NA	NA	NA	5.97756558671995	ECA36,ED3052,JU1246,JU2316,JU258,JU642,NIC166,NIC199,NIC256,NIC267,QG536
II	376492	T	C	0.0531915	NA	NA	NA	NA	NA	NA	9.97485466888454	JU1246,JU2316,JU258,JU642,NIC256
II	376790	G	T	0.0531915	NA	NA	NA	NA	NA	NA	0.633776992275183	ED3052,NIC166,NIC199,NIC267,QG536
II	376791	C	T	0.0531915	NA	NA	NA	NA	NA	NA	0.633776992275183	ED3052,NIC166,NIC199,NIC267,QG536
II	377316	G	A	0.0638298	NA	NA	NA	NA	NA	NA	1.28482500621819	ECA36,ED3052,NIC166,NIC199,NIC267,QG536
II	377504	G	A	0.0531915	NA	NA	NA	NA	NA	NA	0.633776992275183	ED3052,NIC166,NIC199,NIC267,QG536
II	377510	C	T	0.117021	NA	NA	NA	NA	NA	NA	5.97756558671995	ECA36,ED3052,JU1246,JU2316,JU258,JU642,NIC166,NIC199,NIC256,NIC267,QG536
II	377967	G	A	0.0638298	NA	NA	NA	NA	NA	NA	0.322865825106263	CX11285,DL226,ED3005,ED3011,KR314,QX1212
II	378069	A	C	0.12766	NA	NA	NA	NA	NA	NA	5.29853539031349	DL238,ECA36,ED3052,JU1246,JU2316,JU258,JU642,NIC166,NIC199,NIC256,NIC267,QG536
II	378744	A	G	0.0531915	C03H5.9	WBGene00206366	protein_coding	missense	HIGH	32I>32V	0.633776992275183	ED3052,NIC166,NIC199,NIC267,QG536
II	378790	C	T	0.0638298	C03H5.9	WBGene00206366	protein_coding	missense	HIGH	47P>47L	1.28482500621819	ECA36,ED3052,NIC166,NIC199,NIC267,QG536
II	378852	A	T	0.117021	C03H5.9	WBGene00206366	protein_coding	intron	LOW	NA	5.97756558671995	ECA36,ED3052,JU1246,JU2316,JU258,JU642,NIC166,NIC199,NIC256,NIC267,QG536
II	378947	T	C	0.0638298	C03H5.9	WBGene00206366	protein_coding	synonymous	LOW	81F	0.322865825106263	CX11285,DL226,ED3005,ED3011,KR314,QX1212
II	378972	A	C	0.414894	C03H5.9	WBGene00206366	protein_coding	missense	HIGH	90M>90L	3.68145508309008	CB4856,CX11254,CX11264,CX11271,CX11276,CX11285,CX11314,DL226,DL238,ECA36,ED3005,ED3011,ED3052,JU1172,JU1246,JU2001,JU2316,JU258,JU642,JU774,KR314,MY16,MY23,NIC166,NIC199,NIC256,NIC267,NIC3,PB306,PS2025,QG536,QG556,QG557,QX1212,QX1233,QX1791,QX1792,QX1793,QX1794
II	379084	C	T	0.0531915	C03H5.9	WBGene00206366	protein_coding	intron	LOW	NA	0.633776992275183	ED3052,NIC166,NIC199,NIC267,QG536
II	379281	A	G	0.414894	C03H5.9	WBGene00206366	protein_coding	missense	HIGH	175N>175S	3.68145508309008	CB4856,CX11254,CX11264,CX11271,CX11276,CX11285,CX11314,DL226,DL238,ECA36,ED3005,ED3011,ED3052,JU1172,JU1246,JU2001,JU2316,JU258,JU642,JU774,KR314,MY16,MY23,NIC166,NIC199,NIC256,NIC267,NIC3,PB306,PS2025,QG536,QG556,QG557,QX1212,QX1233,QX1791,QX1792,QX1793,QX1794
II	379376	G	A	0.0531915	C03H5.9	WBGene00206366	protein_coding	missense	HIGH	207A>207T	0.633776992275183	ED3052,NIC166,NIC199,NIC267,QG536
II	379906	G	T	0.0531915	C03H5.9	WBGene00206366	protein_coding	intron	LOW	NA	0.633776992275183	ED3052,NIC166,NIC199,NIC267,QG536
II	379941	T	G	0.117021	C03H5.9	WBGene00206366	protein_coding	intron	LOW	NA	5.97756558671995	ECA36,ED3052,JU1246,JU2316,JU258,JU642,NIC166,NIC199,NIC256,NIC267,QG536
II	380052	A	G	0.0638298	C03H5.9	WBGene00206366	protein_coding	intron	LOW	NA	0.322865825106263	CX11285,DL226,ED3005,ED3011,KR314,QX1212
II	380149	T	G	0.0531915	C03H5.9	WBGene00206366	protein_coding	missense	HIGH	255F>255V	0.633776992275183	ED3052,NIC166,NIC199,NIC267,QG536
II	380160	A	G	0.117021	C03H5.9	WBGene00206366	protein_coding	missense	HIGH	258I>258M	5.97756558671995	ECA36,ED3052,JU1246,JU2316,JU258,JU642,NIC166,NIC199,NIC256,NIC267,QG536
II	380328	C	T	0.117021	C03H5.9	WBGene00206366	protein_coding	synonymous	LOW	314D	0.0607228766432822	CX11254,CX11264,CX11271,CX11276,CX11314,JU1172,PB306,PS2025,QG556,QG557,QX1233
II	380376	G	C	0.0531915	NA	NA	NA	NA	NA	NA	0.633776992275183	ED3052,NIC166,NIC199,NIC267,QG536
II	380591	C	T	0.117021	C03H5.7	WBGene00015409	protein_coding	missense	HIGH	2P>2S	5.97756558671995	ECA36,ED3052,JU1246,JU2316,JU258,JU642,NIC166,NIC199,NIC256,NIC267,QG536
II	380663	A	G	0.117021	C03H5.7	WBGene00015409	protein_coding	missense	HIGH	26I>26V	0.0607228766432822	CX11254,CX11264,CX11271,CX11276,CX11314,JU1172,PB306,PS2025,QG556,QG557,QX1233
II	380787	G	A	0.0531915	C03H5.7	WBGene00015409	protein_coding	splice_region	HIGH	NA	0.633776992275183	ED3052,NIC166,NIC199,NIC267,QG536
II	380852	T	A	0.12766	C03H5.7	WBGene00015409	protein_coding	intron	LOW	NA	5.29853539031349	DL238,ECA36,ED3052,JU1246,JU2316,JU258,JU642,NIC166,NIC199,NIC256,NIC267,QG536
II	380872	A	G	0.0638298	C03H5.7	WBGene00015409	protein_coding	intron	LOW	NA	1.28482500621819	ECA36,ED3052,NIC166,NIC199,NIC267,QG536
II	380876	A	T	0.12766	C03H5.7	WBGene00015409	protein_coding	intron	LOW	NA	5.29853539031349	DL238,ECA36,ED3052,JU1246,JU2316,JU258,JU642,NIC166,NIC199,NIC256,NIC267,QG536
II	380881	A	T	0.0531915	C03H5.7	WBGene00015409	protein_coding	intron	LOW	NA	0.633776992275183	ED3052,NIC166,NIC199,NIC267,QG536
II	381022	A	G	0.0531915	C03H5.7	WBGene00015409	protein_coding	intron	LOW	NA	9.97485466888454	JU1246,JU2316,JU258,JU642,NIC256
II	381263	T	C	0.117021	C03H5.7	WBGene00015409	protein_coding	synonymous	LOW	92L	5.97756558671995	ECA36,ED3052,JU1246,JU2316,JU258,JU642,NIC166,NIC199,NIC256,NIC267,QG536
II	381405	C	A	0.12766	NA	NA	NA	@381305	Linker	NA	5.29853539031349	DL238,ECA36,ED3052,JU1246,JU2316,JU258,JU642,NIC166,NIC199,NIC256,NIC267,QG536
II	381491	C	T	0.117021	NA	NA	NA	@381305	Linker	NA	5.97756558671995	ECA36,ED3052,JU1246,JU2316,JU258,JU642,NIC166,NIC199,NIC256,NIC267,QG536
II	381636	T	G	0.0531915	C03H5.7	WBGene00015409	protein_coding	missense	HIGH	198I>198M	9.97485466888454	JU1246,JU2316,JU258,JU642,NIC256
II	382384	C	G	0.0638298	C03H5.5	WBGene00015407	protein_coding	*missense	HIGH	547E>567D	1.28482500621819	ECA36,ED3052,NIC166,NIC199,NIC267,QG536
II	383038	G	A	0.117021	C03H5.5	WBGene00015407	protein_coding	intron	LOW	NA	5.97756558671995	ECA36,ED3052,JU1246,JU2316,JU258,JU642,NIC166,NIC199,NIC256,NIC267,QG536
II	383820	C	A	0.0531915	C03H5.5	WBGene00015407	protein_coding	missense	HIGH	211Q>211H	0.633776992275183	ED3052,NIC166,NIC199,NIC267,QG536
II	384022	A	G	0.0531915	C03H5.5	WBGene00015407	protein_coding	missense	HIGH	144V>144A	9.97485466888454	JU1246,JU2316,JU258,JU642,NIC256
II	384056	G	A	0.0531915	C03H5.5	WBGene00015407	protein_coding	missense	HIGH	133P>133S	9.97485466888454	JU1246,JU2316,JU258,JU642,NIC256
II	384177	T	G	0.0531915	C03H5.5	WBGene00015407	protein_coding	missense	HIGH	111E>111D	0.633776992275183	ED3052,NIC166,NIC199,NIC267,QG536
II	384496	G	A	0.287234	C03H5.5	WBGene00015407	protein_coding	missense	HIGH	85L>85F	0.182176767276463	CB4856,CX11254,CX11264,CX11271,CX11276,CX11285,CX11314,DL226,ED3005,ED3011,JU1172,JU2001,JU774,KR314,MY16,MY23,NIC3,PB306,PS2025,QG556,QG557,QX1212,QX1233,QX1791,QX1792,QX1793,QX1794
II	384861	C	G	0.0638298	C03H5.5	WBGene00015407	protein_coding	intron	LOW	NA	0.322865825106263	CX11285,DL226,ED3005,ED3011,KR314,QX1212
II	384956	G	A	0.0638298	C03H5.5	WBGene00015407	protein_coding	intron	LOW	NA	1.28482500621819	ECA36,ED3052,NIC166,NIC199,NIC267,QG536
II	384964	C	T	0.287234	C03H5.5	WBGene00015407	protein_coding	intron	LOW	NA	0.182176767276463	CB4856,CX11254,CX11264,CX11271,CX11276,CX11285,CX11314,DL226,ED3005,ED3011,JU1172,JU2001,JU774,KR314,MY16,MY23,NIC3,PB306,PS2025,QG556,QG557,QX1212,QX1233,QX1791,QX1792,QX1793,QX1794
II	385470	G	T	0.117021	NA	NA	NA	NA	NA	NA	5.97756558671995	ECA36,ED3052,JU1246,JU2316,JU258,JU642,NIC166,NIC199,NIC256,NIC267,QG536
II	385615	A	T	0.0638298	NA	NA	NA	NA	NA	NA	0.322865825106263	CX11285,DL226,ED3005,ED3011,KR314,QX1212
II	385958	G	A	0.0638298	NA	NA	NA	NA	NA	NA	1.28482500621819	ECA36,ED3052,NIC166,NIC199,NIC267,QG536
II	386262	T	A	0.117021	C03H5.3	WBGene00015405	protein_coding	intron	LOW	NA	0.0607228766432822	CX11254,CX11264,CX11271,CX11276,CX11314,JU1172,PB306,PS2025,QG556,QG557,QX1233
II	386474	A	G	0.404255	C03H5.3	WBGene00015405	protein_coding	missense	HIGH	46K>46E	3.63408828443124	CB4856,CX11254,CX11264,CX11271,CX11276,CX11285,CX11314,DL226,ECA36,ED3005,ED3011,ED3052,JU1172,JU1246,JU2001,JU2316,JU258,JU642,JU774,KR314,MY16,MY23,NIC166,NIC199,NIC256,NIC267,NIC3,PB306,PS2025,QG536,QG556,QG557,QX1212,QX1233,QX1791,QX1792,QX1793,QX1794
II	386557	G	A	0.0531915	C03H5.3	WBGene00015405	protein_coding	synonymous	LOW	73E	0.633776992275183	ED3052,NIC166,NIC199,NIC267,QG536
II	387279	A	T	0.0531915	C03H5.3	WBGene00015405	protein_coding	intron	LOW	NA	0.633776992275183	ED3052,NIC166,NIC199,NIC267,QG536
II	387470	A	G	0.0531915	C03H5.3	WBGene00015405	protein_coding	intron	LOW	NA	0.633776992275183	ED3052,NIC166,NIC199,NIC267,QG536
II	388059	T	C	0.0531915	NA	NA	NA	NA	NA	NA	0.633776992275183	ED3052,NIC166,NIC199,NIC267,QG536
II	388214	G	T	0.0638298	NA	NA	NA	NA	NA	NA	0.322865825106263	CX11285,DL226,ED3005,ED3011,KR314,QX1212
II	388218	G	A	0.117021	NA	NA	NA	NA	NA	NA	5.97756558671995	ECA36,ED3052,JU1246,JU2316,JU258,JU642,NIC166,NIC199,NIC256,NIC267,QG536
II	388347	T	C	0.0531915	NA	NA	NA	NA	NA	NA	0.633776992275183	ED3052,NIC166,NIC199,NIC267,QG536
II	388366	G	T	0.117021	NA	NA	NA	NA	NA	NA	5.97756558671995	ECA36,ED3052,JU1246,JU2316,JU258,JU642,NIC166,NIC199,NIC256,NIC267,QG536
II	388376	G	A	0.117021	NA	NA	NA	NA	NA	NA	5.97756558671995	ECA36,ED3052,JU1246,JU2316,JU258,JU642,NIC166,NIC199,NIC256,NIC267,QG536
II	388434	T	C	0.117021	NA	NA	NA	NA	NA	NA	5.97756558671995	ECA36,ED3052,JU1246,JU2316,JU258,JU642,NIC166,NIC199,NIC256,NIC267,QG536
II	388512	T	A	0.0851064	NA	NA	NA	NA	NA	NA	3.06512308134995	ED3052,JU1246,JU258,JU642,NIC166,NIC199,NIC267,QG536
II	388561	T	G	0.0531915	NA	NA	NA	NA	NA	NA	0.633776992275183	ED3052,NIC166,NIC199,NIC267,QG536
II	388723	G	A	0.117021	NA	NA	NA	NA	NA	NA	5.97756558671995	ECA36,ED3052,JU1246,JU2316,JU258,JU642,NIC166,NIC199,NIC256,NIC267,QG536
II	388800	A	T	0.0531915	NA	NA	NA	NA	NA	NA	0.633776992275183	ED3052,NIC166,NIC199,NIC267,QG536
II	388801	C	T	0.0531915	NA	NA	NA	NA	NA	NA	0.633776992275183	ED3052,NIC166,NIC199,NIC267,QG536
II	388819	A	G	0.0531915	NA	NA	NA	NA	NA	NA	0.633776992275183	ED3052,NIC166,NIC199,NIC267,QG536
II	388943	A	G	0.117021	nstp-4	WBGene00015404	protein_coding	synonymous	LOW	34Q	5.97756558671995	ECA36,ED3052,JU1246,JU2316,JU258,JU642,NIC166,NIC199,NIC256,NIC267,QG536
II	388968	A	T	0.117021	nstp-4	WBGene00015404	protein_coding	intron	LOW	NA	5.97756558671995	ECA36,ED3052,JU1246,JU2316,JU258,JU642,NIC166,NIC199,NIC256,NIC267,QG536
II	388971	G	T	0.117021	nstp-4	WBGene00015404	protein_coding	intron	LOW	NA	5.97756558671995	ECA36,ED3052,JU1246,JU2316,JU258,JU642,NIC166,NIC199,NIC256,NIC267,QG536
II	388972	T	G	0.117021	nstp-4	WBGene00015404	protein_coding	intron	LOW	NA	5.97756558671995	ECA36,ED3052,JU1246,JU2316,JU258,JU642,NIC166,NIC199,NIC256,NIC267,QG536
II	388982	C	G	0.117021	nstp-4	WBGene00015404	protein_coding	intron	LOW	NA	5.97756558671995	ECA36,ED3052,JU1246,JU2316,JU258,JU642,NIC166,NIC199,NIC256,NIC267,QG536
II	388985	C	T	0.117021	nstp-4	WBGene00015404	protein_coding	intron	LOW	NA	5.97756558671995	ECA36,ED3052,JU1246,JU2316,JU258,JU642,NIC166,NIC199,NIC256,NIC267,QG536
II	389031	G	A	0.117021	nstp-4	WBGene00015404	protein_coding	intron	LOW	NA	5.97756558671995	ECA36,ED3052,JU1246,JU2316,JU258,JU642,NIC166,NIC199,NIC256,NIC267,QG536
II	389037	C	T	0.0957447	nstp-4	WBGene00015404	protein_coding	intron	LOW	NA	7.78433743595768	ECA36,ED3052,JU1246,JU2316,JU258,JU642,NIC256,NIC267,QG536
II	389076	T	A	0.0957447	nstp-4	WBGene00015404	protein_coding	intron	LOW	NA	7.78433743595768	ECA36,ED3052,JU1246,JU2316,JU258,JU642,NIC256,NIC267,QG536
II	389103	T	A	0.117021	nstp-4	WBGene00015404	protein_coding	intron	LOW	NA	5.97756558671995	ECA36,ED3052,JU1246,JU2316,JU258,JU642,NIC166,NIC199,NIC256,NIC267,QG536
II	389120	T	C	0.117021	nstp-4	WBGene00015404	protein_coding	intron	LOW	NA	5.97756558671995	ECA36,ED3052,JU1246,JU2316,JU258,JU642,NIC166,NIC199,NIC256,NIC267,QG536
II	389187	C	T	0.117021	nstp-4	WBGene00015404	protein_coding	synonymous	LOW	47T	5.97756558671995	ECA36,ED3052,JU1246,JU2316,JU258,JU642,NIC166,NIC199,NIC256,NIC267,QG536
II	389223	A	G	0.117021	nstp-4	WBGene00015404	protein_coding	synonymous	LOW	59T	5.97756558671995	ECA36,ED3052,JU1246,JU2316,JU258,JU642,NIC166,NIC199,NIC256,NIC267,QG536
II	389259	G	A	0.117021	nstp-4	WBGene00015404	protein_coding	synonymous	LOW	71R	5.97756558671995	ECA36,ED3052,JU1246,JU2316,JU258,JU642,NIC166,NIC199,NIC256,NIC267,QG536
II	389341	A	G	0.117021	nstp-4	WBGene00015404	protein_coding	intron	LOW	NA	5.97756558671995	ECA36,ED3052,JU1246,JU2316,JU258,JU642,NIC166,NIC199,NIC256,NIC267,QG536
II	389397	A	G	0.12766	nstp-4	WBGene00015404	protein_coding	intron	LOW	NA	3.86082621569702	ECA36,ED3046,ED3052,JU1246,JU2316,JU258,JU642,NIC166,NIC199,NIC256,NIC267,QG536
II	389405	T	A	0.117021	nstp-4	WBGene00015404	protein_coding	intron	LOW	NA	5.97756558671995	ECA36,ED3052,JU1246,JU2316,JU258,JU642,NIC166,NIC199,NIC256,NIC267,QG536
II	389406	C	A	0.117021	nstp-4	WBGene00015404	protein_coding	intron	LOW	NA	5.97756558671995	ECA36,ED3052,JU1246,JU2316,JU258,JU642,NIC166,NIC199,NIC256,NIC267,QG536
II	389472	T	A	0.117021	nstp-4	WBGene00015404	protein_coding	intron	LOW	NA	5.97756558671995	ECA36,ED3052,JU1246,JU2316,JU258,JU642,NIC166,NIC199,NIC256,NIC267,QG536
II	389589	A	T	0.0957447	nstp-4	WBGene00015404	protein_coding	intron	LOW	NA	7.78433743595768	ECA36,ED3052,JU1246,JU2316,JU258,JU642,NIC256,NIC267,QG536
II	389676	G	T	0.0957447	nstp-4	WBGene00015404	protein_coding	intron	LOW	NA	7.78433743595768	ECA36,ED3052,JU1246,JU2316,JU258,JU642,NIC256,NIC267,QG536
II	389681	T	A	0.0957447	nstp-4	WBGene00015404	protein_coding	intron	LOW	NA	7.78433743595768	ECA36,ED3052,JU1246,JU2316,JU258,JU642,NIC256,NIC267,QG536
II	389694	T	G	0.106383	nstp-4	WBGene00015404	protein_coding	intron	LOW	NA	5.46163661621658	ECA36,ED3046,ED3052,JU1246,JU2316,JU258,JU642,NIC256,NIC267,QG536
II	389709	T	A	0.117021	nstp-4	WBGene00015404	protein_coding	intron	LOW	NA	4.22291229421775	ED3052,JU1246,JU2316,JU258,JU642,NIC166,NIC199,NIC256,NIC267,PB303,QG536
II	389712	G	A	0.117021	nstp-4	WBGene00015404	protein_coding	intron	LOW	NA	4.37357445519224	ED3052,JU1246,JU2316,JU258,JU642,NIC166,NIC199,NIC256,NIC267,QG536,RC301
II	389718	T	G	0.117021	nstp-4	WBGene00015404	protein_coding	intron	LOW	NA	5.22989452416348	ED3046,ED3052,JU1246,JU2316,JU258,JU642,NIC166,NIC199,NIC256,NIC267,QG536
II	389720	A	G	0.106383	nstp-4	WBGene00015404	protein_coding	intron	LOW	NA	7.97849173420461	ED3052,JU1246,JU2316,JU258,JU642,NIC166,NIC199,NIC256,NIC267,QG536
II	389721	G	A	0.117021	nstp-4	WBGene00015404	protein_coding	intron	LOW	NA	5.97756558671995	ECA36,ED3052,JU1246,JU2316,JU258,JU642,NIC166,NIC199,NIC256,NIC267,QG536
II	389751	A	T	0.106383	nstp-4	WBGene00015404	protein_coding	intron	LOW	NA	7.97849173420461	ED3052,JU1246,JU2316,JU258,JU642,NIC166,NIC199,NIC256,NIC267,QG536
II	389755	C	G	0.117021	nstp-4	WBGene00015404	protein_coding	intron	LOW	NA	4.22291229421775	ED3052,JU1246,JU2316,JU258,JU642,NIC166,NIC199,NIC256,NIC267,PB303,QG536
II	389778	T	C	0.106383	nstp-4	WBGene00015404	protein_coding	intron	LOW	NA	7.97849173420461	ED3052,JU1246,JU2316,JU258,JU642,NIC166,NIC199,NIC256,NIC267,QG536
II	389779	A	T	0.106383	nstp-4	WBGene00015404	protein_coding	intron	LOW	NA	7.97849173420461	ED3052,JU1246,JU2316,JU258,JU642,NIC166,NIC199,NIC256,NIC267,QG536
II	389789	A	G	0.117021	nstp-4	WBGene00015404	protein_coding	intron	LOW	NA	4.22291229421775	ED3052,JU1246,JU2316,JU258,JU642,NIC166,NIC199,NIC256,NIC267,PB303,QG536
II	389812	C	T	0.117021	nstp-4	WBGene00015404	protein_coding	intron	LOW	NA	5.97756558671995	ECA36,ED3052,JU1246,JU2316,JU258,JU642,NIC166,NIC199,NIC256,NIC267,QG536
II	389838	A	G	0.0638298	nstp-4	WBGene00015404	protein_coding	intron	LOW	NA	1.28482500621819	ECA36,ED3052,NIC166,NIC199,NIC267,QG536
II	389964	C	A	0.0744681	nstp-4	WBGene00015404	protein_coding	intron	LOW	NA	12.6356316954678	ECA36,ED3052,JU1246,JU2316,JU258,JU642,NIC256
II	389979	A	C	0.0744681	nstp-4	WBGene00015404	protein_coding	intron	LOW	NA	12.6356316954678	ECA36,ED3052,JU1246,JU2316,JU258,JU642,NIC256
II	389991	A	G	0.0744681	nstp-4	WBGene00015404	protein_coding	intron	LOW	NA	12.6356316954678	ECA36,ED3052,JU1246,JU2316,JU258,JU642,NIC256
II	389994	C	A	0.117021	nstp-4	WBGene00015404	protein_coding	intron	LOW	NA	5.97756558671995	ECA36,ED3052,JU1246,JU2316,JU258,JU642,NIC166,NIC199,NIC256,NIC267,QG536
II	389999	C	A	0.0744681	nstp-4	WBGene00015404	protein_coding	intron	LOW	NA	12.6356316954678	ECA36,ED3052,JU1246,JU2316,JU258,JU642,NIC256
II	390004	G	A	0.0744681	nstp-4	WBGene00015404	protein_coding	intron	LOW	NA	12.6356316954678	ECA36,ED3052,JU1246,JU2316,JU258,JU642,NIC256
II	390006	G	A	0.0744681	nstp-4	WBGene00015404	protein_coding	intron	LOW	NA	12.6356316954678	ECA36,ED3052,JU1246,JU2316,JU258,JU642,NIC256
II	390010	T	C	0.0744681	nstp-4	WBGene00015404	protein_coding	intron	LOW	NA	12.6356316954678	ECA36,ED3052,JU1246,JU2316,JU258,JU642,NIC256
II	390027	T	A	0.0638298	nstp-4	WBGene00015404	protein_coding	intron	LOW	NA	15.4073295983099	ED3052,JU1246,JU2316,JU258,JU642,NIC256
II	390051	G	T	0.0638298	nstp-4	WBGene00015404	protein_coding	intron	LOW	NA	15.4073295983099	ED3052,JU1246,JU2316,JU258,JU642,NIC256
II	390053	A	T	0.180851	nstp-4	WBGene00015404	protein_coding	intron	LOW	NA	10.4753874825448	CX11254,CX11264,CX11271,CX11276,CX11314,ED3052,JU1172,JU1246,JU2316,JU258,JU642,NIC256,PB306,PS2025,QG556,QG557,QX1233
II	390054	C	T	0.0638298	nstp-4	WBGene00015404	protein_coding	intron	LOW	NA	15.4073295983099	ED3052,JU1246,JU2316,JU258,JU642,NIC256
II	390056	G	A	0.0744681	nstp-4	WBGene00015404	protein_coding	intron	LOW	NA	12.6356316954678	ECA36,ED3052,JU1246,JU2316,JU258,JU642,NIC256
II	390213	C	T	0.117021	nstp-4	WBGene00015404	protein_coding	synonymous	LOW	141L	5.97756558671995	ECA36,ED3052,JU1246,JU2316,JU258,JU642,NIC166,NIC199,NIC256,NIC267,QG536
II	390252	C	T	0.117021	nstp-4	WBGene00015404	protein_coding	synonymous	LOW	154I	5.97756558671995	ECA36,ED3052,JU1246,JU2316,JU258,JU642,NIC166,NIC199,NIC256,NIC267,QG536
II	390307	T	G	0.0744681	nstp-4	WBGene00015404	protein_coding	missense	HIGH	173S>173A	2.06521521741604	ECA36,ED3052,JU2316,NIC166,NIC199,NIC267,QG536
II	390316	A	G	0.0744681	nstp-4	WBGene00015404	protein_coding	missense	HIGH	176T>176A	2.06521521741604	ECA36,ED3052,JU2316,NIC166,NIC199,NIC267,QG536
II	390321	A	T	0.0744681	nstp-4	WBGene00015404	protein_coding	synonymous	LOW	177A	2.06521521741604	ECA36,ED3052,JU2316,NIC166,NIC199,NIC267,QG536
II	390324	T	C	0.0531915	nstp-4	WBGene00015404	protein_coding	synonymous	LOW	178A	0.196553958641015	ECA36,ED3052,JU2316,NIC166,NIC199
II	390327	A	G	0.0531915	nstp-4	WBGene00015404	protein_coding	synonymous	LOW	179E	0.196553958641015	ECA36,ED3052,JU2316,NIC166,NIC199
II	390330	C	T	0.0744681	nstp-4	WBGene00015404	protein_coding	synonymous	LOW	180H	2.06521521741604	ECA36,ED3052,JU2316,NIC166,NIC199,NIC267,QG536
II	390464	C	T	0.0531915	nstp-4	WBGene00015404	protein_coding	intron	LOW	NA	0.196553958641015	ECA36,ED3052,JU2316,NIC166,NIC199
II	391073	C	T	0.117021	nstp-4	WBGene00015404	protein_coding	synonymous	LOW	193L	5.97756558671995	ECA36,ED3052,JU1246,JU2316,JU258,JU642,NIC166,NIC199,NIC256,NIC267,QG536
II	391075	A	G	0.117021	NA	NA	NA	@391073	Linker	NA	5.97756558671995	ECA36,ED3052,JU1246,JU2316,JU258,JU642,NIC166,NIC199,NIC256,NIC267,QG536
II	391090	A	G	0.117021	nstp-4	WBGene00015404	protein_coding	synonymous	LOW	198S	5.97756558671995	ECA36,ED3052,JU1246,JU2316,JU258,JU642,NIC166,NIC199,NIC256,NIC267,QG536
II	391291	T	C	0.117021	nstp-4	WBGene00015404	protein_coding	splice_region	HIGH	NA	5.97756558671995	ECA36,ED3052,JU1246,JU2316,JU258,JU642,NIC166,NIC199,NIC256,NIC267,QG536
II	391292	G	A	0.117021	nstp-4	WBGene00015404	protein_coding	splice_region	HIGH	NA	5.97756558671995	ECA36,ED3052,JU1246,JU2316,JU258,JU642,NIC166,NIC199,NIC256,NIC267,QG536
II	391298	T	G	0.117021	nstp-4	WBGene00015404	protein_coding	intron	LOW	NA	5.97756558671995	ECA36,ED3052,JU1246,JU2316,JU258,JU642,NIC166,NIC199,NIC256,NIC267,QG536
II	391308	T	A	0.117021	nstp-4	WBGene00015404	protein_coding	intron	LOW	NA	5.97756558671995	ECA36,ED3052,JU1246,JU2316,JU258,JU642,NIC166,NIC199,NIC256,NIC267,QG536
II	391310	G	A	0.117021	nstp-4	WBGene00015404	protein_coding	intron	LOW	NA	5.97756558671995	ECA36,ED3052,JU1246,JU2316,JU258,JU642,NIC166,NIC199,NIC256,NIC267,QG536
II	391313	A	G	0.117021	nstp-4	WBGene00015404	protein_coding	intron	LOW	NA	5.97756558671995	ECA36,ED3052,JU1246,JU2316,JU258,JU642,NIC166,NIC199,NIC256,NIC267,QG536
II	391317	T	A	0.117021	nstp-4	WBGene00015404	protein_coding	intron	LOW	NA	5.97756558671995	ECA36,ED3052,JU1246,JU2316,JU258,JU642,NIC166,NIC199,NIC256,NIC267,QG536
II	391329	A	T	0.117021	nstp-4	WBGene00015404	protein_coding	intron	LOW	NA	5.97756558671995	ECA36,ED3052,JU1246,JU2316,JU258,JU642,NIC166,NIC199,NIC256,NIC267,QG536
II	391340	A	C	0.117021	nstp-4	WBGene00015404	protein_coding	intron	LOW	NA	5.97756558671995	ECA36,ED3052,JU1246,JU2316,JU258,JU642,NIC166,NIC199,NIC256,NIC267,QG536
II	391803	T	G	0.43617	nstp-4	WBGene00015404	protein_coding	intron	LOW	NA	1.6770959609081	CB4856,CX11254,CX11264,CX11271,CX11276,CX11285,CX11314,DL226,ED3005,ED3011,ED3046,ED3052,JU1172,JU1200,JU1246,JU2001,JU258,JU367,JU440,JU642,JU774,KR314,MY16,MY23,NIC166,NIC199,NIC256,NIC267,NIC3,PB303,PB306,PS2025,QG536,QG556,QG557,QX1212,QX1233,QX1791,QX1792,QX1793,QX1794
II	391847	C	A	0.297872	nstp-4	WBGene00015404	protein_coding	intron	LOW	NA	1.97082393610295	CB4856,CX11254,CX11264,CX11271,CX11276,CX11285,CX11314,DL226,ED3005,ED3011,JU1172,JU2001,JU774,KR314,MY16,MY23,NIC256,NIC3,PB306,PS2025,QG556,QG557,QX1212,QX1233,QX1791,QX1792,QX1793,QX1794
II	391848	C	T	0.361702	nstp-4	WBGene00015404	protein_coding	intron	LOW	NA	3.06737436541413	CB4856,CX11254,CX11264,CX11271,CX11276,CX11285,CX11314,DL226,ED3005,ED3011,JU1172,JU1246,JU2001,JU258,JU406,JU642,JU774,KR314,MY16,MY23,N2,NIC256,NIC3,PB303,PB306,PS2025,QG556,QG557,QX1212,QX1233,QX1791,QX1792,QX1793,QX1794
II	391895	G	T	0.0638298	nstp-4	WBGene00015404	protein_coding	intron	LOW	NA	2.52231198773243	CB4856,JU774,NIC256,NIC3,PB303,QX1793
II	392062	G	T	0.0638298	nstp-4	WBGene00015404	protein_coding	intron	LOW	NA	0.322865825106263	CX11285,DL226,ED3005,ED3011,KR314,QX1212
II	392171	G	T	0.0744681	nstp-4	WBGene00015404	protein_coding	synonymous	LOW	268G	0.335201444419768	JU1246,JU258,JU642,NIC166,NIC199,NIC267,QG536
II	392231	G	A	0.117021	nstp-4	WBGene00015404	protein_coding	synonymous	LOW	288S	5.97756558671995	ECA36,ED3052,JU1246,JU2316,JU258,JU642,NIC166,NIC199,NIC256,NIC267,QG536
II	392348	G	A	0.117021	nstp-4	WBGene00015404	protein_coding	intron	LOW	NA	5.97756558671995	ECA36,ED3052,JU1246,JU2316,JU258,JU642,NIC166,NIC199,NIC256,NIC267,QG536
II	392378	T	G	0.117021	nstp-4	WBGene00015404	protein_coding	intron	LOW	NA	5.97756558671995	ECA36,ED3052,JU1246,JU2316,JU258,JU642,NIC166,NIC199,NIC256,NIC267,QG536
II	392383	A	C	0.404255	nstp-4	WBGene00015404	protein_coding	intron	LOW	NA	3.63408828443124	CB4856,CX11254,CX11264,CX11271,CX11276,CX11285,CX11314,DL226,ECA36,ED3005,ED3011,ED3052,JU1172,JU1246,JU2001,JU2316,JU258,JU642,JU774,KR314,MY16,MY23,NIC166,NIC199,NIC256,NIC267,NIC3,PB306,PS2025,QG536,QG556,QG557,QX1212,QX1233,QX1791,QX1792,QX1793,QX1794
II	392388	A	G	0.117021	nstp-4	WBGene00015404	protein_coding	intron	LOW	NA	5.97756558671995	ECA36,ED3052,JU1246,JU2316,JU258,JU642,NIC166,NIC199,NIC256,NIC267,QG536
II	392393	A	C	0.117021	nstp-4	WBGene00015404	protein_coding	intron	LOW	NA	5.97756558671995	ECA36,ED3052,JU1246,JU2316,JU258,JU642,NIC166,NIC199,NIC256,NIC267,QG536
II	392401	G	T	0.117021	nstp-4	WBGene00015404	protein_coding	intron	LOW	NA	5.97756558671995	ECA36,ED3052,JU1246,JU2316,JU258,JU642,NIC166,NIC199,NIC256,NIC267,QG536
II	392413	T	C	0.117021	nstp-4	WBGene00015404	protein_coding	intron	LOW	NA	5.97756558671995	ECA36,ED3052,JU1246,JU2316,JU258,JU642,NIC166,NIC199,NIC256,NIC267,QG536
II	392414	A	C	0.117021	nstp-4	WBGene00015404	protein_coding	intron	LOW	NA	5.97756558671995	ECA36,ED3052,JU1246,JU2316,JU258,JU642,NIC166,NIC199,NIC256,NIC267,QG536
II	392442	C	T	0.117021	nstp-4	WBGene00015404	protein_coding	splice_region	HIGH	NA	5.97756558671995	ECA36,ED3052,JU1246,JU2316,JU258,JU642,NIC166,NIC199,NIC256,NIC267,QG536
II	392469	T	C	0.117021	nstp-4	WBGene00015404	protein_coding	synonymous	LOW	317V	5.97756558671995	ECA36,ED3052,JU1246,JU2316,JU258,JU642,NIC166,NIC199,NIC256,NIC267,QG536
II	392509	T	A	0.117021	nstp-4	WBGene00015404	protein_coding	missense	HIGH	331S>331T	5.97756558671995	ECA36,ED3052,JU1246,JU2316,JU258,JU642,NIC166,NIC199,NIC256,NIC267,QG536
II	392539	T	A	0.117021	nstp-4	WBGene00015404	protein_coding	3_prime_utr	LOW	NA	5.97756558671995	ECA36,ED3052,JU1246,JU2316,JU258,JU642,NIC166,NIC199,NIC256,NIC267,QG536
II	392565	A	C	0.117021	nstp-4	WBGene00015404	protein_coding	3_prime_utr	LOW	NA	5.97756558671995	ECA36,ED3052,JU1246,JU2316,JU258,JU642,NIC166,NIC199,NIC256,NIC267,QG536
II	392566	A	C	0.117021	nstp-4	WBGene00015404	protein_coding	3_prime_utr	LOW	NA	5.97756558671995	ECA36,ED3052,JU1246,JU2316,JU258,JU642,NIC166,NIC199,NIC256,NIC267,QG536
II	392692	T	G	0.404255	nstp-4	WBGene00015404	protein_coding	3_prime_utr	LOW	NA	3.63408828443124	CB4856,CX11254,CX11264,CX11271,CX11276,CX11285,CX11314,DL226,ECA36,ED3005,ED3011,ED3052,JU1172,JU1246,JU2001,JU2316,JU258,JU642,JU774,KR314,MY16,MY23,NIC166,NIC199,NIC256,NIC267,NIC3,PB306,PS2025,QG536,QG556,QG557,QX1212,QX1233,QX1791,QX1792,QX1793,QX1794
II	392699	G	A	0.117021	nstp-4	WBGene00015404	protein_coding	3_prime_utr	LOW	NA	5.97756558671995	ECA36,ED3052,JU1246,JU2316,JU258,JU642,NIC166,NIC199,NIC256,NIC267,QG536
II	393126	T	C	0.117021	NA	NA	NA	NA	NA	NA	0.0607228766432822	CX11254,CX11264,CX11271,CX11276,CX11314,JU1172,PB306,PS2025,QG556,QG557,QX1233
II	393182	C	T	0.0638298	NA	NA	NA	NA	NA	NA	1.28482500621819	ECA36,ED3052,NIC166,NIC199,NIC267,QG536
II	393249	C	T	0.0531915	NA	NA	NA	NA	NA	NA	0.633776992275183	ED3052,NIC166,NIC199,NIC267,QG536
II	393537	C	T	0.308511	NA	NA	NA	NA	NA	NA	4.81175410794212	CB4856,CX11254,CX11264,CX11271,CX11276,CX11314,ECA36,ED3052,JU1172,JU1246,JU2316,JU258,JU642,JU774,NIC166,NIC199,NIC256,NIC267,NIC3,PB306,PS2025,QG536,QG556,QG557,QX1233,QX1791,QX1792,QX1793,QX1794
II	393860	G	T	0.117021	NA	NA	NA	NA	NA	NA	5.97756558671995	ECA36,ED3052,JU1246,JU2316,JU258,JU642,NIC166,NIC199,NIC256,NIC267,QG536
II	393920	C	A	0.0957447	NA	NA	NA	NA	NA	NA	1.10285226467588	CX11285,DL226,ED3005,ED3011,JU2001,KR314,MY16,MY23,QX1212
II	393933	C	G	0.414894	NA	NA	NA	NA	NA	NA	3.68145508309008	CB4856,CX11254,CX11264,CX11271,CX11276,CX11285,CX11314,DL226,DL238,ECA36,ED3005,ED3011,ED3052,JU1172,JU1246,JU2001,JU2316,JU258,JU642,JU774,KR314,MY16,MY23,NIC166,NIC199,NIC256,NIC267,NIC3,PB306,PS2025,QG536,QG556,QG557,QX1212,QX1233,QX1791,QX1792,QX1793,QX1794
II	394327	C	A	0.0531915	NA	NA	NA	NA	NA	NA	0.633776992275183	ED3052,NIC166,NIC199,NIC267,QG536
II	394394	T	C	0.404255	NA	NA	NA	NA	NA	NA	3.63408828443124	CB4856,CX11254,CX11264,CX11271,CX11276,CX11285,CX11314,DL226,ECA36,ED3005,ED3011,ED3052,JU1172,JU1246,JU2001,JU2316,JU258,JU642,JU774,KR314,MY16,MY23,NIC166,NIC199,NIC256,NIC267,NIC3,PB306,PS2025,QG536,QG556,QG557,QX1212,QX1233,QX1791,QX1792,QX1793,QX1794
II	394556	G	A	0.0531915	NA	NA	NA	NA	NA	NA	0.633776992275183	ED3052,NIC166,NIC199,NIC267,QG536
II	394643	A	T	0.244681	NA	NA	NA	NA	NA	NA	0.68521075744643	CX11254,CX11264,CX11271,CX11276,CX11314,ED3052,JU1172,JU774,NIC166,NIC199,NIC267,NIC3,PB303,PB306,PS2025,QG536,QG556,QG557,QX1233,QX1791,QX1792,QX1793,QX1794
II	394746	A	T	0.0957447	NA	NA	NA	NA	NA	NA	1.91704381952737	ECA36,ED3052,JU1246,JU258,JU642,NIC166,NIC199,NIC267,QG536
II	394843	A	G	0.202128	NA	NA	NA	NA	NA	NA	0.0298995702963834	CB4856,CX11254,CX11264,CX11271,CX11276,CX11314,ED3046,JU1172,JU774,NIC3,PB306,PS2025,QG556,QG557,QX1233,QX1791,QX1792,QX1793,QX1794
II	394896	A	T	0.117021	NA	NA	NA	NA	NA	NA	5.97756558671995	ECA36,ED3052,JU1246,JU2316,JU258,JU642,NIC166,NIC199,NIC256,NIC267,QG536
II	395022	T	C	0.117021	NA	NA	NA	NA	NA	NA	5.97756558671995	ECA36,ED3052,JU1246,JU2316,JU258,JU642,NIC166,NIC199,NIC256,NIC267,QG536
II	395090	A	G	0.0531915	NA	NA	NA	NA	NA	NA	0.633776992275183	ED3052,NIC166,NIC199,NIC267,QG536
II	395125	C	T	0.0638298	C03H5.10	WBGene00255736	misc_RNA	non_coding	LOW	NA	7.64634134552259	ECA36,JU1246,JU2316,JU258,JU642,NIC256
II	395640	G	A	0.117021	C03H5.10	WBGene00255736	misc_RNA	non_coding	LOW	NA	0.0607228766432822	CX11254,CX11264,CX11271,CX11276,CX11314,JU1172,PB306,PS2025,QG556,QG557,QX1233
II	395945	T	A	0.0531915	NA	NA	NA	NA	NA	NA	0.633776992275183	ED3052,NIC166,NIC199,NIC267,QG536
II	397097	A	G	0.117021	C03H5.6	WBGene00015408	protein_coding	intron	LOW	NA	0.0607228766432822	CX11254,CX11264,CX11271,CX11276,CX11314,JU1172,PB306,PS2025,QG556,QG557,QX1233
II	397311	C	T	0.117021	C03H5.6	WBGene00015408	protein_coding	intron	LOW	NA	0.0607228766432822	CX11254,CX11264,CX11271,CX11276,CX11314,JU1172,PB306,PS2025,QG556,QG557,QX1233
II	397341	G	A	0.191489	C03H5.6	WBGene00015408	protein_coding	intron	LOW	NA	0.440367160117429	CB4856,CX11254,CX11264,CX11271,CX11276,CX11314,JU1172,JU774,NIC3,PB306,PS2025,QG556,QG557,QX1233,QX1791,QX1792,QX1793,QX1794
II	397409	T	A	0.0638298	C03H5.6	WBGene00015408	protein_coding	intron	LOW	NA	7.64634134552259	ECA36,JU1246,JU2316,JU258,JU642,NIC256
II	397444	A	G	0.117021	C03H5.6	WBGene00015408	protein_coding	splice_region	HIGH	NA	0.0607228766432822	CX11254,CX11264,CX11271,CX11276,CX11314,JU1172,PB306,PS2025,QG556,QG557,QX1233
II	397989	A	G	0.0638298	C03H5.6	WBGene00015408	protein_coding	missense	HIGH	137Y>137H	7.64634134552259	ECA36,JU1246,JU2316,JU258,JU642,NIC256
II	398272	A	G	0.0638298	C03H5.6	WBGene00015408	protein_coding	synonymous	LOW	42S	7.64634134552259	ECA36,JU1246,JU2316,JU258,JU642,NIC256
II	398388	G	A	0.0531915	C03H5.6	WBGene00015408	protein_coding	intron	LOW	NA	0.633776992275183	ED3052,NIC166,NIC199,NIC267,QG536
II	398771	T	A	0.0531915	C03H5.6	WBGene00015408	protein_coding	intron	LOW	NA	0.633776992275183	ED3052,NIC166,NIC199,NIC267,QG536
II	398779	T	C	0.404255	C03H5.6	WBGene00015408	protein_coding	intron	LOW	NA	3.63408828443124	CB4856,CX11254,CX11264,CX11271,CX11276,CX11285,CX11314,DL226,ECA36,ED3005,ED3011,ED3052,JU1172,JU1246,JU2001,JU2316,JU258,JU642,JU774,KR314,MY16,MY23,NIC166,NIC199,NIC256,NIC267,NIC3,PB306,PS2025,QG536,QG556,QG557,QX1212,QX1233,QX1791,QX1792,QX1793,QX1794
II	398814	G	T	0.0638298	C03H5.6	WBGene00015408	protein_coding	intron	LOW	NA	7.64634134552259	ECA36,JU1246,JU2316,JU258,JU642,NIC256
II	398817	A	C	0.0638298	C03H5.6	WBGene00015408	protein_coding	intron	LOW	NA	7.64634134552259	ECA36,JU1246,JU2316,JU258,JU642,NIC256
II	399282	A	G	0.117021	C03H5.6	WBGene00015408	protein_coding	5_prime_utr	LOW	NA	5.97756558671995	ECA36,ED3052,JU1246,JU2316,JU258,JU642,NIC166,NIC199,NIC256,NIC267,QG536
II	399490	T	A	0.0638298	NA	NA	NA	NA	NA	NA	0.322865825106263	CX11285,DL226,ED3005,ED3011,KR314,QX1212
II	399497	G	A	0.117021	NA	NA	NA	NA	NA	NA	0.0607228766432822	CX11254,CX11264,CX11271,CX11276,CX11314,JU1172,PB306,PS2025,QG556,QG557,QX1233
II	399509	A	G	0.0638298	NA	NA	NA	NA	NA	NA	7.64634134552259	ECA36,JU1246,JU2316,JU258,JU642,NIC256
II	399567	G	A	0.0638298	NA	NA	NA	NA	NA	NA	7.64634134552259	ECA36,JU1246,JU2316,JU258,JU642,NIC256
II	399612	G	A	0.0638298	NA	NA	NA	NA	NA	NA	7.64634134552259	ECA36,JU1246,JU2316,JU258,JU642,NIC256
II	399872	A	C	0.0638298	NA	NA	NA	NA	NA	NA	7.64634134552259	ECA36,JU1246,JU2316,JU258,JU642,NIC256
II	399935	G	T	0.0531915	NA	NA	NA	NA	NA	NA	0.633776992275183	ED3052,NIC166,NIC199,NIC267,QG536
II	399953	C	A	0.0638298	NA	NA	NA	NA	NA	NA	7.64634134552259	ECA36,JU1246,JU2316,JU258,JU642,NIC256
II	399957	A	G	0.0638298	NA	NA	NA	NA	NA	NA	7.64634134552259	ECA36,JU1246,JU2316,JU258,JU642,NIC256
II	399962	A	C	0.0638298	NA	NA	NA	NA	NA	NA	7.64634134552259	ECA36,JU1246,JU2316,JU258,JU642,NIC256
II	399986	T	A	0.0638298	NA	NA	NA	NA	NA	NA	7.64634134552259	ECA36,JU1246,JU2316,JU258,JU642,NIC256
II	399992	T	A	0.0638298	NA	NA	NA	NA	NA	NA	7.64634134552259	ECA36,JU1246,JU2316,JU258,JU642,NIC256
II	400017	A	T	0.0638298	NA	NA	NA	NA	NA	NA	7.64634134552259	ECA36,JU1246,JU2316,JU258,JU642,NIC256
II	400030	A	G	0.0638298	NA	NA	NA	NA	NA	NA	7.64634134552259	ECA36,JU1246,JU2316,JU258,JU642,NIC256
II	400041	T	C	0.0638298	NA	NA	NA	NA	NA	NA	7.64634134552259	ECA36,JU1246,JU2316,JU258,JU642,NIC256
II	400072	G	T	0.0638298	NA	NA	NA	NA	NA	NA	7.64634134552259	ECA36,JU1246,JU2316,JU258,JU642,NIC256
II	400085	G	T	0.0638298	NA	NA	NA	NA	NA	NA	7.64634134552259	ECA36,JU1246,JU2316,JU258,JU642,NIC256
II	400093	C	A	0.0638298	NA	NA	NA	NA	NA	NA	7.64634134552259	ECA36,JU1246,JU2316,JU258,JU642,NIC256
II	400098	C	A	0.0638298	NA	NA	NA	NA	NA	NA	7.64634134552259	ECA36,JU1246,JU2316,JU258,JU642,NIC256
II	400102	C	T	0.0638298	NA	NA	NA	NA	NA	NA	7.64634134552259	ECA36,JU1246,JU2316,JU258,JU642,NIC256
II	400114	T	A	0.0638298	NA	NA	NA	NA	NA	NA	7.64634134552259	ECA36,JU1246,JU2316,JU258,JU642,NIC256
II	400115	C	T	0.0638298	NA	NA	NA	NA	NA	NA	7.64634134552259	ECA36,JU1246,JU2316,JU258,JU642,NIC256
II	400300	G	A	0.0638298	NA	NA	NA	NA	NA	NA	7.64634134552259	ECA36,JU1246,JU2316,JU258,JU642,NIC256
II	400312	A	G	0.0638298	NA	NA	NA	NA	NA	NA	7.64634134552259	ECA36,JU1246,JU2316,JU258,JU642,NIC256
II	400544	G	A	0.0531915	NA	NA	NA	NA	NA	NA	0.633776992275183	ED3052,NIC166,NIC199,NIC267,QG536
II	400728	T	A	0.255319	NA	NA	NA	NA	NA	NA	0.213043479197577	CB4856,CX11254,CX11264,CX11271,CX11276,CX11314,ED3052,JU1172,JU2316,JU774,NIC166,NIC199,NIC267,NIC3,PB306,PS2025,QG536,QG556,QG557,QX1233,QX1791,QX1792,QX1793,QX1794
II	401076	A	T	0.382979	NA	NA	NA	NA	NA	NA	1.12183997478741	CB4856,CX11254,CX11264,CX11271,CX11276,CX11285,CX11314,DL226,ED3005,ED3011,ED3052,JU1172,JU1246,JU2001,JU2316,JU258,JU642,JU774,KR314,MY16,MY23,NIC166,NIC199,NIC267,NIC3,PB306,PS2025,QG536,QG556,QG557,QX1212,QX1233,QX1791,QX1792,QX1793,QX1794
II	401427	T	C	0.0638298	NA	NA	NA	NA	NA	NA	7.64634134552259	ECA36,JU1246,JU2316,JU258,JU642,NIC256
II	401467	G	A	0.0531915	NA	NA	NA	NA	NA	NA	0.633776992275183	ED3052,NIC166,NIC199,NIC267,QG536
II	401571	G	A	0.0638298	NA	NA	NA	NA	NA	NA	7.64634134552259	ECA36,JU1246,JU2316,JU258,JU642,NIC256
II	401587	T	C	0.0638298	NA	NA	NA	NA	NA	NA	7.64634134552259	ECA36,JU1246,JU2316,JU258,JU642,NIC256
II	401625	G	A	0.0638298	NA	NA	NA	NA	NA	NA	7.64634134552259	ECA36,JU1246,JU2316,JU258,JU642,NIC256
II	401662	T	C	0.0638298	NA	NA	NA	NA	NA	NA	7.64634134552259	ECA36,JU1246,JU2316,JU258,JU642,NIC256
II	401711	G	A	0.0638298	NA	NA	NA	NA	NA	NA	7.64634134552259	ECA36,JU1246,JU2316,JU258,JU642,NIC256
II	401748	G	A	0.0638298	NA	NA	NA	NA	NA	NA	7.64634134552259	ECA36,JU1246,JU2316,JU258,JU642,NIC256
II	401807	C	A	0.0638298	NA	NA	NA	NA	NA	NA	7.64634134552259	ECA36,JU1246,JU2316,JU258,JU642,NIC256
II	402083	A	G	0.0638298	NA	NA	NA	NA	NA	NA	7.64634134552259	ECA36,JU1246,JU2316,JU258,JU642,NIC256
II	402090	G	T	0.0638298	NA	NA	NA	NA	NA	NA	7.64634134552259	ECA36,JU1246,JU2316,JU258,JU642,NIC256
II	402212	C	T	0.0638298	NA	NA	NA	NA	NA	NA	7.64634134552259	ECA36,JU1246,JU2316,JU258,JU642,NIC256
II	402310	C	T	0.244681	NA	NA	NA	NA	NA	NA	0.0720514728141731	CB4856,CX11254,CX11264,CX11271,CX11276,CX11314,ED3052,JU1172,JU774,NIC166,NIC199,NIC267,NIC3,PB306,PS2025,QG536,QG556,QG557,QX1233,QX1791,QX1792,QX1793,QX1794
II	402361	T	C	0.244681	NA	NA	NA	NA	NA	NA	0.0720514728141731	CB4856,CX11254,CX11264,CX11271,CX11276,CX11314,ED3052,JU1172,JU774,NIC166,NIC199,NIC267,NIC3,PB306,PS2025,QG536,QG556,QG557,QX1233,QX1791,QX1792,QX1793,QX1794
II	402439	G	A	0.265957	NA	NA	NA	NA	NA	NA	1.7125066118657	CB4856,CX11254,CX11264,CX11271,CX11276,CX11314,ED3052,JU1172,JU2316,JU774,NIC166,NIC199,NIC256,NIC267,NIC3,PB306,PS2025,QG536,QG556,QG557,QX1233,QX1791,QX1792,QX1793,QX1794
II	404226	A	T	0.0638298	NA	NA	NA	NA	NA	NA	2.33100720151675	CX11264,CX11271,ECA36,JU1246,JU258,JU642
II	404345	G	A	0.202128	NA	NA	NA	NA	NA	NA	3.34631154817788	CB4856,CX11285,DL226,DL238,ECA36,ED3005,ED3011,JU1246,JU2001,JU2316,JU258,JU642,JU774,KR314,MY16,MY23,NIC256,NIC3,QX1212
II	404943	A	T	0.0744681	NA	NA	NA	NA	NA	NA	0.756999004194892	CX11285,DL226,ED3005,ED3011,KR314,QX1212,QX1792
II	405356	A	G	0.0638298	NA	NA	NA	NA	NA	NA	1.16863461843688	EG4725,JU1652,JU1896,JU323,JU847,WN2001
II	405371	G	T	0.0744681	NA	NA	NA	NA	NA	NA	6.30528253988449	ECA36,JU1246,JU2316,JU258,JU642,NIC256,NIC3
II	405665	G	T	0.138298	NA	NA	NA	NA	NA	NA	0.370985423583489	CX11254,CX11264,CX11271,CX11276,CX11314,NIC199,PB306,PS2025,QG556,QG557,QX1233,QX1791,QX1794
II	405681	G	C	0.244681	NA	NA	NA	NA	NA	NA	0.0720514728141731	CB4856,CX11254,CX11264,CX11271,CX11276,CX11314,ED3052,JU1172,JU774,NIC166,NIC199,NIC267,NIC3,PB306,PS2025,QG536,QG556,QG557,QX1233,QX1791,QX1792,QX1793,QX1794
II	405719	T	C	0.223404	NA	NA	NA	NA	NA	NA	3.52251452994424	CB4856,CX11254,CX11264,CX11271,CX11276,CX11314,JU1172,JU1246,JU258,JU642,JU774,NIC3,PB306,PS2025,QG556,QG557,QX1233,QX1791,QX1792,QX1793,QX1794
II	405822	T	A	0.308511	NA	NA	NA	NA	NA	NA	4.81175410794212	CB4856,CX11254,CX11264,CX11271,CX11276,CX11314,ECA36,ED3052,JU1172,JU1246,JU2316,JU258,JU642,JU774,NIC166,NIC199,NIC256,NIC267,NIC3,PB306,PS2025,QG536,QG556,QG557,QX1233,QX1791,QX1792,QX1793,QX1794
II	405837	T	A	0.244681	NA	NA	NA	NA	NA	NA	0.0720514728141731	CB4856,CX11254,CX11264,CX11271,CX11276,CX11314,ED3052,JU1172,JU774,NIC166,NIC199,NIC267,NIC3,PB306,PS2025,QG536,QG556,QG557,QX1233,QX1791,QX1792,QX1793,QX1794
II	405935	G	A	0.244681	NA	NA	NA	NA	NA	NA	0.0720514728141731	CB4856,CX11254,CX11264,CX11271,CX11276,CX11314,ED3052,JU1172,JU774,NIC166,NIC199,NIC267,NIC3,PB306,PS2025,QG536,QG556,QG557,QX1233,QX1791,QX1792,QX1793,QX1794
II	405940	G	C	0.244681	NA	NA	NA	NA	NA	NA	0.0720514728141731	CB4856,CX11254,CX11264,CX11271,CX11276,CX11314,ED3052,JU1172,JU774,NIC166,NIC199,NIC267,NIC3,PB306,PS2025,QG536,QG556,QG557,QX1233,QX1791,QX1792,QX1793,QX1794
II	405990	G	A	0.244681	NA	NA	NA	NA	NA	NA	0.0720514728141731	CB4856,CX11254,CX11264,CX11271,CX11276,CX11314,ED3052,JU1172,JU774,NIC166,NIC199,NIC267,NIC3,PB306,PS2025,QG536,QG556,QG557,QX1233,QX1791,QX1792,QX1793,QX1794
II	405995	G	T	0.244681	NA	NA	NA	NA	NA	NA	0.0720514728141731	CB4856,CX11254,CX11264,CX11271,CX11276,CX11314,ED3052,JU1172,JU774,NIC166,NIC199,NIC267,NIC3,PB306,PS2025,QG536,QG556,QG557,QX1233,QX1791,QX1792,QX1793,QX1794
II	406170	G	T	0.117021	dnsn-1	WBGene00016074	protein_coding	3_prime_utr	LOW	NA	0.0607228766432822	CX11254,CX11264,CX11271,CX11276,CX11314,JU1172,PB306,PS2025,QG556,QG557,QX1233
II	406190	T	A	0.255319	dnsn-1	WBGene00016074	protein_coding	3_prime_utr	LOW	NA	0.231639540235474	CB4856,CX11254,CX11264,CX11271,CX11276,CX11314,ECA36,ED3052,JU1172,JU774,NIC166,NIC199,NIC267,NIC3,PB306,PS2025,QG536,QG556,QG557,QX1233,QX1791,QX1792,QX1793,QX1794
II	406205	G	A	0.244681	dnsn-1	WBGene00016074	protein_coding	3_prime_utr	LOW	NA	0.0720514728141731	CB4856,CX11254,CX11264,CX11271,CX11276,CX11314,ED3052,JU1172,JU774,NIC166,NIC199,NIC267,NIC3,PB306,PS2025,QG536,QG556,QG557,QX1233,QX1791,QX1792,QX1793,QX1794
II	406332	G	A	0.244681	dnsn-1	WBGene00016074	protein_coding	synonymous	LOW	399V	0.0720514728141731	CB4856,CX11254,CX11264,CX11271,CX11276,CX11314,ED3052,JU1172,JU774,NIC166,NIC199,NIC267,NIC3,PB306,PS2025,QG536,QG556,QG557,QX1233,QX1791,QX1792,QX1793,QX1794
II	406335	T	C	0.244681	dnsn-1	WBGene00016074	protein_coding	synonymous	LOW	398Q	0.0720514728141731	CB4856,CX11254,CX11264,CX11271,CX11276,CX11314,ED3052,JU1172,JU774,NIC166,NIC199,NIC267,NIC3,PB306,PS2025,QG536,QG556,QG557,QX1233,QX1791,QX1792,QX1793,QX1794
II	406366	C	T	0.0531915	dnsn-1	WBGene00016074	protein_coding	missense	HIGH	388C>388Y	0.633776992275183	ED3052,NIC166,NIC199,NIC267,QG536
II	406413	G	A	0.308511	dnsn-1	WBGene00016074	protein_coding	intron	LOW	NA	4.81175410794212	CB4856,CX11254,CX11264,CX11271,CX11276,CX11314,ECA36,ED3052,JU1172,JU1246,JU2316,JU258,JU642,JU774,NIC166,NIC199,NIC256,NIC267,NIC3,PB306,PS2025,QG536,QG556,QG557,QX1233,QX1791,QX1792,QX1793,QX1794
II	406509	C	G	0.244681	dnsn-1	WBGene00016074	protein_coding	synonymous	LOW	359T	0.0720514728141731	CB4856,CX11254,CX11264,CX11271,CX11276,CX11314,ED3052,JU1172,JU774,NIC166,NIC199,NIC267,NIC3,PB306,PS2025,QG536,QG556,QG557,QX1233,QX1791,QX1792,QX1793,QX1794
II	406588	G	A	0.244681	dnsn-1	WBGene00016074	protein_coding	intron	LOW	NA	0.0720514728141731	CB4856,CX11254,CX11264,CX11271,CX11276,CX11314,ED3052,JU1172,JU774,NIC166,NIC199,NIC267,NIC3,PB306,PS2025,QG536,QG556,QG557,QX1233,QX1791,QX1792,QX1793,QX1794
II	406596	G	C	0.308511	dnsn-1	WBGene00016074	protein_coding	splice_region	HIGH	NA	4.81175410794212	CB4856,CX11254,CX11264,CX11271,CX11276,CX11314,ECA36,ED3052,JU1172,JU1246,JU2316,JU258,JU642,JU774,NIC166,NIC199,NIC256,NIC267,NIC3,PB306,PS2025,QG536,QG556,QG557,QX1233,QX1791,QX1792,QX1793,QX1794
II	406613	G	A	0.0531915	dnsn-1	WBGene00016074	protein_coding	missense	HIGH	342L>342F	0.633776992275183	ED3052,NIC166,NIC199,NIC267,QG536
II	406637	A	T	0.244681	dnsn-1	WBGene00016074	protein_coding	missense	HIGH	334S>334T	0.0720514728141731	CB4856,CX11254,CX11264,CX11271,CX11276,CX11314,ED3052,JU1172,JU774,NIC166,NIC199,NIC267,NIC3,PB306,PS2025,QG536,QG556,QG557,QX1233,QX1791,QX1792,QX1793,QX1794
II	406746	T	C	0.244681	dnsn-1	WBGene00016074	protein_coding	synonymous	LOW	297V	0.0720514728141731	CB4856,CX11254,CX11264,CX11271,CX11276,CX11314,ED3052,JU1172,JU774,NIC166,NIC199,NIC267,NIC3,PB306,PS2025,QG536,QG556,QG557,QX1233,QX1791,QX1792,QX1793,QX1794
II	406749	A	T	0.244681	dnsn-1	WBGene00016074	protein_coding	synonymous	LOW	296L	0.0720514728141731	CB4856,CX11254,CX11264,CX11271,CX11276,CX11314,ED3052,JU1172,JU774,NIC166,NIC199,NIC267,NIC3,PB306,PS2025,QG536,QG556,QG557,QX1233,QX1791,QX1792,QX1793,QX1794
II	406793	C	G	0.244681	dnsn-1	WBGene00016074	protein_coding	missense	HIGH	282E>279Q	0.0720514728141731	CB4856,CX11254,CX11264,CX11271,CX11276,CX11314,ED3052,JU1172,JU774,NIC166,NIC199,NIC267,NIC3,PB306,PS2025,QG536,QG556,QG557,QX1233,QX1791,QX1792,QX1793,QX1794
II	406822	T	C	0.255319	dnsn-1	WBGene00016074	protein_coding	intron	LOW	NA	0.231639540235474	CB4856,CX11254,CX11264,CX11271,CX11276,CX11314,ECA36,ED3052,JU1172,JU774,NIC166,NIC199,NIC267,NIC3,PB306,PS2025,QG536,QG556,QG557,QX1233,QX1791,QX1792,QX1793,QX1794
II	406944	T	C	0.0638298	dnsn-1	WBGene00016074	protein_coding	intron	LOW	NA	1.06683749694397	CX11271,ED3052,NIC166,NIC199,NIC267,QG536
II	407006	C	T	0.170213	dnsn-1	WBGene00016074	protein_coding	intron	LOW	NA	0.143015078087874	CX11254,CX11264,CX11271,CX11276,CX11314,ED3052,JU774,NIC166,NIC199,NIC267,PB306,PS2025,QG536,QG556,QG557,QX1233
II	407083	A	G	0.0638298	dnsn-1	WBGene00016074	protein_coding	intron	LOW	NA	1.01323123994167	ED3052,NIC166,NIC199,NIC267,QG536,QX1792
II	407173	T	C	0.191489	dnsn-1	WBGene00016074	protein_coding	intron	LOW	NA	0.440367160117429	CB4856,CX11254,CX11264,CX11271,CX11276,CX11314,JU1172,JU774,NIC3,PB306,PS2025,QG556,QG557,QX1233,QX1791,QX1792,QX1793,QX1794
II	407232	A	T	0.0744681	dnsn-1	WBGene00016074	protein_coding	intron	LOW	NA	0.280094927764348	CX11285,DL226,ED3005,ED3011,JU774,KR314,QX1212
II	407270	C	A	0.244681	dnsn-1	WBGene00016074	protein_coding	intron	LOW	NA	0.0720514728141731	CB4856,CX11254,CX11264,CX11271,CX11276,CX11314,ED3052,JU1172,JU774,NIC166,NIC199,NIC267,NIC3,PB306,PS2025,QG536,QG556,QG557,QX1233,QX1791,QX1792,QX1793,QX1794
II	407283	A	G	0.244681	dnsn-1	WBGene00016074	protein_coding	intron	LOW	NA	0.0720514728141731	CB4856,CX11254,CX11264,CX11271,CX11276,CX11314,ED3052,JU1172,JU774,NIC166,NIC199,NIC267,NIC3,PB306,PS2025,QG536,QG556,QG557,QX1233,QX1791,QX1792,QX1793,QX1794
II	407301	T	C	0.244681	dnsn-1	WBGene00016074	protein_coding	intron	LOW	NA	0.0720514728141731	CB4856,CX11254,CX11264,CX11271,CX11276,CX11314,ED3052,JU1172,JU774,NIC166,NIC199,NIC267,NIC3,PB306,PS2025,QG536,QG556,QG557,QX1233,QX1791,QX1792,QX1793,QX1794
II	407310	C	T	0.244681	dnsn-1	WBGene00016074	protein_coding	intron	LOW	NA	0.0720514728141731	CB4856,CX11254,CX11264,CX11271,CX11276,CX11314,ED3052,JU1172,JU774,NIC166,NIC199,NIC267,NIC3,PB306,PS2025,QG536,QG556,QG557,QX1233,QX1791,QX1792,QX1793,QX1794
II	407311	G	C	0.244681	dnsn-1	WBGene00016074	protein_coding	intron	LOW	NA	0.0720514728141731	CB4856,CX11254,CX11264,CX11271,CX11276,CX11314,ED3052,JU1172,JU774,NIC166,NIC199,NIC267,NIC3,PB306,PS2025,QG536,QG556,QG557,QX1233,QX1791,QX1792,QX1793,QX1794
II	407326	T	C	0.244681	dnsn-1	WBGene00016074	protein_coding	intron	LOW	NA	0.0720514728141731	CB4856,CX11254,CX11264,CX11271,CX11276,CX11314,ED3052,JU1172,JU774,NIC166,NIC199,NIC267,NIC3,PB306,PS2025,QG536,QG556,QG557,QX1233,QX1791,QX1792,QX1793,QX1794
II	407327	C	T	0.244681	dnsn-1	WBGene00016074	protein_coding	intron	LOW	NA	0.0720514728141731	CB4856,CX11254,CX11264,CX11271,CX11276,CX11314,ED3052,JU1172,JU774,NIC166,NIC199,NIC267,NIC3,PB306,PS2025,QG536,QG556,QG557,QX1233,QX1791,QX1792,QX1793,QX1794
II	407332	G	A	0.244681	dnsn-1	WBGene00016074	protein_coding	intron	LOW	NA	0.0720514728141731	CB4856,CX11254,CX11264,CX11271,CX11276,CX11314,ED3052,JU1172,JU774,NIC166,NIC199,NIC267,NIC3,PB306,PS2025,QG536,QG556,QG557,QX1233,QX1791,QX1792,QX1793,QX1794
II	407338	T	C	0.244681	dnsn-1	WBGene00016074	protein_coding	intron	LOW	NA	0.0720514728141731	CB4856,CX11254,CX11264,CX11271,CX11276,CX11314,ED3052,JU1172,JU774,NIC166,NIC199,NIC267,NIC3,PB306,PS2025,QG536,QG556,QG557,QX1233,QX1791,QX1792,QX1793,QX1794
II	407351	T	A	0.244681	dnsn-1	WBGene00016074	protein_coding	intron	LOW	NA	0.0720514728141731	CB4856,CX11254,CX11264,CX11271,CX11276,CX11314,ED3052,JU1172,JU774,NIC166,NIC199,NIC267,NIC3,PB306,PS2025,QG536,QG556,QG557,QX1233,QX1791,QX1792,QX1793,QX1794
II	407837	A	C	0.223404	dnsn-1	WBGene00016074	protein_coding	missense	HIGH	248D>248E	0.171329392600037	CB4856,CX11254,CX11264,CX11271,CX11276,CX11314,ED3052,JU1172,NIC166,NIC199,NIC267,PB306,PS2025,QG536,QG556,QG557,QX1233,QX1791,QX1792,QX1793,QX1794
II	407861	G	C	0.223404	dnsn-1	WBGene00016074	protein_coding	synonymous	LOW	240S	0.171329392600037	CB4856,CX11254,CX11264,CX11271,CX11276,CX11314,ED3052,JU1172,NIC166,NIC199,NIC267,PB306,PS2025,QG536,QG556,QG557,QX1233,QX1791,QX1792,QX1793,QX1794
II	407894	T	A	0.223404	dnsn-1	WBGene00016074	protein_coding	synonymous	LOW	229T	0.171329392600037	CB4856,CX11254,CX11264,CX11271,CX11276,CX11314,ED3052,JU1172,NIC166,NIC199,NIC267,PB306,PS2025,QG536,QG556,QG557,QX1233,QX1791,QX1792,QX1793,QX1794
II	408039	A	T	0.223404	dnsn-1	WBGene00016074	protein_coding	intron	LOW	NA	0.171329392600037	CB4856,CX11254,CX11264,CX11271,CX11276,CX11314,ED3052,JU1172,NIC166,NIC199,NIC267,PB306,PS2025,QG536,QG556,QG557,QX1233,QX1791,QX1792,QX1793,QX1794
II	408092	T	A	0.223404	dnsn-1	WBGene00016074	protein_coding	intron	LOW	NA	0.171329392600037	CB4856,CX11254,CX11264,CX11271,CX11276,CX11314,ED3052,JU1172,NIC166,NIC199,NIC267,PB306,PS2025,QG536,QG556,QG557,QX1233,QX1791,QX1792,QX1793,QX1794
II	408132	C	T	0.0531915	dnsn-1	WBGene00016074	protein_coding	intron	LOW	NA	0.633776992275183	ED3052,NIC166,NIC199,NIC267,QG536
II	408148	A	G	0.223404	dnsn-1	WBGene00016074	protein_coding	intron	LOW	NA	0.171329392600037	CB4856,CX11254,CX11264,CX11271,CX11276,CX11314,ED3052,JU1172,NIC166,NIC199,NIC267,PB306,PS2025,QG536,QG556,QG557,QX1233,QX1791,QX1792,QX1793,QX1794
II	408462	G	A	0.191489	dnsn-1	WBGene00016074	protein_coding	intron	LOW	NA	0.298247018809035	CB4856,CX11264,CX11271,CX11276,CX11314,ED3052,JU1172,NIC166,NIC199,NIC267,PB306,QG536,QG556,QG557,QX1791,QX1792,QX1793,QX1794
II	408473	A	C	0.138298	dnsn-1	WBGene00016074	protein_coding	intron	LOW	NA	0.393829564360867	CB4856,CX11264,ED3052,JU1172,NIC166,NIC199,NIC267,PB303,QG536,QX1791,QX1792,QX1793,QX1794
II	408476	G	T	0.0851064	dnsn-1	WBGene00016074	protein_coding	intron	LOW	NA	0.543800019177009	CB4856,ED3052,NIC166,NIC199,NIC267,QG536,QX1791,QX1793
II	408480	C	T	0.0638298	dnsn-1	WBGene00016074	protein_coding	intron	LOW	NA	0.959856069254091	CB4856,ED3052,NIC166,NIC267,QG536,QX1791
II	408711	G	A	0.0957447	dnsn-1	WBGene00016074	protein_coding	intron	LOW	NA	1.10285226467588	CX11285,DL226,ED3005,ED3011,JU2001,KR314,MY16,MY23,QX1212
II	408743	T	C	0.223404	dnsn-1	WBGene00016074	protein_coding	intron	LOW	NA	0.171329392600037	CB4856,CX11254,CX11264,CX11271,CX11276,CX11314,ED3052,JU1172,NIC166,NIC199,NIC267,PB306,PS2025,QG536,QG556,QG557,QX1233,QX1791,QX1792,QX1793,QX1794
II	408756	A	C	0.223404	dnsn-1	WBGene00016074	protein_coding	intron	LOW	NA	0.171329392600037	CB4856,CX11254,CX11264,CX11271,CX11276,CX11314,ED3052,JU1172,NIC166,NIC199,NIC267,PB306,PS2025,QG536,QG556,QG557,QX1233,QX1791,QX1792,QX1793,QX1794
II	408761	A	T	0.191489	dnsn-1	WBGene00016074	protein_coding	intron	LOW	NA	0.298247018809035	CB4856,CX11264,CX11271,CX11276,CX11314,ED3052,JU1172,NIC166,NIC199,NIC267,PB306,QG536,QG556,QG557,QX1791,QX1792,QX1793,QX1794
II	408763	T	C	0.191489	dnsn-1	WBGene00016074	protein_coding	intron	LOW	NA	0.298247018809035	CB4856,CX11264,CX11271,CX11276,CX11314,ED3052,JU1172,NIC166,NIC199,NIC267,PB306,QG536,QG556,QG557,QX1791,QX1792,QX1793,QX1794
II	408769	T	C	0.223404	dnsn-1	WBGene00016074	protein_coding	intron	LOW	NA	0.171329392600037	CB4856,CX11254,CX11264,CX11271,CX11276,CX11314,ED3052,JU1172,NIC166,NIC199,NIC267,PB306,PS2025,QG536,QG556,QG557,QX1233,QX1791,QX1792,QX1793,QX1794
II	408805	G	A	0.223404	dnsn-1	WBGene00016074	protein_coding	intron	LOW	NA	0.171329392600037	CB4856,CX11254,CX11264,CX11271,CX11276,CX11314,ED3052,JU1172,NIC166,NIC199,NIC267,PB306,PS2025,QG536,QG556,QG557,QX1233,QX1791,QX1792,QX1793,QX1794
II	408834	A	T	0.223404	dnsn-1	WBGene00016074	protein_coding	intron	LOW	NA	0.171329392600037	CB4856,CX11254,CX11264,CX11271,CX11276,CX11314,ED3052,JU1172,NIC166,NIC199,NIC267,PB306,PS2025,QG536,QG556,QG557,QX1233,QX1791,QX1792,QX1793,QX1794
II	408864	C	T	0.223404	dnsn-1	WBGene00016074	protein_coding	intron	LOW	NA	0.171329392600037	CB4856,CX11254,CX11264,CX11271,CX11276,CX11314,ED3052,JU1172,NIC166,NIC199,NIC267,PB306,PS2025,QG536,QG556,QG557,QX1233,QX1791,QX1792,QX1793,QX1794
II	408885	T	C	0.0531915	dnsn-1	WBGene00016074	protein_coding	intron	LOW	NA	0.633776992275183	ED3052,NIC166,NIC199,NIC267,QG536
II	408904	G	C	0.223404	dnsn-1	WBGene00016074	protein_coding	intron	LOW	NA	0.171329392600037	CB4856,CX11254,CX11264,CX11271,CX11276,CX11314,ED3052,JU1172,NIC166,NIC199,NIC267,PB306,PS2025,QG536,QG556,QG557,QX1233,QX1791,QX1792,QX1793,QX1794
II	409104	A	T	0.0531915	dnsn-1	WBGene00016074	protein_coding	synonymous	LOW	143G	0.878462815134723	CB4856,QX1791,QX1792,QX1793,QX1794
II	409280	A	T	0.255319	dnsn-1	WBGene00016074	protein_coding	splice_region	HIGH	NA	0.0595897200120887	CB4856,CX11254,CX11264,CX11271,CX11276,CX11314,DL238,ED3052,JU1172,JU774,NIC166,NIC199,NIC267,NIC3,PB306,PS2025,QG536,QG556,QG557,QX1233,QX1791,QX1792,QX1793,QX1794
II	409290	G	A	0.255319	dnsn-1	WBGene00016074	protein_coding	intron	LOW	NA	0.0595897200120887	CB4856,CX11254,CX11264,CX11271,CX11276,CX11314,DL238,ED3052,JU1172,JU774,NIC166,NIC199,NIC267,NIC3,PB306,PS2025,QG536,QG556,QG557,QX1233,QX1791,QX1792,QX1793,QX1794
II	409308	G	A	0.255319	dnsn-1	WBGene00016074	protein_coding	intron	LOW	NA	0.0595897200120887	CB4856,CX11254,CX11264,CX11271,CX11276,CX11314,DL238,ED3052,JU1172,JU774,NIC166,NIC199,NIC267,NIC3,PB306,PS2025,QG536,QG556,QG557,QX1233,QX1791,QX1792,QX1793,QX1794
II	409311	T	C	0.255319	dnsn-1	WBGene00016074	protein_coding	intron	LOW	NA	0.0595897200120887	CB4856,CX11254,CX11264,CX11271,CX11276,CX11314,DL238,ED3052,JU1172,JU774,NIC166,NIC199,NIC267,NIC3,PB306,PS2025,QG536,QG556,QG557,QX1233,QX1791,QX1792,QX1793,QX1794
II	409341	T	C	0.255319	dnsn-1	WBGene00016074	protein_coding	synonymous	LOW	80R	0.0595897200120887	CB4856,CX11254,CX11264,CX11271,CX11276,CX11314,DL238,ED3052,JU1172,JU774,NIC166,NIC199,NIC267,NIC3,PB306,PS2025,QG536,QG556,QG557,QX1233,QX1791,QX1792,QX1793,QX1794
II	409368	T	C	0.255319	dnsn-1	WBGene00016074	protein_coding	synonymous	LOW	71V	0.0595897200120887	CB4856,CX11254,CX11264,CX11271,CX11276,CX11314,DL238,ED3052,JU1172,JU774,NIC166,NIC199,NIC267,NIC3,PB306,PS2025,QG536,QG556,QG557,QX1233,QX1791,QX1792,QX1793,QX1794
II	409391	A	T	0.255319	dnsn-1	WBGene00016074	protein_coding	missense	HIGH	64S>64T	0.0595897200120887	CB4856,CX11254,CX11264,CX11271,CX11276,CX11314,DL238,ED3052,JU1172,JU774,NIC166,NIC199,NIC267,NIC3,PB306,PS2025,QG536,QG556,QG557,QX1233,QX1791,QX1792,QX1793,QX1794
II	409392	G	C	0.255319	dnsn-1	WBGene00016074	protein_coding	synonymous	LOW	63A	0.0595897200120887	CB4856,CX11254,CX11264,CX11271,CX11276,CX11314,DL238,ED3052,JU1172,JU774,NIC166,NIC199,NIC267,NIC3,PB306,PS2025,QG536,QG556,QG557,QX1233,QX1791,QX1792,QX1793,QX1794
II	409395	A	G	0.255319	dnsn-1	WBGene00016074	protein_coding	synonymous	LOW	62A	0.0595897200120887	CB4856,CX11254,CX11264,CX11271,CX11276,CX11314,DL238,ED3052,JU1172,JU774,NIC166,NIC199,NIC267,NIC3,PB306,PS2025,QG536,QG556,QG557,QX1233,QX1791,QX1792,QX1793,QX1794
II	409401	A	G	0.255319	dnsn-1	WBGene00016074	protein_coding	synonymous	LOW	60L	0.0595897200120887	CB4856,CX11254,CX11264,CX11271,CX11276,CX11314,DL238,ED3052,JU1172,JU774,NIC166,NIC199,NIC267,NIC3,PB306,PS2025,QG536,QG556,QG557,QX1233,QX1791,QX1792,QX1793,QX1794
II	409420	A	G	0.255319	dnsn-1	WBGene00016074	protein_coding	missense	HIGH	54V>54A	0.0595897200120887	CB4856,CX11254,CX11264,CX11271,CX11276,CX11314,DL238,ED3052,JU1172,JU774,NIC166,NIC199,NIC267,NIC3,PB306,PS2025,QG536,QG556,QG557,QX1233,QX1791,QX1792,QX1793,QX1794
II	409446	A	C	0.255319	dnsn-1	WBGene00016074	protein_coding	splice_region	HIGH	NA	0.0595897200120887	CB4856,CX11254,CX11264,CX11271,CX11276,CX11314,DL238,ED3052,JU1172,JU774,NIC166,NIC199,NIC267,NIC3,PB306,PS2025,QG536,QG556,QG557,QX1233,QX1791,QX1792,QX1793,QX1794
II	409482	G	A	0.255319	dnsn-1	WBGene00016074	protein_coding	intron	LOW	NA	0.0595897200120887	CB4856,CX11254,CX11264,CX11271,CX11276,CX11314,DL238,ED3052,JU1172,JU774,NIC166,NIC199,NIC267,NIC3,PB306,PS2025,QG536,QG556,QG557,QX1233,QX1791,QX1792,QX1793,QX1794
II	409495	A	C	0.255319	dnsn-1	WBGene00016074	protein_coding	intron	LOW	NA	0.0595897200120887	CB4856,CX11254,CX11264,CX11271,CX11276,CX11314,DL238,ED3052,JU1172,JU774,NIC166,NIC199,NIC267,NIC3,PB306,PS2025,QG536,QG556,QG557,QX1233,QX1791,QX1792,QX1793,QX1794
II	409500	G	T	0.255319	dnsn-1	WBGene00016074	protein_coding	intron	LOW	NA	0.0595897200120887	CB4856,CX11254,CX11264,CX11271,CX11276,CX11314,DL238,ED3052,JU1172,JU774,NIC166,NIC199,NIC267,NIC3,PB306,PS2025,QG536,QG556,QG557,QX1233,QX1791,QX1792,QX1793,QX1794
II	409646	A	G	0.0531915	dnsn-1	WBGene00016074	protein_coding	intron	LOW	NA	0.633776992275183	ED3052,NIC166,NIC199,NIC267,QG536
II	410267	A	G	0.414894	dnsn-1	WBGene00016074	protein_coding	missense	HIGH	8S>8P	3.68145508309008	CB4856,CX11254,CX11264,CX11271,CX11276,CX11285,CX11314,DL226,DL238,ECA36,ED3005,ED3011,ED3052,JU1172,JU1246,JU2001,JU2316,JU258,JU642,JU774,KR314,MY16,MY23,NIC166,NIC199,NIC256,NIC267,NIC3,PB306,PS2025,QG536,QG556,QG557,QX1212,QX1233,QX1791,QX1792,QX1793,QX1794
II	410373	G	A	0.0531915	dnsn-1	WBGene00016074	protein_coding	synonymous	LOW	135A	0.633776992275183	ED3052,NIC166,NIC199,NIC267,QG536
II	410511	G	C	0.414894	dnsn-1	WBGene00016074	protein_coding	missense	HIGH	108P>108A	3.68145508309008	CB4856,CX11254,CX11264,CX11271,CX11276,CX11285,CX11314,DL226,DL238,ECA36,ED3005,ED3011,ED3052,JU1172,JU1246,JU2001,JU2316,JU258,JU642,JU774,KR314,MY16,MY23,NIC166,NIC199,NIC256,NIC267,NIC3,PB306,PS2025,QG536,QG556,QG557,QX1212,QX1233,QX1791,QX1792,QX1793,QX1794
II	410645	C	T	0.0531915	dnsn-1	WBGene00016074	protein_coding	synonymous	LOW	77P	0.633776992275183	ED3052,NIC166,NIC199,NIC267,QG536
II	411308	A	G	0.0531915	C24H12.4	WBGene00016073	protein_coding	missense	HIGH	26E>26G	0.633776992275183	ED3052,NIC166,NIC199,NIC267,QG536
II	411674	A	C	0.0851064	C24H12.4	WBGene00016073	protein_coding	missense	HIGH	113N>113T	0.269420501253867	BRC20067,CB4856,CB4932,CX11254,CX11264,CX11271,CX11276,CX11285,CX11292,CX11314,DL226,DL238,ECA36,ED3005,ED3011,ED3012,ED3017,ED3046,ED3048,ED3049,ED3052,ED3073,ED3077,EG4347,EG4349,EG4725,GXW1,JT11398,JU1172,JU1242,JU1246,JU1395,JU1409,JU1491,JU1530,JU1581,JU1586,JU1652,JU1793,JU1896,JU2001,JU2007,JU2316,JU2464,JU2466,JU258,JU310,JU323,JU346,JU360,JU393,JU397,JU642,JU774,JU775,JU778,JU847,KR314,L…
II	411981	G	A	0.255319	C24H12.4	WBGene00016073	protein_coding	synonymous	LOW	198L	0.0595897200120887	CB4856,CX11254,CX11264,CX11271,CX11276,CX11314,DL238,ED3052,JU1172,JU774,NIC166,NIC199,NIC267,NIC3,PB306,PS2025,QG536,QG556,QG557,QX1233,QX1791,QX1792,QX1793,QX1794
II	412321	G	A	0.319149	C24H12.4	WBGene00016073	protein_coding	intron	LOW	NA	4.84800382093176	CB4856,CX11254,CX11264,CX11271,CX11276,CX11314,DL238,ECA36,ED3052,JU1172,JU1246,JU2316,JU258,JU642,JU774,NIC166,NIC199,NIC256,NIC267,NIC3,PB306,PS2025,QG536,QG556,QG557,QX1233,QX1791,QX1792,QX1793,QX1794
II	412401	T	C	0.414894	C24H12.4	WBGene00016073	protein_coding	intron	LOW	NA	3.68145508309008	CB4856,CX11254,CX11264,CX11271,CX11276,CX11285,CX11314,DL226,DL238,ECA36,ED3005,ED3011,ED3052,JU1172,JU1246,JU2001,JU2316,JU258,JU642,JU774,KR314,MY16,MY23,NIC166,NIC199,NIC256,NIC267,NIC3,PB306,PS2025,QG536,QG556,QG557,QX1212,QX1233,QX1791,QX1792,QX1793,QX1794
II	412441	A	C	0.0531915	C24H12.4	WBGene00016073	protein_coding	intron	LOW	NA	0.633776992275183	ED3052,NIC166,NIC199,NIC267,QG536
II	412754	A	T	0.0957447	C24H12.4	WBGene00016073	protein_coding	intron	LOW	NA	1.10285226467588	CX11285,DL226,ED3005,ED3011,JU2001,KR314,MY16,MY23,QX1212
II	412794	G	A	0.265957	C24H12.4	WBGene00016073	protein_coding	intron	LOW	NA	0.251851715450953	CB4856,CX11254,CX11264,CX11271,CX11276,CX11314,DL238,ED3046,ED3052,JU1172,JU774,NIC166,NIC199,NIC267,NIC3,PB306,PS2025,QG536,QG556,QG557,QX1233,QX1791,QX1792,QX1793,QX1794
II	412805	T	A	0.212766	C24H12.4	WBGene00016073	protein_coding	intron	LOW	NA	0.0121444461646697	CB4856,CX11254,CX11264,CX11271,CX11276,CX11314,ED3046,ED3052,JU1172,NIC166,NIC199,NIC267,PB306,PS2025,QG536,QG556,QG557,QX1233,QX1791,QX1793
II	412806	T	A	0.265957	C24H12.4	WBGene00016073	protein_coding	intron	LOW	NA	0.251851715450953	CB4856,CX11254,CX11264,CX11271,CX11276,CX11314,DL238,ED3046,ED3052,JU1172,JU774,NIC166,NIC199,NIC267,NIC3,PB306,PS2025,QG536,QG556,QG557,QX1233,QX1791,QX1792,QX1793,QX1794
II	413132	T	C	0.287234	C24H12.4	WBGene00016073	protein_coding	intron	LOW	NA	2.54850353440443	CB4856,CX11254,CX11264,CX11271,CX11276,CX11314,DL238,ED3052,JU1172,JU1246,JU258,JU642,JU774,NIC166,NIC199,NIC267,NIC3,PB306,PS2025,QG536,QG556,QG557,QX1233,QX1791,QX1792,QX1793,QX1794
II	413138	T	A	0.287234	C24H12.4	WBGene00016073	protein_coding	intron	LOW	NA	2.54850353440443	CB4856,CX11254,CX11264,CX11271,CX11276,CX11314,DL238,ED3052,JU1172,JU1246,JU258,JU642,JU774,NIC166,NIC199,NIC267,NIC3,PB306,PS2025,QG536,QG556,QG557,QX1233,QX1791,QX1792,QX1793,QX1794
II	413141	T	A	0.276596	C24H12.4	WBGene00016073	protein_coding	intron	LOW	NA	1.99769198381191	CB4856,CX11254,CX11264,CX11271,CX11276,CX11314,DL238,ED3052,JU1172,JU1246,JU258,JU642,JU774,NIC166,NIC199,NIC267,NIC3,PB306,PS2025,QG536,QG556,QX1233,QX1791,QX1792,QX1793,QX1794
II	413248	A	C	0.319149	C24H12.4	WBGene00016073	protein_coding	intron	LOW	NA	4.84800382093176	CB4856,CX11254,CX11264,CX11271,CX11276,CX11314,DL238,ECA36,ED3052,JU1172,JU1246,JU2316,JU258,JU642,JU774,NIC166,NIC199,NIC256,NIC267,NIC3,PB306,PS2025,QG536,QG556,QG557,QX1233,QX1791,QX1792,QX1793,QX1794
II	413480	G	A	0.0531915	C24H12.4	WBGene00016073	protein_coding	synonymous	LOW	333L	0.633776992275183	ED3052,NIC166,NIC199,NIC267,QG536
II	413811	T	A	0.170213	C24H12.4	WBGene00016073	protein_coding	intron	LOW	NA	0.601669791066716	CB4856,CX11254,CX11264,CX11271,CX11276,CX11314,JU1172,PB306,PS2025,QG556,QG557,QX1233,QX1791,QX1792,QX1793,QX1794
II	414351	G	C	0.0531915	C24H12.4	WBGene00016073	protein_coding	synonymous	LOW	397S	0.633776992275183	ED3052,NIC166,NIC199,NIC267,QG536
II	414471	G	A	0.0638298	C24H12.4	WBGene00016073	protein_coding	synonymous	LOW	437R	7.64634134552259	ECA36,JU1246,JU2316,JU258,JU642,NIC256
II	414753	A	G	0.478723	C24H12.4	WBGene00016073	protein_coding	intron	LOW	NA	2.14240690088578	CB4856,CX11254,CX11264,CX11271,CX11276,CX11285,CX11314,DL226,DL238,ECA36,ED3005,ED3011,ED3052,EG4725,JU1172,JU1246,JU1652,JU1896,JU2001,JU2316,JU258,JU323,JU642,JU774,JU847,KR314,MY16,MY23,NIC166,NIC199,NIC256,NIC267,NIC3,PB306,PS2025,QG536,QG556,QG557,QX1212,QX1233,QX1791,QX1792,QX1793,QX1794,WN2001
II	414880	C	G	0.0638298	C24H12.4	WBGene00016073	protein_coding	intron	LOW	NA	7.64634134552259	ECA36,JU1246,JU2316,JU258,JU642,NIC256
II	415264	G	A	0.202128	C24H12.4	WBGene00016073	protein_coding	intron	LOW	NA	0.422472924529165	CB4856,CX11254,CX11264,CX11271,CX11276,CX11314,DL238,JU1172,JU774,NIC3,PB306,PS2025,QG556,QG557,QX1233,QX1791,QX1792,QX1793,QX1794
II	415454	A	G	0.0531915	C24H12.4	WBGene00016073	protein_coding	missense	HIGH	501K>501R	0.633776992275183	ED3052,NIC166,NIC199,NIC267,QG536
II	415997	T	A	0.117021	C24H12.4	WBGene00016073	protein_coding	intron	LOW	NA	0.0607228766432822	CX11254,CX11264,CX11271,CX11276,CX11314,JU1172,PB306,PS2025,QG556,QG557,QX1233
II	416673	A	G	0.0531915	NA	NA	NA	NA	NA	NA	0.633776992275183	ED3052,NIC166,NIC199,NIC267,QG536
II	417043	C	T	0.0531915	NA	NA	NA	NA	NA	NA	0.878462815134723	CB4856,QX1791,QX1792,QX1793,QX1794
II	417315	C	T	0.319149	NA	NA	NA	NA	NA	NA	4.84800382093176	CB4856,CX11254,CX11264,CX11271,CX11276,CX11314,DL238,ECA36,ED3052,JU1172,JU1246,JU2316,JU258,JU642,JU774,NIC166,NIC199,NIC256,NIC267,NIC3,PB306,PS2025,QG536,QG556,QG557,QX1233,QX1791,QX1792,QX1793,QX1794
II	417383	G	A	0.478723	NA	NA	NA	@418433	Linker	NA	2.14240690088578	CB4856,CX11254,CX11264,CX11271,CX11276,CX11285,CX11314,DL226,DL238,ECA36,ED3005,ED3011,ED3052,EG4725,JU1172,JU1246,JU1652,JU1896,JU2001,JU2316,JU258,JU323,JU642,JU774,JU847,KR314,MY16,MY23,NIC166,NIC199,NIC256,NIC267,NIC3,PB306,PS2025,QG536,QG556,QG557,QX1212,QX1233,QX1791,QX1792,QX1793,QX1794,WN2001
II	417416	C	G	0.0531915	C24H12.6	WBGene00016075	protein_coding	missense	HIGH	187R>187P	0.878462815134723	CB4856,QX1791,QX1792,QX1793,QX1794
II	417532	A	C	0.0638298	C24H12.6	WBGene00016075	protein_coding	intron	LOW	NA	7.64634134552259	ECA36,JU1246,JU2316,JU258,JU642,NIC256
II	417565	C	T	0.0638298	C24H12.6	WBGene00016075	protein_coding	intron	LOW	NA	7.64634134552259	ECA36,JU1246,JU2316,JU258,JU642,NIC256
II	417703	C	A	0.0638298	NA	NA	NA	@418433	Linker	NA	7.64634134552259	ECA36,JU1246,JU2316,JU258,JU642,NIC256
II	417868	C	A	0.319149	NA	NA	NA	@418433	Linker	NA	4.84800382093176	CB4856,CX11254,CX11264,CX11271,CX11276,CX11314,DL238,ECA36,ED3052,JU1172,JU1246,JU2316,JU258,JU642,JU774,NIC166,NIC199,NIC256,NIC267,NIC3,PB306,PS2025,QG536,QG556,QG557,QX1233,QX1791,QX1792,QX1793,QX1794
II	418067	A	G	0.319149	C24H12.6	WBGene00016075	protein_coding	splice_region	HIGH	NA	4.84800382093176	CB4856,CX11254,CX11264,CX11271,CX11276,CX11314,DL238,ECA36,ED3052,JU1172,JU1246,JU2316,JU258,JU642,JU774,NIC166,NIC199,NIC256,NIC267,NIC3,PB306,PS2025,QG536,QG556,QG557,QX1233,QX1791,QX1792,QX1793,QX1794
II	418906	T	A	0.255319	NA	NA	NA	NA	NA	NA	0.0595897200120887	CB4856,CX11254,CX11264,CX11271,CX11276,CX11314,DL238,ED3052,JU1172,JU774,NIC166,NIC199,NIC267,NIC3,PB306,PS2025,QG536,QG556,QG557,QX1233,QX1791,QX1792,QX1793,QX1794
II	420105	T	C	0.0638298	C24H12.7	WBGene00016076	polymorphic_pseudogene	intron	LOW	NA	7.64634134552259	ECA36,JU1246,JU2316,JU258,JU642,NIC256
II	420117	A	T	0.0638298	C24H12.7	WBGene00016076	polymorphic_pseudogene	intron	LOW	NA	7.64634134552259	ECA36,JU1246,JU2316,JU258,JU642,NIC256
II	420118	C	T	0.0638298	C24H12.7	WBGene00016076	polymorphic_pseudogene	intron	LOW	NA	7.64634134552259	ECA36,JU1246,JU2316,JU258,JU642,NIC256
II	420120	C	T	0.0638298	C24H12.7	WBGene00016076	polymorphic_pseudogene	intron	LOW	NA	7.64634134552259	ECA36,JU1246,JU2316,JU258,JU642,NIC256
II	420122	T	G	0.0638298	C24H12.7	WBGene00016076	polymorphic_pseudogene	intron	LOW	NA	7.64634134552259	ECA36,JU1246,JU2316,JU258,JU642,NIC256
II	420141	T	A	0.0531915	C24H12.7	WBGene00016076	polymorphic_pseudogene	intron	LOW	NA	0.633776992275183	ED3052,NIC166,NIC199,NIC267,QG536
II	420222	T	C	0.223404	C24H12.7	WBGene00016076	polymorphic_pseudogene	intron	LOW	NA	0.171329392600037	CB4856,CX11254,CX11264,CX11271,CX11276,CX11314,ED3052,JU1172,NIC166,NIC199,NIC267,PB306,PS2025,QG536,QG556,QG557,QX1233,QX1791,QX1792,QX1793,QX1794
II	420226	C	T	0.255319	C24H12.7	WBGene00016076	polymorphic_pseudogene	intron	LOW	NA	0.0595897200120887	CB4856,CX11254,CX11264,CX11271,CX11276,CX11314,DL238,ED3052,JU1172,JU774,NIC166,NIC199,NIC267,NIC3,PB306,PS2025,QG536,QG556,QG557,QX1233,QX1791,QX1792,QX1793,QX1794
II	420380	G	A	0.319149	C24H12.7	WBGene00016076	polymorphic_pseudogene	intron	LOW	NA	4.84800382093176	CB4856,CX11254,CX11264,CX11271,CX11276,CX11314,DL238,ECA36,ED3052,JU1172,JU1246,JU2316,JU258,JU642,JU774,NIC166,NIC199,NIC256,NIC267,NIC3,PB306,PS2025,QG536,QG556,QG557,QX1233,QX1791,QX1792,QX1793,QX1794
II	420434	A	G	0.414894	C24H12.7	WBGene00016076	polymorphic_pseudogene	intron	LOW	NA	3.68145508309008	CB4856,CX11254,CX11264,CX11271,CX11276,CX11285,CX11314,DL226,DL238,ECA36,ED3005,ED3011,ED3052,JU1172,JU1246,JU2001,JU2316,JU258,JU642,JU774,KR314,MY16,MY23,NIC166,NIC199,NIC256,NIC267,NIC3,PB306,PS2025,QG536,QG556,QG557,QX1212,QX1233,QX1791,QX1792,QX1793,QX1794
II	420772	G	T	0.0638298	NA	NA	NA	NA	NA	NA	7.64634134552259	ECA36,JU1246,JU2316,JU258,JU642,NIC256
II	420812	C	T	0.319149	NA	NA	NA	NA	NA	NA	4.84800382093176	CB4856,CX11254,CX11264,CX11271,CX11276,CX11314,DL238,ECA36,ED3052,JU1172,JU1246,JU2316,JU258,JU642,JU774,NIC166,NIC199,NIC256,NIC267,NIC3,PB306,PS2025,QG536,QG556,QG557,QX1233,QX1791,QX1792,QX1793,QX1794
II	420981	A	T	0.0638298	NA	NA	NA	NA	NA	NA	0.322865825106263	CX11285,DL226,ED3005,ED3011,KR314,QX1212
II	421028	C	T	0.414894	NA	NA	NA	NA	NA	NA	3.68145508309008	CB4856,CX11254,CX11264,CX11271,CX11276,CX11285,CX11314,DL226,DL238,ECA36,ED3005,ED3011,ED3052,JU1172,JU1246,JU2001,JU2316,JU258,JU642,JU774,KR314,MY16,MY23,NIC166,NIC199,NIC256,NIC267,NIC3,PB306,PS2025,QG536,QG556,QG557,QX1212,QX1233,QX1791,QX1792,QX1793,QX1794
II	421140	A	T	0.0531915	NA	NA	NA	NA	NA	NA	9.97485466888454	JU1246,JU2316,JU258,JU642,NIC256
II	421574	T	C	0.0638298	NA	NA	NA	NA	NA	NA	7.64634134552259	ECA36,JU1246,JU2316,JU258,JU642,NIC256
II	421626	C	A	0.0638298	NA	NA	NA	NA	NA	NA	7.64634134552259	ECA36,JU1246,JU2316,JU258,JU642,NIC256
II	421879	G	T	0.0531915	NA	NA	NA	NA	NA	NA	9.97485466888454	JU1246,JU2316,JU258,JU642,NIC256
II	422023	C	T	0.223404	NA	NA	NA	NA	NA	NA	0.171329392600037	CB4856,CX11254,CX11264,CX11271,CX11276,CX11314,ED3052,JU1172,NIC166,NIC199,NIC267,PB306,PS2025,QG536,QG556,QG557,QX1233,QX1791,QX1792,QX1793,QX1794
II	422148	A	T	0.117021	NA	NA	NA	NA	NA	NA	0.0607228766432822	CX11254,CX11264,CX11271,CX11276,CX11314,JU1172,PB306,PS2025,QG556,QG557,QX1233
II	422175	T	C	0.0638298	NA	NA	NA	NA	NA	NA	7.64634134552259	ECA36,JU1246,JU2316,JU258,JU642,NIC256
II	422176	A	G	0.0638298	NA	NA	NA	NA	NA	NA	7.64634134552259	ECA36,JU1246,JU2316,JU258,JU642,NIC256
II	422196	A	T	0.223404	NA	NA	NA	NA	NA	NA	0.171329392600037	CB4856,CX11254,CX11264,CX11271,CX11276,CX11314,ED3052,JU1172,NIC166,NIC199,NIC267,PB306,PS2025,QG536,QG556,QG557,QX1233,QX1791,QX1792,QX1793,QX1794
II	422387	C	T	0.255319	NA	NA	NA	@422749	Linker	NA	0.0595897200120887	CB4856,CX11254,CX11264,CX11271,CX11276,CX11314,DL238,ED3052,JU1172,JU774,NIC166,NIC199,NIC267,NIC3,PB306,PS2025,QG536,QG556,QG557,QX1233,QX1791,QX1792,QX1793,QX1794
II	422392	T	C	0.0957447	C24H12.8	WBGene00016077	protein_coding	missense	HIGH	184Y>184C	1.10285226467588	CX11285,DL226,ED3005,ED3011,JU2001,KR314,MY16,MY23,QX1212
II	422407	T	C	0.0531915	C24H12.8	WBGene00016077	protein_coding	missense	HIGH	179D>179G	9.97485466888454	JU1246,JU2316,JU258,JU642,NIC256
II	422492	A	G	0.117021	NA	NA	NA	@422749	Linker	NA	0.0607228766432822	CX11254,CX11264,CX11271,CX11276,CX11314,JU1172,PB306,PS2025,QG556,QG557,QX1233
II	422494	G	A	0.0638298	NA	NA	NA	@422766	Linker	NA	7.64634134552259	ECA36,JU1246,JU2316,JU258,JU642,NIC256
II	422685	A	T	0.138298	NA	NA	NA	@422749	Linker	NA	0.272075162986868	CX11254,CX11264,CX11271,CX11276,CX11314,JU1172,PB306,PS2025,QG556,QG557,QX1233,QX1792,QX1794
II	422690	A	T	0.138298	NA	NA	NA	@422749	Linker	NA	0.272075162986868	CX11254,CX11264,CX11271,CX11276,CX11314,JU1172,PB306,PS2025,QG556,QG557,QX1233,QX1792,QX1794
II	422699	G	T	0.12766	NA	NA	NA	@422749	Linker	NA	0.363537005551016	CX11254,CX11264,CX11271,CX11276,CX11314,JU1172,PB306,PS2025,QG556,QG557,QX1233,QX1792
II	422719	A	T	0.0531915	C24H12.8	WBGene00016077	protein_coding	missense	HIGH	100M>100K	9.97485466888454	JU1246,JU2316,JU258,JU642,NIC256
II	423087	G	A	0.255319	C24H12.8	WBGene00016077	protein_coding	missense	HIGH	19T>19I	0.0595897200120887	CB4856,CX11254,CX11264,CX11271,CX11276,CX11314,DL238,ED3052,JU1172,JU774,NIC166,NIC199,NIC267,NIC3,PB306,PS2025,QG536,QG556,QG557,QX1233,QX1791,QX1792,QX1793,QX1794
II	423126	A	C	0.0531915	C24H12.8	WBGene00016077	protein_coding	missense	HIGH	6L>6W	9.97485466888454	JU1246,JU2316,JU258,JU642,NIC256
II	423372	T	C	0.414894	NA	NA	NA	NA	NA	NA	3.68145508309008	CB4856,CX11254,CX11264,CX11271,CX11276,CX11285,CX11314,DL226,DL238,ECA36,ED3005,ED3011,ED3052,JU1172,JU1246,JU2001,JU2316,JU258,JU642,JU774,KR314,MY16,MY23,NIC166,NIC199,NIC256,NIC267,NIC3,PB306,PS2025,QG536,QG556,QG557,QX1212,QX1233,QX1791,QX1792,QX1793,QX1794
II	423548	C	T	0.0531915	NA	NA	NA	NA	NA	NA	0.633776992275183	ED3052,NIC166,NIC199,NIC267,QG536
II	423720	T	G	0.0638298	C24H12.9	WBGene00016078	polymorphic_pseudogene	intron	LOW	NA	7.64634134552259	ECA36,JU1246,JU2316,JU258,JU642,NIC256
II	423785	A	C	0.0638298	C24H12.9	WBGene00016078	polymorphic_pseudogene	intron	LOW	NA	7.64634134552259	ECA36,JU1246,JU2316,JU258,JU642,NIC256
II	423789	A	G	0.0638298	C24H12.9	WBGene00016078	polymorphic_pseudogene	intron	LOW	NA	7.64634134552259	ECA36,JU1246,JU2316,JU258,JU642,NIC256
II	424193	G	A	0.0744681	C24H12.9	WBGene00016078	polymorphic_pseudogene	intron	LOW	NA	6.88372630118278	ECA36,JU1246,JU2316,JU258,JU642,NIC256,QX1794
II	424314	C	T	0.0638298	C24H12.9	WBGene00016078	polymorphic_pseudogene	intron	LOW	NA	7.64634134552259	ECA36,JU1246,JU2316,JU258,JU642,NIC256
II	424507	A	G	0.297872	C24H12.9	WBGene00016078	polymorphic_pseudogene	intron	LOW	NA	5.15795212793179	CB4856,CX11254,CX11264,CX11271,CX11276,CX11314,DL238,ECA36,ED3052,JU1172,JU1246,JU2316,JU258,JU642,JU774,NIC166,NIC199,NIC256,NIC267,NIC3,PB306,PS2025,QG536,QG556,QG557,QX1233,QX1791,QX1793
II	424618	T	C	0.0638298	C24H12.9	WBGene00016078	polymorphic_pseudogene	intron	LOW	NA	7.64634134552259	ECA36,JU1246,JU2316,JU258,JU642,NIC256
II	424629	G	T	0.404255	C24H12.9	WBGene00016078	polymorphic_pseudogene	intron	LOW	NA	3.31014169393345	CB4856,CX11254,CX11264,CX11271,CX11276,CX11285,CX11314,DL226,DL238,ECA36,ED3005,ED3011,ED3052,JU1172,JU1246,JU2001,JU2316,JU258,JU642,JU774,KR314,MY16,MY23,NIC166,NIC199,NIC256,NIC267,NIC3,PB306,PS2025,QG536,QG556,QG557,QX1212,QX1233,QX1791,QX1792,QX1793
II	424642	A	T	0.0638298	C24H12.9	WBGene00016078	polymorphic_pseudogene	intron	LOW	NA	7.64634134552259	ECA36,JU1246,JU2316,JU258,JU642,NIC256
II	424853	G	T	0.0638298	C24H12.9	WBGene00016078	polymorphic_pseudogene	intron	LOW	NA	7.64634134552259	ECA36,JU1246,JU2316,JU258,JU642,NIC256
II	424854	A	C	0.0744681	C24H12.9	WBGene00016078	polymorphic_pseudogene	intron	LOW	NA	5.81021690008209	ECA36,JU1246,JU2316,JU258,JU642,NIC256,QX1792
II	424855	C	G	0.255319	C24H12.9	WBGene00016078	polymorphic_pseudogene	intron	LOW	NA	0.0595897200120887	CB4856,CX11254,CX11264,CX11271,CX11276,CX11314,DL238,ED3052,JU1172,JU774,NIC166,NIC199,NIC267,NIC3,PB306,PS2025,QG536,QG556,QG557,QX1233,QX1791,QX1792,QX1793,QX1794
II	424886	G	A	0.0638298	C24H12.9	WBGene00016078	polymorphic_pseudogene	intron	LOW	NA	7.64634134552259	ECA36,JU1246,JU2316,JU258,JU642,NIC256
II	425108	A	T	0.0638298	C24H12.9	WBGene00016078	polymorphic_pseudogene	intron	LOW	NA	7.64634134552259	ECA36,JU1246,JU2316,JU258,JU642,NIC256
II	425109	A	G	0.0638298	C24H12.9	WBGene00016078	polymorphic_pseudogene	intron	LOW	NA	7.64634134552259	ECA36,JU1246,JU2316,JU258,JU642,NIC256
II	425261	G	C	0.0638298	C24H12.9	WBGene00016078	polymorphic_pseudogene	intron	LOW	NA	7.64634134552259	ECA36,JU1246,JU2316,JU258,JU642,NIC256
II	425616	C	A	0.297872	C24H12.9	WBGene00016078	polymorphic_pseudogene	intron	LOW	NA	5.15795212793179	CB4856,CX11254,CX11264,CX11271,CX11276,CX11314,DL238,ECA36,ED3052,JU1172,JU1246,JU2316,JU258,JU642,JU774,NIC166,NIC199,NIC256,NIC267,NIC3,PB306,PS2025,QG536,QG556,QG557,QX1233,QX1791,QX1793
II	425791	T	A	0.0638298	C24H12.9	WBGene00016078	polymorphic_pseudogene	intron	LOW	NA	7.64634134552259	ECA36,JU1246,JU2316,JU258,JU642,NIC256
II	425914	C	T	0.117021	C24H12.9	WBGene00016078	polymorphic_pseudogene	intron	LOW	NA	0.0607228766432822	CX11254,CX11264,CX11271,CX11276,CX11314,JU1172,PB306,PS2025,QG556,QG557,QX1233
II	426128	C	T	0.0744681	C24H12.9	WBGene00016078	polymorphic_pseudogene	intron	LOW	NA	5.81021690008209	ECA36,JU1246,JU2316,JU258,JU642,NIC256,QX1792
II	426464	T	C	0.319149	C24H12.9	WBGene00016078	polymorphic_pseudogene	intron	LOW	NA	4.84800382093176	CB4856,CX11254,CX11264,CX11271,CX11276,CX11314,DL238,ECA36,ED3052,JU1172,JU1246,JU2316,JU258,JU642,JU774,NIC166,NIC199,NIC256,NIC267,NIC3,PB306,PS2025,QG536,QG556,QG557,QX1233,QX1791,QX1792,QX1793,QX1794
II	426625	A	C	0.414894	C24H12.9	WBGene00016078	polymorphic_pseudogene	intron	LOW	NA	3.68145508309008	CB4856,CX11254,CX11264,CX11271,CX11276,CX11285,CX11314,DL226,DL238,ECA36,ED3005,ED3011,ED3052,JU1172,JU1246,JU2001,JU2316,JU258,JU642,JU774,KR314,MY16,MY23,NIC166,NIC199,NIC256,NIC267,NIC3,PB306,PS2025,QG536,QG556,QG557,QX1212,QX1233,QX1791,QX1792,QX1793,QX1794
II	427118	G	A	0.0638298	NA	NA	NA	NA	NA	NA	7.64634134552259	ECA36,JU1246,JU2316,JU258,JU642,NIC256
II	427196	C	T	0.0638298	NA	NA	NA	NA	NA	NA	7.64634134552259	ECA36,JU1246,JU2316,JU258,JU642,NIC256
II	427342	G	T	0.0531915	NA	NA	NA	NA	NA	NA	0.633776992275183	ED3052,NIC166,NIC199,NIC267,QG536
II	427459	T	C	0.319149	NA	NA	NA	NA	NA	NA	4.84800382093176	CB4856,CX11254,CX11264,CX11271,CX11276,CX11314,DL238,ECA36,ED3052,JU1172,JU1246,JU2316,JU258,JU642,JU774,NIC166,NIC199,NIC256,NIC267,NIC3,PB306,PS2025,QG536,QG556,QG557,QX1233,QX1791,QX1792,QX1793,QX1794
II	427506	C	T	0.0531915	NA	NA	NA	NA	NA	NA	0.633776992275183	ED3052,NIC166,NIC199,NIC267,QG536
II	427598	T	G	0.414894	NA	NA	NA	NA	NA	NA	3.68145508309008	CB4856,CX11254,CX11264,CX11271,CX11276,CX11285,CX11314,DL226,DL238,ECA36,ED3005,ED3011,ED3052,JU1172,JU1246,JU2001,JU2316,JU258,JU642,JU774,KR314,MY16,MY23,NIC166,NIC199,NIC256,NIC267,NIC3,PB306,PS2025,QG536,QG556,QG557,QX1212,QX1233,QX1791,QX1792,QX1793,QX1794
II	427625	A	G	0.414894	C24H12.11	WBGene00016080	polymorphic_pseudogene	intron	LOW	NA	3.68145508309008	CB4856,CX11254,CX11264,CX11271,CX11276,CX11285,CX11314,DL226,DL238,ECA36,ED3005,ED3011,ED3052,JU1172,JU1246,JU2001,JU2316,JU258,JU642,JU774,KR314,MY16,MY23,NIC166,NIC199,NIC256,NIC267,NIC3,PB306,PS2025,QG536,QG556,QG557,QX1212,QX1233,QX1791,QX1792,QX1793,QX1794
II	427824	G	A	0.202128	C24H12.11	WBGene00016080	polymorphic_pseudogene	intron	LOW	NA	0.344121215617147	CB4856,CX11254,CX11264,CX11271,CX11276,CX11314,ED3052,JU1172,NIC166,NIC199,NIC267,PB306,PS2025,QG536,QG556,QG557,QX1233,QX1791,QX1793
II	427975	T	C	0.0638298	C24H12.11	WBGene00016080	polymorphic_pseudogene	intron	LOW	NA	7.64634134552259	ECA36,JU1246,JU2316,JU258,JU642,NIC256
II	428316	G	C	0.0638298	C24H12.11	WBGene00016080	polymorphic_pseudogene	intron	LOW	NA	0.322865825106263	CX11285,DL226,ED3005,ED3011,KR314,QX1212
II	428415	A	G	0.0638298	C24H12.11	WBGene00016080	polymorphic_pseudogene	intron	LOW	NA	7.64634134552259	ECA36,JU1246,JU2316,JU258,JU642,NIC256
II	429213	C	A	0.223404	NA	NA	NA	NA	NA	NA	0.171329392600037	CB4856,CX11254,CX11264,CX11271,CX11276,CX11314,ED3052,JU1172,NIC166,NIC199,NIC267,PB306,PS2025,QG536,QG556,QG557,QX1233,QX1791,QX1792,QX1793,QX1794
II	429513	T	A	0.0957447	C24H12.18	WBGene00235333	protein_coding	intron	LOW	NA	1.10285226467588	CX11285,DL226,ED3005,ED3011,JU2001,KR314,MY16,MY23,QX1212
II	429783	G	A	0.414894	NA	NA	NA	@429321	Linker	NA	3.68145508309008	CB4856,CX11254,CX11264,CX11271,CX11276,CX11285,CX11314,DL226,DL238,ECA36,ED3005,ED3011,ED3052,JU1172,JU1246,JU2001,JU2316,JU258,JU642,JU774,KR314,MY16,MY23,NIC166,NIC199,NIC256,NIC267,NIC3,PB306,PS2025,QG536,QG556,QG557,QX1212,QX1233,QX1791,QX1792,QX1793,QX1794
II	429888	G	T	0.223404	C24H12.18	WBGene00235333	protein_coding	3_prime_utr	LOW	NA	0.171329392600037	CB4856,CX11254,CX11264,CX11271,CX11276,CX11314,ED3052,JU1172,NIC166,NIC199,NIC267,PB306,PS2025,QG536,QG556,QG557,QX1233,QX1791,QX1792,QX1793,QX1794
II	430079	T	A	0.0638298	C24H12.3	WBGene00023244	polymorphic_pseudogene	intron	LOW	NA	7.64634134552259	ECA36,JU1246,JU2316,JU258,JU642,NIC256
II	430587	A	G	0.0851064	C24H12.3	WBGene00023244	polymorphic_pseudogene	intron	LOW	NA	2.86129229381978	CX11285,DL226,ED3005,ED3011,JU2316,KR314,NIC256,QX1212
II	430591	A	T	0.0638298	C24H12.3	WBGene00023244	polymorphic_pseudogene	intron	LOW	NA	0.322865825106263	CX11285,DL226,ED3005,ED3011,KR314,QX1212
II	430592	G	A	0.0638298	C24H12.3	WBGene00023244	polymorphic_pseudogene	intron	LOW	NA	0.322865825106263	CX11285,DL226,ED3005,ED3011,KR314,QX1212
II	430745	A	C	0.414894	C24H12.3	WBGene00023244	polymorphic_pseudogene	intron	LOW	NA	3.68145508309008	CB4856,CX11254,CX11264,CX11271,CX11276,CX11285,CX11314,DL226,DL238,ECA36,ED3005,ED3011,ED3052,JU1172,JU1246,JU2001,JU2316,JU258,JU642,JU774,KR314,MY16,MY23,NIC166,NIC199,NIC256,NIC267,NIC3,PB306,PS2025,QG536,QG556,QG557,QX1212,QX1233,QX1791,QX1792,QX1793,QX1794
II	430746	G	A	0.414894	C24H12.3	WBGene00023244	polymorphic_pseudogene	intron	LOW	NA	3.68145508309008	CB4856,CX11254,CX11264,CX11271,CX11276,CX11285,CX11314,DL226,DL238,ECA36,ED3005,ED3011,ED3052,JU1172,JU1246,JU2001,JU2316,JU258,JU642,JU774,KR314,MY16,MY23,NIC166,NIC199,NIC256,NIC267,NIC3,PB306,PS2025,QG536,QG556,QG557,QX1212,QX1233,QX1791,QX1792,QX1793,QX1794
II	431202	G	A	0.223404	C24H12.3	WBGene00023244	polymorphic_pseudogene	intron	LOW	NA	0.171329392600037	CB4856,CX11254,CX11264,CX11271,CX11276,CX11314,ED3052,JU1172,NIC166,NIC199,NIC267,PB306,PS2025,QG536,QG556,QG557,QX1233,QX1791,QX1792,QX1793,QX1794
II	431233	A	G	0.414894	C24H12.3	WBGene00023244	polymorphic_pseudogene	intron	LOW	NA	3.68145508309008	CB4856,CX11254,CX11264,CX11271,CX11276,CX11285,CX11314,DL226,DL238,ECA36,ED3005,ED3011,ED3052,JU1172,JU1246,JU2001,JU2316,JU258,JU642,JU774,KR314,MY16,MY23,NIC166,NIC199,NIC256,NIC267,NIC3,PB306,PS2025,QG536,QG556,QG557,QX1212,QX1233,QX1791,QX1792,QX1793,QX1794
II	431363	C	T	0.106383	C24H12.3	WBGene00023244	polymorphic_pseudogene	intron	LOW	NA	1.73426444538095	CX11285,DL226,ED3005,ED3011,JU2001,JU2316,KR314,MY16,MY23,QX1212
II	431364	C	T	0.0957447	C24H12.3	WBGene00023244	polymorphic_pseudogene	intron	LOW	NA	1.10285226467588	CX11285,DL226,ED3005,ED3011,JU2001,KR314,MY16,MY23,QX1212
II	432179	C	T	0.138298	C24H12.3	WBGene00023244	polymorphic_pseudogene	intron	LOW	NA	1.13359200756414	CX11285,DL226,ED3005,ED3011,EG4725,JU1652,JU1896,JU323,JU774,JU847,KR314,QX1212,WN2001
II	432712	C	T	0.0531915	C24H12.3	WBGene00023244	polymorphic_pseudogene	intron	LOW	NA	2.7712168636682	ECA36,JU1246,JU258,JU642,NIC3
II	432716	T	G	0.0851064	C24H12.3	WBGene00023244	polymorphic_pseudogene	intron	LOW	NA	0.269420501253867	BRC20067,CB4856,CB4932,CX11254,CX11264,CX11271,CX11276,CX11285,CX11292,CX11314,DL226,DL238,ECA36,ED3005,ED3011,ED3012,ED3017,ED3046,ED3048,ED3049,ED3052,ED3073,ED3077,EG4347,EG4349,EG4725,GXW1,JT11398,JU1172,JU1242,JU1246,JU1395,JU1409,JU1491,JU1530,JU1581,JU1586,JU1652,JU1793,JU1896,JU2001,JU2007,JU2316,JU2464,JU2466,JU258,JU310,JU323,JU346,JU360,JU393,JU397,JU642,JU774,JU775,JU778,JU847,KR314,L…
II	433148	G	A	0.159574	C24H12.18	WBGene00235333	protein_coding	intron	LOW	NA	3.82392971391916	CX11285,DL226,ECA36,ED3005,ED3011,JU1246,JU2001,JU2316,JU258,JU642,KR314,MY16,MY23,NIC256,QX1212
II	433212	G	A	0.117021	C24H12.18	WBGene00235333	protein_coding	intron	LOW	NA	0.0607228766432822	CX11254,CX11264,CX11271,CX11276,CX11314,JU1172,PB306,PS2025,QG556,QG557,QX1233
II	433328	T	A	0.0744681	C24H12.18	WBGene00235333	protein_coding	intron	LOW	NA	6.69874310693514	DL238,ECA36,JU1246,JU2316,JU258,JU642,NIC256
II	433336	G	A	0.0744681	C24H12.18	WBGene00235333	protein_coding	intron	LOW	NA	0.280094927764348	CX11285,DL226,ED3005,ED3011,JU774,KR314,QX1212
II	433512	C	T	0.0638298	C24H12.18	WBGene00235333	protein_coding	intron	LOW	NA	0.322865825106263	CX11285,DL226,ED3005,ED3011,KR314,QX1212
II	433579	C	T	0.138298	C24H12.18	WBGene00235333	protein_coding	intron	LOW	NA	1.24596909917813	CX11285,DL226,ECA36,ED3005,ED3011,JU1246,JU2001,JU258,JU642,KR314,MY16,MY23,QX1212
II	433673	A	C	0.382979	C24H12.12	WBGene00044639	polymorphic_pseudogene	intron	LOW	NA	3.80154659828754	CB4856,CX11254,CX11264,CX11271,CX11276,CX11285,CX11314,DL226,ECA36,ED3005,ED3011,ED3052,JU1172,JU1246,JU2001,JU2316,JU258,JU642,KR314,MY16,MY23,NIC166,NIC199,NIC256,NIC267,PB306,PS2025,QG536,QG556,QG557,QX1212,QX1233,QX1791,QX1792,QX1793,QX1794
II	433677	G	A	0.0638298	C24H12.12	WBGene00044639	polymorphic_pseudogene	intron	LOW	NA	7.64634134552259	ECA36,JU1246,JU2316,JU258,JU642,NIC256
II	433827	G	C	0.0957447	C24H12.12	WBGene00044639	polymorphic_pseudogene	intron	LOW	NA	1.10285226467588	CX11285,DL226,ED3005,ED3011,JU2001,KR314,MY16,MY23,QX1212
II	434742	G	T	0.0638298	C24H12.12	WBGene00044639	polymorphic_pseudogene	intron	LOW	NA	3.65482978007558	DL238,JU1246,JU258,JU642,JU774,NIC3
II	434913	C	T	0.244681	C24H12.12	WBGene00044639	polymorphic_pseudogene	intron	LOW	NA	1.95430428141372	CB4856,CX11254,CX11264,CX11271,CX11276,CX11314,ED3052,JU1172,JU2316,NIC166,NIC199,NIC256,NIC267,PB306,PS2025,QG536,QG556,QG557,QX1233,QX1791,QX1792,QX1793,QX1794
II	435026	G	A	0.0957447	C24H12.12	WBGene00044639	polymorphic_pseudogene	intron	LOW	NA	1.10285226467588	CX11285,DL226,ED3005,ED3011,JU2001,KR314,MY16,MY23,QX1212
II	435027	G	A	0.0957447	C24H12.12	WBGene00044639	polymorphic_pseudogene	intron	LOW	NA	1.10285226467588	CX11285,DL226,ED3005,ED3011,JU2001,KR314,MY16,MY23,QX1212
II	435520	G	A	0.0744681	C24H12.18	WBGene00235333	protein_coding	intron	LOW	NA	0.436155785678976	CX11285,DL226,ED3005,ED3011,JU2001,KR314,QX1212
II	435644	G	A	0.393617	C24H12.18	WBGene00235333	protein_coding	intron	LOW	NA	3.71067117835245	CB4856,CX11254,CX11264,CX11271,CX11276,CX11285,CX11314,DL226,DL238,ECA36,ED3005,ED3011,ED3052,JU1172,JU1246,JU2001,JU2316,JU258,JU642,KR314,MY16,MY23,NIC166,NIC199,NIC256,NIC267,PB306,PS2025,QG536,QG556,QG557,QX1212,QX1233,QX1791,QX1792,QX1793,QX1794
II	436595	T	A	0.382979	C24H12.18	WBGene00235333	protein_coding	intron	LOW	NA	1.13096710611966	CB4856,CX11254,CX11264,CX11271,CX11276,CX11285,CX11314,DL226,DL238,ECA36,ED3005,ED3011,ED3052,JU1172,JU1246,JU2001,JU258,JU642,JU774,KR314,MY16,MY23,NIC166,NIC199,NIC267,PB306,PS2025,QG536,QG556,QG557,QX1212,QX1233,QX1791,QX1792,QX1793,QX1794
II	437084	C	T	0.223404	C24H12.18	WBGene00235333	protein_coding	intron	LOW	NA	0.171329392600037	CB4856,CX11254,CX11264,CX11271,CX11276,CX11314,ED3052,JU1172,NIC166,NIC199,NIC267,PB306,PS2025,QG536,QG556,QG557,QX1233,QX1791,QX1792,QX1793,QX1794
II	438845	G	A	0.0638298	C24H12.18	WBGene00235333	protein_coding	intron	LOW	NA	7.64634134552259	ECA36,JU1246,JU2316,JU258,JU642,NIC256
II	439257	A	T	0.234043	C24H12.18	WBGene00235333	protein_coding	intron	LOW	NA	0.118812815697893	CB4856,CX11254,CX11264,CX11271,CX11276,CX11314,ED3052,JU1172,JU2316,NIC166,NIC199,NIC267,PB306,PS2025,QG536,QG556,QG557,QX1233,QX1791,QX1792,QX1793,QX1794
II	439527	C	T	0.0638298	C24H12.18	WBGene00235333	protein_coding	intron	LOW	NA	0.322865825106263	CX11285,DL226,ED3005,ED3011,KR314,QX1212
II	440652	C	T	0.0957447	C24H12.18	WBGene00235333	protein_coding	intron	LOW	NA	1.10285226467588	CX11285,DL226,ED3005,ED3011,JU2001,KR314,MY16,MY23,QX1212
II	441146	A	G	0.0957447	C24H12.18	WBGene00235333	protein_coding	intron	LOW	NA	1.10285226467588	CX11285,DL226,ED3005,ED3011,JU2001,KR314,MY16,MY23,QX1212
II	441233	C	T	0.393617	C24H12.18	WBGene00235333	protein_coding	intron	LOW	NA	1.10013544808668	CB4856,CX11254,CX11264,CX11271,CX11276,CX11285,CX11314,DL226,DL238,ECA36,ED3005,ED3011,ED3052,JU1172,JU1246,JU2001,JU258,JU642,JU774,KR314,MY16,MY23,NIC166,NIC199,NIC267,NIC3,PB306,PS2025,QG536,QG556,QG557,QX1212,QX1233,QX1791,QX1792,QX1793,QX1794
II	441308	G	A	0.106383	C24H12.18	WBGene00235333	protein_coding	intron	LOW	NA	1.73426444538095	CX11285,DL226,ED3005,ED3011,JU2001,JU2316,KR314,MY16,MY23,QX1212
II	441430	T	C	0.0531915	C24H12.1	WBGene00016071	protein_coding	5_prime_utr	LOW	NA	0.309578730701202	CX11285,DL226,ED3005,ED3011,KR314
II	441431	G	A	0.0531915	C24H12.1	WBGene00016071	protein_coding	5_prime_utr	LOW	NA	0.309578730701202	CX11285,DL226,ED3005,ED3011,KR314
II	441745	G	C	0.0531915	C24H12.1	WBGene00016071	protein_coding	splice_donor	HIGH	NA	0.633776992275183	ED3052,NIC166,NIC199,NIC267,QG536
II	441889	T	C	0.223404	C24H12.18	WBGene00235333	protein_coding	3_prime_utr	LOW	NA	0.171329392600037	CB4856,CX11254,CX11264,CX11271,CX11276,CX11314,ED3052,JU1172,NIC166,NIC199,NIC267,PB306,PS2025,QG536,QG556,QG557,QX1233,QX1791,QX1792,QX1793,QX1794
II	442190	A	T	0.117021	C24H12.1	WBGene00016071	protein_coding	missense	HIGH	122D>122V	0.0607228766432822	CX11254,CX11264,CX11271,CX11276,CX11314,JU1172,PB306,PS2025,QG556,QG557,QX1233
II	442542	T	C	0.361702	NA	NA	NA	@441667	Linker	NA	1.22724825489826	CB4856,CX11254,CX11264,CX11271,CX11276,CX11285,CX11314,DL226,ECA36,ED3005,ED3011,ED3052,JU1172,JU1246,JU2001,JU258,JU642,KR314,MY16,MY23,NIC166,NIC199,NIC267,PB306,PS2025,QG536,QG556,QG557,QX1212,QX1233,QX1791,QX1792,QX1793,QX1794
II	442555	G	A	0.37234	NA	NA	NA	@441667	Linker	NA	0.81749345724007	CB4856,CX11254,CX11264,CX11271,CX11276,CX11285,CX11314,DL226,ECA36,ED3005,ED3011,ED3052,JU1172,JU1246,JU2001,JU2316,JU258,JU642,KR314,MY16,MY23,NIC166,NIC199,NIC267,PB306,PS2025,QG536,QG556,QG557,QX1212,QX1233,QX1791,QX1792,QX1793,QX1794
II	442559	A	T	0.361702	NA	NA	NA	@441667	Linker	NA	1.22724825489826	CB4856,CX11254,CX11264,CX11271,CX11276,CX11285,CX11314,DL226,ECA36,ED3005,ED3011,ED3052,JU1172,JU1246,JU2001,JU258,JU642,KR314,MY16,MY23,NIC166,NIC199,NIC267,PB306,PS2025,QG536,QG556,QG557,QX1212,QX1233,QX1791,QX1792,QX1793,QX1794
II	442565	A	T	0.361702	NA	NA	NA	@441667	Linker	NA	1.22724825489826	CB4856,CX11254,CX11264,CX11271,CX11276,CX11285,CX11314,DL226,ECA36,ED3005,ED3011,ED3052,JU1172,JU1246,JU2001,JU258,JU642,KR314,MY16,MY23,NIC166,NIC199,NIC267,PB306,PS2025,QG536,QG556,QG557,QX1212,QX1233,QX1791,QX1792,QX1793,QX1794
II	442571	C	T	0.37234	C24H12.1	WBGene00016071	protein_coding	missense	HIGH	211S>210L	4.59656729718082	CB4856,CX11254,CX11264,CX11271,CX11276,CX11285,CX11314,DL226,ED3005,ED3011,ED3052,JU1172,JU1246,JU2001,JU2316,JU258,JU642,KR314,MY16,MY23,NIC166,NIC199,NIC256,NIC267,PB306,PS2025,QG536,QG556,QG557,QX1212,QX1233,QX1791,QX1792,QX1793,QX1794
II	443045	C	A	0.234043	C24H12.1	WBGene00016071	protein_coding	missense	HIGH	256T>255K	0.314317671418249	CB4856,CX11254,CX11264,CX11271,CX11276,CX11314,ED3052,JU1172,JU642,NIC166,NIC199,NIC267,PB306,PS2025,QG536,QG556,QG557,QX1233,QX1791,QX1792,QX1793,QX1794
II	443361	C	T	0.0531915	C24H12.1	WBGene00016071	protein_coding	intron	LOW	NA	9.97485466888454	JU1246,JU2316,JU258,JU642,NIC256
II	443364	C	G	0.0531915	C24H12.1	WBGene00016071	protein_coding	intron	LOW	NA	9.97485466888454	JU1246,JU2316,JU258,JU642,NIC256
II	443410	A	T	0.0531915	C24H12.1	WBGene00016071	protein_coding	intron	LOW	NA	9.97485466888454	JU1246,JU2316,JU258,JU642,NIC256
II	443475	C	T	0.414894	C24H12.1	WBGene00016071	protein_coding	intron	LOW	NA	3.68145508309008	CB4856,CX11254,CX11264,CX11271,CX11276,CX11285,CX11314,DL226,DL238,ECA36,ED3005,ED3011,ED3052,JU1172,JU1246,JU2001,JU2316,JU258,JU642,JU774,KR314,MY16,MY23,NIC166,NIC199,NIC256,NIC267,NIC3,PB306,PS2025,QG536,QG556,QG557,QX1212,QX1233,QX1791,QX1792,QX1793,QX1794
II	443506	G	A	0.0638298	C24H12.1	WBGene00016071	protein_coding	intron	LOW	NA	0.322865825106263	CX11285,DL226,ED3005,ED3011,KR314,QX1212
II	443530	T	G	0.0531915	C24H12.1	WBGene00016071	protein_coding	intron	LOW	NA	9.97485466888454	JU1246,JU2316,JU258,JU642,NIC256
II	443531	G	A	0.0531915	C24H12.1	WBGene00016071	protein_coding	intron	LOW	NA	9.97485466888454	JU1246,JU2316,JU258,JU642,NIC256
II	443559	T	C	0.0531915	C24H12.1	WBGene00016071	protein_coding	splice_region	HIGH	NA	9.97485466888454	JU1246,JU2316,JU258,JU642,NIC256
II	443573	C	A	0.0531915	C24H12.1	WBGene00016071	protein_coding	missense	HIGH	340L>340I	9.97485466888454	JU1246,JU2316,JU258,JU642,NIC256
II	443575	G	T	0.0531915	NA	NA	NA	@443573	Linker	NA	9.97485466888454	JU1246,JU2316,JU258,JU642,NIC256
II	443578	G	A	0.0531915	C24H12.1	WBGene00016071	protein_coding	synonymous	LOW	341E	9.97485466888454	JU1246,JU2316,JU258,JU642,NIC256
II	443590	T	C	0.0531915	C24H12.1	WBGene00016071	protein_coding	synonymous	LOW	345C	9.97485466888454	JU1246,JU2316,JU258,JU642,NIC256
II	443592	C	T	0.0531915	C24H12.1	WBGene00016071	protein_coding	missense	HIGH	346S>346L	9.97485466888454	JU1246,JU2316,JU258,JU642,NIC256
II	443608	C	T	0.0531915	C24H12.1	WBGene00016071	protein_coding	synonymous	LOW	351I	9.97485466888454	JU1246,JU2316,JU258,JU642,NIC256
II	443636	G	A	0.0851064	NA	NA	NA	@441667	Linker	NA	5.43189218868704	DL238,ECA36,JU1246,JU2316,JU258,JU774,NIC256,NIC3
II	443674	A	G	0.0851064	NA	NA	NA	@441667	Linker	NA	5.43189218868704	DL238,ECA36,JU1246,JU2316,JU258,JU774,NIC256,NIC3
II	443735	C	T	0.0957447	C24H12.1	WBGene00016071	protein_coding	3_prime_utr	LOW	NA	1.10285226467588	CX11285,DL226,ED3005,ED3011,JU2001,KR314,MY16,MY23,QX1212
II	443835	T	C	0.0638298	NA	NA	NA	NA	NA	NA	0.322865825106263	CX11285,DL226,ED3005,ED3011,KR314,QX1212
II	444298	G	T	0.0638298	C24H12.19	WBGene00235338	polymorphic_pseudogene	intron	LOW	NA	1.34436961485391	DL238,ECA36,JU2316,JU774,NIC256,NIC3
II	444922	G	A	0.106383	C24H12.19	WBGene00235338	polymorphic_pseudogene	intron	LOW	NA	1.80971368588821	CX11285,DL226,ECA36,ED3005,ED3011,JU2001,KR314,MY16,MY23,QX1212
II	444954	T	C	0.37234	C24H12.19	WBGene00235338	polymorphic_pseudogene	intron	LOW	NA	0.806907318929436	CB4856,CX11254,CX11264,CX11271,CX11276,CX11285,CX11314,DL226,DL238,ED3005,ED3011,ED3052,JU1172,JU2001,JU2316,JU774,KR314,MY16,MY23,NIC166,NIC199,NIC256,NIC267,NIC3,PB306,PS2025,QG536,QG556,QG557,QX1212,QX1233,QX1791,QX1792,QX1793,QX1794
II	445501	A	G	0.0957447	C24H12.19	WBGene00235338	polymorphic_pseudogene	intron	LOW	NA	1.10285226467588	CX11285,DL226,ED3005,ED3011,JU2001,KR314,MY16,MY23,QX1212
II	445505	A	G	0.234043	C24H12.19	WBGene00235338	polymorphic_pseudogene	intron	LOW	NA	0.118812815697893	CB4856,CX11254,CX11264,CX11271,CX11276,CX11314,ED3052,JU1172,JU2316,NIC166,NIC199,NIC267,PB306,PS2025,QG536,QG556,QG557,QX1233,QX1791,QX1792,QX1793,QX1794
II	445527	C	T	0.234043	C24H12.19	WBGene00235338	polymorphic_pseudogene	intron	LOW	NA	0.118812815697893	CB4856,CX11254,CX11264,CX11271,CX11276,CX11314,ED3052,JU1172,JU2316,NIC166,NIC199,NIC267,PB306,PS2025,QG536,QG556,QG557,QX1233,QX1791,QX1792,QX1793,QX1794
II	445581	C	T	0.117021	C24H12.19	WBGene00235338	polymorphic_pseudogene	intron	LOW	NA	0.0607228766432822	CX11254,CX11264,CX11271,CX11276,CX11314,JU1172,PB306,PS2025,QG556,QG557,QX1233
II	446067	G	C	0.0638298	C24H12.19	WBGene00235338	polymorphic_pseudogene	intron	LOW	NA	0.322865825106263	CX11285,DL226,ED3005,ED3011,KR314,QX1212
II	446519	G	A	0.0531915	C24H12.19	WBGene00235338	polymorphic_pseudogene	intron	LOW	NA	0.633776992275183	ED3052,NIC166,NIC199,NIC267,QG536
II	446763	T	A	0.0744681	C24H12.19	WBGene00235338	polymorphic_pseudogene	intron	LOW	NA	2.49494850082901	DL238,JU1246,JU2316,JU258,JU642,JU774,NIC3
II	446797	G	A	0.393617	C24H12.19	WBGene00235338	polymorphic_pseudogene	intron	LOW	NA	1.10013544808668	CB4856,CX11254,CX11264,CX11271,CX11276,CX11285,CX11314,DL226,DL238,ECA36,ED3005,ED3011,ED3052,JU1172,JU1246,JU2001,JU258,JU642,JU774,KR314,MY16,MY23,NIC166,NIC199,NIC267,NIC3,PB306,PS2025,QG536,QG556,QG557,QX1212,QX1233,QX1791,QX1792,QX1793,QX1794
II	446803	T	C	0.37234	C24H12.19	WBGene00235338	polymorphic_pseudogene	intron	LOW	NA	1.26866422604109	CB4856,CX11254,CX11264,CX11271,CX11276,CX11285,CX11314,DL226,DL238,ECA36,ED3005,ED3011,ED3052,JU1172,JU1246,JU2001,JU258,JU642,JU774,KR314,MY16,MY23,NIC166,NIC199,NIC267,NIC3,PB306,PS2025,QG536,QG556,QG557,QX1212,QX1233,QX1791,QX1793
II	446804	C	T	0.414894	C24H12.19	WBGene00235338	polymorphic_pseudogene	intron	LOW	NA	3.68145508309008	CB4856,CX11254,CX11264,CX11271,CX11276,CX11285,CX11314,DL226,DL238,ECA36,ED3005,ED3011,ED3052,JU1172,JU1246,JU2001,JU2316,JU258,JU642,JU774,KR314,MY16,MY23,NIC166,NIC199,NIC256,NIC267,NIC3,PB306,PS2025,QG536,QG556,QG557,QX1212,QX1233,QX1791,QX1792,QX1793,QX1794
II	446816	A	C	0.0957447	C24H12.19	WBGene00235338	polymorphic_pseudogene	intron	LOW	NA	1.10285226467588	CX11285,DL226,ED3005,ED3011,JU2001,KR314,MY16,MY23,QX1212
II	446841	C	T	0.0957447	C24H12.19	WBGene00235338	polymorphic_pseudogene	intron	LOW	NA	1.10285226467588	CX11285,DL226,ED3005,ED3011,JU2001,KR314,MY16,MY23,QX1212
II	446931	G	A	0.117021	NA	NA	NA	NA	NA	NA	0.0607228766432822	CX11254,CX11264,CX11271,CX11276,CX11314,JU1172,PB306,PS2025,QG556,QG557,QX1233
II	446955	G	A	0.159574	NA	NA	NA	NA	NA	NA	1.52573575487625	CX11285,DL226,DL238,ED3005,ED3011,JU1246,JU2001,JU258,JU642,JU774,KR314,MY16,MY23,NIC3,QX1212
II	447020	C	G	0.12766	NA	NA	NA	NA	NA	NA	0.549569917091889	CX11254,CX11264,CX11271,CX11276,CX11314,ECA36,JU1172,PB306,PS2025,QG556,QG557,QX1233
II	447237	G	A	0.223404	NA	NA	NA	NA	NA	NA	0.171329392600037	CB4856,CX11254,CX11264,CX11271,CX11276,CX11314,ED3052,JU1172,NIC166,NIC199,NIC267,PB306,PS2025,QG536,QG556,QG557,QX1233,QX1791,QX1792,QX1793,QX1794
II	448071	A	G	0.0531915	NA	NA	NA	NA	NA	NA	0.633776992275183	ED3052,NIC166,NIC199,NIC267,QG536
II	448318	A	T	0.0638298	NA	NA	NA	NA	NA	NA	0.322865825106263	CX11285,DL226,ED3005,ED3011,KR314,QX1212
II	449433	C	T	0.0957447	W10D9.2	WBGene00021130	polymorphic_pseudogene	intron	LOW	NA	1.10285226467588	CX11285,DL226,ED3005,ED3011,JU2001,KR314,MY16,MY23,QX1212
II	450597	T	C	0.393617	W10D9.2	WBGene00021130	polymorphic_pseudogene	intron	LOW	NA	3.90418877331963	CB4856,CX11254,CX11264,CX11271,CX11276,CX11285,CX11314,DL226,DL238,ECA36,ED3005,ED3011,ED3052,JU1172,JU1246,JU2001,JU258,JU642,JU774,KR314,MY16,MY23,NIC166,NIC199,NIC256,NIC267,NIC3,PB306,PS2025,QG536,QG556,QG557,QX1212,QX1233,QX1792,QX1793,QX1794
II	450657	C	T	0.223404	W10D9.2	WBGene00021130	polymorphic_pseudogene	intron	LOW	NA	0.252426903995468	CB4856,CX11254,CX11264,CX11271,CX11276,CX11314,ECA36,ED3052,JU1172,NIC166,NIC199,NIC267,PB306,PS2025,QG536,QG556,QG557,QX1233,QX1792,QX1793,QX1794
II	450715	A	T	0.404255	W10D9.2	WBGene00021130	polymorphic_pseudogene	intron	LOW	NA	4.28730571936087	CB4856,CX11254,CX11264,CX11271,CX11276,CX11285,CX11314,DL226,DL238,ECA36,ED3005,ED3011,ED3052,JU1172,JU1246,JU2001,JU258,JU642,JU774,KR314,MY16,MY23,NIC166,NIC199,NIC256,NIC267,NIC3,PB306,PS2025,QG536,QG556,QG557,QX1212,QX1233,QX1791,QX1792,QX1793,QX1794
II	450887	T	A	0.404255	W10D9.2	WBGene00021130	polymorphic_pseudogene	intron	LOW	NA	3.31359867718309	CB4856,CX11254,CX11264,CX11271,CX11276,CX11285,CX11314,DL226,DL238,ECA36,ED3005,ED3011,ED3052,JU1172,JU1246,JU2001,JU2316,JU258,JU642,JU774,KR314,MY16,MY23,NIC166,NIC199,NIC256,NIC267,NIC3,PB306,PS2025,QG536,QG556,QG557,QX1212,QX1233,QX1792,QX1793,QX1794
II	452716	A	G	0.0957447	W10D9.2	WBGene00021130	polymorphic_pseudogene	intron	LOW	NA	1.10285226467588	CX11285,DL226,ED3005,ED3011,JU2001,KR314,MY16,MY23,QX1212
II	453857	C	T	0.0957447	NA	NA	NA	NA	NA	NA	1.10285226467588	CX11285,DL226,ED3005,ED3011,JU2001,KR314,MY16,MY23,QX1212
II	453888	A	G	0.0957447	NA	NA	NA	NA	NA	NA	1.10285226467588	CX11285,DL226,ED3005,ED3011,JU2001,KR314,MY16,MY23,QX1212
II	454505	C	T	0.212766	NA	NA	NA	NA	NA	NA	0.0663887651170961	CB4856,CX11254,CX11264,CX11271,CX11276,CX11314,ED3052,JU1172,NIC166,NIC199,NIC267,PB306,PS2025,QG536,QG556,QG557,QX1233,QX1792,QX1793,QX1794
II	454817	G	C	0.0957447	NA	NA	NA	NA	NA	NA	1.10285226467588	CX11285,DL226,ED3005,ED3011,JU2001,KR314,MY16,MY23,QX1212
II	454874	A	T	0.0744681	NA	NA	NA	NA	NA	NA	0.436155785678976	CX11285,DL226,ED3005,ED3011,JU2001,KR314,QX1212
II	455513	C	T	0.0957447	W10D9.1	WBGene00021129	protein_coding	intron	LOW	NA	1.10285226467588	CX11285,DL226,ED3005,ED3011,JU2001,KR314,MY16,MY23,QX1212
II	455716	C	G	0.138298	W10D9.1	WBGene00021129	protein_coding	intron	LOW	NA	1.24596909917813	CX11285,DL226,ECA36,ED3005,ED3011,JU1246,JU2001,JU258,JU642,KR314,MY16,MY23,QX1212
II	455813	C	T	0.0957447	W10D9.1	WBGene00021129	protein_coding	intron	LOW	NA	1.10285226467588	CX11285,DL226,ED3005,ED3011,JU2001,KR314,MY16,MY23,QX1212
II	456042	A	C	0.159574	W10D9.1	WBGene00021129	protein_coding	3_prime_utr	LOW	NA	3.82392971391916	CX11285,DL226,ECA36,ED3005,ED3011,JU1246,JU2001,JU2316,JU258,JU642,KR314,MY16,MY23,NIC256,QX1212
II	456443	G	C	0.212766	W10D9.6	WBGene00185079	protein_coding	intron	LOW	NA	0.0663887651170961	CB4856,CX11254,CX11264,CX11271,CX11276,CX11314,ED3052,JU1172,NIC166,NIC199,NIC267,PB306,PS2025,QG536,QG556,QG557,QX1233,QX1792,QX1793,QX1794
II	456449	C	T	0.212766	W10D9.6	WBGene00185079	protein_coding	intron	LOW	NA	0.0663887651170961	CB4856,CX11254,CX11264,CX11271,CX11276,CX11314,ED3052,JU1172,NIC166,NIC199,NIC267,PB306,PS2025,QG536,QG556,QG557,QX1233,QX1792,QX1793,QX1794
II	456451	A	T	0.212766	W10D9.6	WBGene00185079	protein_coding	intron	LOW	NA	0.0663887651170961	CB4856,CX11254,CX11264,CX11271,CX11276,CX11314,ED3052,JU1172,NIC166,NIC199,NIC267,PB306,PS2025,QG536,QG556,QG557,QX1233,QX1792,QX1793,QX1794
II	456458	C	A	0.212766	W10D9.6	WBGene00185079	protein_coding	intron	LOW	NA	0.0663887651170961	CB4856,CX11254,CX11264,CX11271,CX11276,CX11314,ED3052,JU1172,NIC166,NIC199,NIC267,PB306,PS2025,QG536,QG556,QG557,QX1233,QX1792,QX1793,QX1794
II	456464	A	C	0.159574	W10D9.6	WBGene00185079	protein_coding	intron	LOW	NA	0.476280890087318	CB4856,CX11254,CX11264,CX11271,CX11276,CX11314,JU1172,PB306,PS2025,QG556,QG557,QX1233,QX1792,QX1793,QX1794
II	456474	T	C	0.212766	W10D9.6	WBGene00185079	protein_coding	intron	LOW	NA	0.0663887651170961	CB4856,CX11254,CX11264,CX11271,CX11276,CX11314,ED3052,JU1172,NIC166,NIC199,NIC267,PB306,PS2025,QG536,QG556,QG557,QX1233,QX1792,QX1793,QX1794
II	456479	C	T	0.170213	W10D9.6	WBGene00185079	protein_coding	intron	LOW	NA	0.164595201105735	CB4856,CX11254,CX11271,ED3052,JU1172,NIC166,NIC199,NIC267,PS2025,QG536,QG556,QG557,QX1233,QX1792,QX1793,QX1794
II	456489	A	C	0.212766	W10D9.6	WBGene00185079	protein_coding	intron	LOW	NA	0.0663887651170961	CB4856,CX11254,CX11264,CX11271,CX11276,CX11314,ED3052,JU1172,NIC166,NIC199,NIC267,PB306,PS2025,QG536,QG556,QG557,QX1233,QX1792,QX1793,QX1794
II	456498	A	G	0.212766	W10D9.6	WBGene00185079	protein_coding	intron	LOW	NA	0.0663887651170961	CB4856,CX11254,CX11264,CX11271,CX11276,CX11314,ED3052,JU1172,NIC166,NIC199,NIC267,PB306,PS2025,QG536,QG556,QG557,QX1233,QX1792,QX1793,QX1794
II	456520	T	A	0.0531915	W10D9.6	WBGene00185079	protein_coding	intron	LOW	NA	0.633776992275183	ED3052,NIC166,NIC199,NIC267,QG536
II	456592	A	T	0.212766	W10D9.6	WBGene00185079	protein_coding	intron	LOW	NA	0.0663887651170961	CB4856,CX11254,CX11264,CX11271,CX11276,CX11314,ED3052,JU1172,NIC166,NIC199,NIC267,PB306,PS2025,QG536,QG556,QG557,QX1233,QX1792,QX1793,QX1794
II	456594	C	T	0.138298	W10D9.6	WBGene00185079	protein_coding	intron	LOW	NA	1.24596909917813	CX11285,DL226,ECA36,ED3005,ED3011,JU1246,JU2001,JU258,JU642,KR314,MY16,MY23,QX1212
II	456843	A	G	0.0638298	W10D9.6	WBGene00185079	protein_coding	synonymous	LOW	93R	0.322865825106263	CX11285,DL226,ED3005,ED3011,KR314,QX1212
II	457115	T	C	0.393617	W10D9.6	WBGene00185079	protein_coding	intron	LOW	NA	3.90418877331963	CB4856,CX11254,CX11264,CX11271,CX11276,CX11285,CX11314,DL226,DL238,ECA36,ED3005,ED3011,ED3052,JU1172,JU1246,JU2001,JU258,JU642,JU774,KR314,MY16,MY23,NIC166,NIC199,NIC256,NIC267,NIC3,PB306,PS2025,QG536,QG556,QG557,QX1212,QX1233,QX1792,QX1793,QX1794
II	457296	C	G	0.212766	W10D9.6	WBGene00185079	protein_coding	intron	LOW	NA	0.0663887651170961	CB4856,CX11254,CX11264,CX11271,CX11276,CX11314,ED3052,JU1172,NIC166,NIC199,NIC267,PB306,PS2025,QG536,QG556,QG557,QX1233,QX1792,QX1793,QX1794
II	457313	C	T	0.212766	W10D9.6	WBGene00185079	protein_coding	intron	LOW	NA	0.0663887651170961	CB4856,CX11254,CX11264,CX11271,CX11276,CX11314,ED3052,JU1172,NIC166,NIC199,NIC267,PB306,PS2025,QG536,QG556,QG557,QX1233,QX1792,QX1793,QX1794
II	457315	A	T	0.212766	W10D9.6	WBGene00185079	protein_coding	intron	LOW	NA	0.0663887651170961	CB4856,CX11254,CX11264,CX11271,CX11276,CX11314,ED3052,JU1172,NIC166,NIC199,NIC267,PB306,PS2025,QG536,QG556,QG557,QX1233,QX1792,QX1793,QX1794
II	457316	A	G	0.212766	W10D9.6	WBGene00185079	protein_coding	intron	LOW	NA	0.0663887651170961	CB4856,CX11254,CX11264,CX11271,CX11276,CX11314,ED3052,JU1172,NIC166,NIC199,NIC267,PB306,PS2025,QG536,QG556,QG557,QX1233,QX1792,QX1793,QX1794
II	457659	T	G	0.212766	W10D9.6	WBGene00185079	protein_coding	missense	HIGH	55E>55D	0.0663887651170961	CB4856,CX11254,CX11264,CX11271,CX11276,CX11314,ED3052,JU1172,NIC166,NIC199,NIC267,PB306,PS2025,QG536,QG556,QG557,QX1233,QX1792,QX1793,QX1794
II	458120	G	C	0.0957447	NA	NA	NA	NA	NA	NA	1.10285226467588	CX11285,DL226,ED3005,ED3011,JU2001,KR314,MY16,MY23,QX1212
II	458203	T	C	0.0957447	NA	NA	NA	NA	NA	NA	1.10285226467588	CX11285,DL226,ED3005,ED3011,JU2001,KR314,MY16,MY23,QX1212
II	458389	T	A	0.37234	NA	NA	NA	NA	NA	NA	3.46349521501661	CB4856,CX11254,CX11264,CX11271,CX11276,CX11285,CX11314,DL226,ECA36,ED3005,ED3011,ED3052,JU1172,JU1246,JU2001,JU2316,JU258,JU642,KR314,MY16,MY23,NIC166,NIC199,NIC256,NIC267,PB306,PS2025,QG536,QG556,QG557,QX1212,QX1233,QX1792,QX1793,QX1794
II	458394	A	T	0.37234	NA	NA	NA	NA	NA	NA	3.46349521501661	CB4856,CX11254,CX11264,CX11271,CX11276,CX11285,CX11314,DL226,ECA36,ED3005,ED3011,ED3052,JU1172,JU1246,JU2001,JU2316,JU258,JU642,KR314,MY16,MY23,NIC166,NIC199,NIC256,NIC267,PB306,PS2025,QG536,QG556,QG557,QX1212,QX1233,QX1792,QX1793,QX1794
II	458752	A	G	0.212766	NA	NA	NA	NA	NA	NA	0.0663887651170961	CB4856,CX11254,CX11264,CX11271,CX11276,CX11314,ED3052,JU1172,NIC166,NIC199,NIC267,PB306,PS2025,QG536,QG556,QG557,QX1233,QX1792,QX1793,QX1794
II	458754	A	G	0.0531915	NA	NA	NA	NA	NA	NA	0.633776992275183	ED3052,NIC166,NIC199,NIC267,QG536
II	458877	T	G	0.351064	W10D9.3	WBGene00021131	protein_coding	missense	HIGH	168N>168H	1.0573619059192	CB4856,CX11254,CX11264,CX11271,CX11276,CX11285,CX11314,DL226,ECA36,ED3005,ED3011,ED3052,JU1172,JU1246,JU2001,JU258,JU642,KR314,MY16,MY23,NIC166,NIC199,NIC267,PB306,PS2025,QG536,QG556,QG557,QX1212,QX1233,QX1792,QX1793,QX1794
II	458878	C	T	0.351064	W10D9.3	WBGene00021131	protein_coding	synonymous	LOW	167R	1.0573619059192	CB4856,CX11254,CX11264,CX11271,CX11276,CX11285,CX11314,DL226,ECA36,ED3005,ED3011,ED3052,JU1172,JU1246,JU2001,JU258,JU642,KR314,MY16,MY23,NIC166,NIC199,NIC267,PB306,PS2025,QG536,QG556,QG557,QX1212,QX1233,QX1792,QX1793,QX1794
II	458961	T	A	0.0638298	W10D9.3	WBGene00021131	protein_coding	intron	LOW	NA	0.499618657067908	ED3052,NIC166,NIC199,NIC2,NIC267,QG536
II	459517	C	A	0.0531915	W10D9.3	WBGene00021131	protein_coding	intron	LOW	NA	0.633776992275183	ED3052,NIC166,NIC199,NIC267,QG536
II	459759	C	G	0.0638298	W10D9.3	WBGene00021131	protein_coding	intron	LOW	NA	0.322865825106263	CX11285,DL226,ED3005,ED3011,KR314,QX1212
II	459954	C	T	0.329787	W10D9.3	WBGene00021131	protein_coding	intron	LOW	NA	0.801518891987274	CB4856,CX11254,CX11264,CX11271,CX11276,CX11285,CX11314,DL226,ED3005,ED3011,ED3052,JU1172,JU2001,JU2316,KR314,MY16,MY23,NIC166,NIC199,NIC256,NIC267,PB306,PS2025,QG536,QG556,QG557,QX1212,QX1233,QX1792,QX1793,QX1794
II	461241	C	T	0.308511	NA	NA	NA	NA	NA	NA	0.525034425716632	CB4856,CX11254,CX11264,CX11271,CX11276,CX11285,CX11314,DL226,ED3005,ED3011,ED3052,JU1172,JU2001,KR314,MY16,MY23,NIC166,NIC199,NIC267,PB306,PS2025,QG536,QG556,QG557,QX1212,QX1233,QX1792,QX1793,QX1794
II	461342	A	G	0.0531915	NA	NA	NA	NA	NA	NA	0.633776992275183	ED3052,NIC166,NIC199,NIC267,QG536
II	461357	T	C	0.37234	NA	NA	NA	NA	NA	NA	3.46349521501661	CB4856,CX11254,CX11264,CX11271,CX11276,CX11285,CX11314,DL226,ECA36,ED3005,ED3011,ED3052,JU1172,JU1246,JU2001,JU2316,JU258,JU642,KR314,MY16,MY23,NIC166,NIC199,NIC256,NIC267,PB306,PS2025,QG536,QG556,QG557,QX1212,QX1233,QX1792,QX1793,QX1794
II	461475	C	T	0.308511	NA	NA	NA	NA	NA	NA	0.525034425716632	CB4856,CX11254,CX11264,CX11271,CX11276,CX11285,CX11314,DL226,ED3005,ED3011,ED3052,JU1172,JU2001,KR314,MY16,MY23,NIC166,NIC199,NIC267,PB306,PS2025,QG536,QG556,QG557,QX1212,QX1233,QX1792,QX1793,QX1794
II	461480	A	G	0.308511	NA	NA	NA	NA	NA	NA	0.525034425716632	CB4856,CX11254,CX11264,CX11271,CX11276,CX11285,CX11314,DL226,ED3005,ED3011,ED3052,JU1172,JU2001,KR314,MY16,MY23,NIC166,NIC199,NIC267,PB306,PS2025,QG536,QG556,QG557,QX1212,QX1233,QX1792,QX1793,QX1794
II	461593	G	C	0.0531915	NA	NA	NA	NA	NA	NA	0.633776992275183	ED3052,NIC166,NIC199,NIC267,QG536
II	461594	G	A	0.0531915	NA	NA	NA	NA	NA	NA	0.633776992275183	ED3052,NIC166,NIC199,NIC267,QG536
II	462062	G	A	0.319149	nfyb-1	WBGene00021132	protein_coding	missense	HIGH	388A>382V	0.964160944328956	CB4856,CX11254,CX11264,CX11271,CX11276,CX11285,CX11314,DL226,ECA36,ED3005,ED3011,ED3052,JU1172,JU2001,KR314,MY16,MY23,NIC166,NIC199,NIC267,PB306,PS2025,QG536,QG556,QG557,QX1212,QX1233,QX1792,QX1793,QX1794
II	462964	T	C	0.319149	nfyb-1	WBGene00021132	protein_coding	intron	LOW	NA	0.964160944328956	CB4856,CX11254,CX11264,CX11271,CX11276,CX11285,CX11314,DL226,ECA36,ED3005,ED3011,ED3052,JU1172,JU2001,KR314,MY16,MY23,NIC166,NIC199,NIC267,PB306,PS2025,QG536,QG556,QG557,QX1212,QX1233,QX1792,QX1793,QX1794
II	463127	G	A	0.0531915	nfyb-1	WBGene00021132	protein_coding	intron	LOW	NA	0.765834009170537	CX11285,DL226,JU2001,KR314,QX1212
II	463129	G	A	0.0531915	nfyb-1	WBGene00021132	protein_coding	intron	LOW	NA	0.765834009170537	CX11285,DL226,JU2001,KR314,QX1212
II	463130	C	T	0.0744681	nfyb-1	WBGene00021132	protein_coding	intron	LOW	NA	1.34514090154025	CX11285,DL226,JU2001,KR314,MY16,MY23,QX1212
II	463137	T	G	0.0531915	nfyb-1	WBGene00021132	protein_coding	intron	LOW	NA	0.765834009170537	CX11285,DL226,JU2001,KR314,QX1212
II	463141	A	T	0.37234	nfyb-1	WBGene00021132	protein_coding	intron	LOW	NA	3.46349521501661	CB4856,CX11254,CX11264,CX11271,CX11276,CX11285,CX11314,DL226,ECA36,ED3005,ED3011,ED3052,JU1172,JU1246,JU2001,JU2316,JU258,JU642,KR314,MY16,MY23,NIC166,NIC199,NIC256,NIC267,PB306,PS2025,QG536,QG556,QG557,QX1212,QX1233,QX1792,QX1793,QX1794
II	463506	A	C	0.212766	nfyb-1	WBGene00021132	protein_coding	intron	LOW	NA	0.0663887651170961	CB4856,CX11254,CX11264,CX11271,CX11276,CX11314,ED3052,JU1172,NIC166,NIC199,NIC267,PB306,PS2025,QG536,QG556,QG557,QX1233,QX1792,QX1793,QX1794
II	463769	C	T	0.489362	nfyb-1	WBGene00021132	protein_coding	intron	LOW	NA	0.500284708266364	CB4856,CX11254,CX11264,CX11271,CX11276,CX11285,CX11314,DL226,DL238,ECA36,ED3005,ED3011,ED3046,ED3049,ED3052,EG4725,JU1172,JU1246,JU1652,JU1896,JU2001,JU2316,JU258,JU323,JU642,JU774,JU847,KR314,MY16,MY23,NIC166,NIC199,NIC256,NIC267,NIC3,PB303,PB306,PS2025,QG536,QG556,QG557,QX1212,QX1233,QX1791,QX1792,QX1793,QX1794,WN2001
II	464423	G	T	0.308511	nfyb-1	WBGene00021132	protein_coding	intron	LOW	NA	0.525034425716632	CB4856,CX11254,CX11264,CX11271,CX11276,CX11285,CX11314,DL226,ED3005,ED3011,ED3052,JU1172,JU2001,KR314,MY16,MY23,NIC166,NIC199,NIC267,PB306,PS2025,QG536,QG556,QG557,QX1212,QX1233,QX1792,QX1793,QX1794
II	464666	A	C	0.0638298	nfyb-1	WBGene00021132	protein_coding	intron	LOW	NA	0.322865825106263	CX11285,DL226,ED3005,ED3011,KR314,QX1212
II	464720	A	G	0.212766	nfyb-1	WBGene00021132	protein_coding	intron	LOW	NA	0.0663887651170961	CB4856,CX11254,CX11264,CX11271,CX11276,CX11314,ED3052,JU1172,NIC166,NIC199,NIC267,PB306,PS2025,QG536,QG556,QG557,QX1233,QX1792,QX1793,QX1794
II	464724	C	A	0.212766	nfyb-1	WBGene00021132	protein_coding	intron	LOW	NA	0.0663887651170961	CB4856,CX11254,CX11264,CX11271,CX11276,CX11314,ED3052,JU1172,NIC166,NIC199,NIC267,PB306,PS2025,QG536,QG556,QG557,QX1233,QX1792,QX1793,QX1794
II	464725	A	T	0.212766	nfyb-1	WBGene00021132	protein_coding	intron	LOW	NA	0.0663887651170961	CB4856,CX11254,CX11264,CX11271,CX11276,CX11314,ED3052,JU1172,NIC166,NIC199,NIC267,PB306,PS2025,QG536,QG556,QG557,QX1233,QX1792,QX1793,QX1794
II	464726	G	A	0.212766	nfyb-1	WBGene00021132	protein_coding	intron	LOW	NA	0.0663887651170961	CB4856,CX11254,CX11264,CX11271,CX11276,CX11314,ED3052,JU1172,NIC166,NIC199,NIC267,PB306,PS2025,QG536,QG556,QG557,QX1233,QX1792,QX1793,QX1794
II	464773	T	C	0.37234	nfyb-1	WBGene00021132	protein_coding	intron	LOW	NA	3.46349521501661	CB4856,CX11254,CX11264,CX11271,CX11276,CX11285,CX11314,DL226,ECA36,ED3005,ED3011,ED3052,JU1172,JU1246,JU2001,JU2316,JU258,JU642,KR314,MY16,MY23,NIC166,NIC199,NIC256,NIC267,PB306,PS2025,QG536,QG556,QG557,QX1212,QX1233,QX1792,QX1793,QX1794
II	464824	G	T	0.37234	nfyb-1	WBGene00021132	protein_coding	intron	LOW	NA	3.46349521501661	CB4856,CX11254,CX11264,CX11271,CX11276,CX11285,CX11314,DL226,ECA36,ED3005,ED3011,ED3052,JU1172,JU1246,JU2001,JU2316,JU258,JU642,KR314,MY16,MY23,NIC166,NIC199,NIC256,NIC267,PB306,PS2025,QG536,QG556,QG557,QX1212,QX1233,QX1792,QX1793,QX1794
II	464855	G	A	0.308511	nfyb-1	WBGene00021132	protein_coding	intron	LOW	NA	0.525034425716632	CB4856,CX11254,CX11264,CX11271,CX11276,CX11285,CX11314,DL226,ED3005,ED3011,ED3052,JU1172,JU2001,KR314,MY16,MY23,NIC166,NIC199,NIC267,PB306,PS2025,QG536,QG556,QG557,QX1212,QX1233,QX1792,QX1793,QX1794
II	465038	A	T	0.382979	nfyb-1	WBGene00021132	protein_coding	intron	LOW	NA	0.383240416379608	CB4856,CX11254,CX11264,CX11271,CX11276,CX11285,CX11314,DL226,DL238,ECA36,ED3005,ED3011,ED3052,JU1172,JU2001,JU2316,JU774,KR314,MY16,MY23,NIC166,NIC199,NIC256,NIC267,NIC3,PB306,PS2025,QG536,QG556,QG557,QX1212,QX1233,QX1791,QX1792,QX1793,QX1794
II	465577	T	G	0.414894	nfyb-1	WBGene00021132	protein_coding	intron	LOW	NA	2.99434323870972	CB4856,CX11254,CX11264,CX11271,CX11276,CX11285,CX11314,DL226,DL238,ECA36,ED3005,ED3011,ED3049,ED3052,JU1172,JU1246,JU2001,JU2316,JU258,JU642,JU774,KR314,MY16,MY23,NIC166,NIC199,NIC256,NIC267,NIC3,PB306,PS2025,QG536,QG556,QG557,QX1212,QX1233,QX1792,QX1793,QX1794
II	465661	G	C	0.0638298	nfyb-1	WBGene00021132	protein_coding	intron	LOW	NA	0.0301870795664158	CX11271,JU1172,QG557,QX1792,QX1793,QX1794
II	466622	C	T	0.308511	nfyb-1	WBGene00021132	protein_coding	intron	LOW	NA	0.525034425716632	CB4856,CX11254,CX11264,CX11271,CX11276,CX11285,CX11314,DL226,ED3005,ED3011,ED3052,JU1172,JU2001,KR314,MY16,MY23,NIC166,NIC199,NIC267,PB306,PS2025,QG536,QG556,QG557,QX1212,QX1233,QX1792,QX1793,QX1794
II	468877	T	C	0.0638298	tomm-22	WBGene00021133	protein_coding	intron	LOW	NA	0.322865825106263	CX11285,DL226,ED3005,ED3011,KR314,QX1212
II	469413	T	C	0.0638298	tomm-22	WBGene00021133	protein_coding	intron	LOW	NA	0.322865825106263	CX11285,DL226,ED3005,ED3011,KR314,QX1212
II	469515	A	G	0.0957447	tomm-22	WBGene00021133	protein_coding	intron	LOW	NA	1.10285226467588	CX11285,DL226,ED3005,ED3011,JU2001,KR314,MY16,MY23,QX1212
II	469778	C	T	0.351064	tomm-22	WBGene00021133	protein_coding	intron	LOW	NA	1.0573619059192	CB4856,CX11254,CX11264,CX11271,CX11276,CX11285,CX11314,DL226,ECA36,ED3005,ED3011,ED3052,JU1172,JU1246,JU2001,JU258,JU642,KR314,MY16,MY23,NIC166,NIC199,NIC267,PB306,PS2025,QG536,QG556,QG557,QX1212,QX1233,QX1792,QX1793,QX1794
II	469945	C	T	0.351064	tomm-22	WBGene00021133	protein_coding	intron	LOW	NA	1.0573619059192	CB4856,CX11254,CX11264,CX11271,CX11276,CX11285,CX11314,DL226,ECA36,ED3005,ED3011,ED3052,JU1172,JU1246,JU2001,JU258,JU642,KR314,MY16,MY23,NIC166,NIC199,NIC267,PB306,PS2025,QG536,QG556,QG557,QX1212,QX1233,QX1792,QX1793,QX1794
II	470062	A	G	0.37234	tomm-22	WBGene00021133	protein_coding	intron	LOW	NA	3.46349521501661	CB4856,CX11254,CX11264,CX11271,CX11276,CX11285,CX11314,DL226,ECA36,ED3005,ED3011,ED3052,JU1172,JU1246,JU2001,JU2316,JU258,JU642,KR314,MY16,MY23,NIC166,NIC199,NIC256,NIC267,PB306,PS2025,QG536,QG556,QG557,QX1212,QX1233,QX1792,QX1793,QX1794
II	470130	G	C	0.308511	tomm-22	WBGene00021133	protein_coding	intron	LOW	NA	0.525034425716632	CB4856,CX11254,CX11264,CX11271,CX11276,CX11285,CX11314,DL226,ED3005,ED3011,ED3052,JU1172,JU2001,KR314,MY16,MY23,NIC166,NIC199,NIC267,PB306,PS2025,QG536,QG556,QG557,QX1212,QX1233,QX1792,QX1793,QX1794
II	470653	T	A	0.382979	NA	NA	NA	NA	NA	NA	0.928575886307793	CB4856,CX11254,CX11264,CX11271,CX11276,CX11285,CX11314,DL226,DL238,ECA36,ED3005,ED3011,ED3052,JU1172,JU1246,JU2001,JU258,JU642,JU774,KR314,MY16,MY23,NIC166,NIC199,NIC267,NIC3,PB306,PS2025,QG536,QG556,QG557,QX1212,QX1233,QX1792,QX1793,QX1794
II	470848	A	G	0.37234	NA	NA	NA	NA	NA	NA	3.46349521501661	CB4856,CX11254,CX11264,CX11271,CX11276,CX11285,CX11314,DL226,ECA36,ED3005,ED3011,ED3052,JU1172,JU1246,JU2001,JU2316,JU258,JU642,KR314,MY16,MY23,NIC166,NIC199,NIC256,NIC267,PB306,PS2025,QG536,QG556,QG557,QX1212,QX1233,QX1792,QX1793,QX1794
II	471642	A	G	0.414894	nsun-1	WBGene00021073	protein_coding	intron	LOW	NA	3.68145508309008	CB4856,CX11254,CX11264,CX11271,CX11276,CX11285,CX11314,DL226,DL238,ECA36,ED3005,ED3011,ED3052,JU1172,JU1246,JU2001,JU2316,JU258,JU642,JU774,KR314,MY16,MY23,NIC166,NIC199,NIC256,NIC267,NIC3,PB306,PS2025,QG536,QG556,QG557,QX1212,QX1233,QX1791,QX1792,QX1793,QX1794
II	471684	A	G	0.414894	nsun-1	WBGene00021073	protein_coding	intron	LOW	NA	3.68145508309008	CB4856,CX11254,CX11264,CX11271,CX11276,CX11285,CX11314,DL226,DL238,ECA36,ED3005,ED3011,ED3052,JU1172,JU1246,JU2001,JU2316,JU258,JU642,JU774,KR314,MY16,MY23,NIC166,NIC199,NIC256,NIC267,NIC3,PB306,PS2025,QG536,QG556,QG557,QX1212,QX1233,QX1791,QX1792,QX1793,QX1794
II	471940	T	C	0.0638298	nsun-1	WBGene00021073	protein_coding	intron	LOW	NA	0.731979489152045	ED3052,JU2001,NIC166,NIC199,NIC267,QG536
II	472132	T	C	0.159574	nsun-1	WBGene00021073	protein_coding	missense	HIGH	569Q>569R	0.476280890087318	CB4856,CX11254,CX11264,CX11271,CX11276,CX11314,JU1172,PB306,PS2025,QG556,QG557,QX1233,QX1792,QX1793,QX1794
II	472306	T	A	0.308511	nsun-1	WBGene00021073	protein_coding	intron	LOW	NA	0.525034425716632	CB4856,CX11254,CX11264,CX11271,CX11276,CX11285,CX11314,DL226,ED3005,ED3011,ED3052,JU1172,JU2001,KR314,MY16,MY23,NIC166,NIC199,NIC267,PB306,PS2025,QG536,QG556,QG557,QX1212,QX1233,QX1792,QX1793,QX1794
II	472942	A	T	0.308511	nsun-1	WBGene00021073	protein_coding	intron	LOW	NA	0.525034425716632	CB4856,CX11254,CX11264,CX11271,CX11276,CX11285,CX11314,DL226,ED3005,ED3011,ED3052,JU1172,JU2001,KR314,MY16,MY23,NIC166,NIC199,NIC267,PB306,PS2025,QG536,QG556,QG557,QX1212,QX1233,QX1792,QX1793,QX1794
II	472987	T	C	0.148936	nsun-1	WBGene00021073	protein_coding	intron	LOW	NA	0.14540040869179	CB4856,CX11254,CX11271,CX11276,CX11314,JU1172,PB306,PS2025,QG556,QG557,QX1233,QX1792,QX1793,QX1794
II	473231	G	C	0.159574	nsun-1	WBGene00021073	protein_coding	synonymous	LOW	449V	0.476280890087318	CB4856,CX11254,CX11264,CX11271,CX11276,CX11314,JU1172,PB306,PS2025,QG556,QG557,QX1233,QX1792,QX1793,QX1794
II	474104	T	C	0.404255	nsun-1	WBGene00021073	protein_coding	intron	LOW	NA	3.31359867718309	CB4856,CX11254,CX11264,CX11271,CX11276,CX11285,CX11314,DL226,DL238,ECA36,ED3005,ED3011,ED3052,JU1172,JU1246,JU2001,JU2316,JU258,JU642,JU774,KR314,MY16,MY23,NIC166,NIC199,NIC256,NIC267,NIC3,PB306,PS2025,QG536,QG556,QG557,QX1212,QX1233,QX1792,QX1793,QX1794
II	474643	T	C	0.117021	nsun-1	WBGene00021073	protein_coding	intron	LOW	NA	0.0607228766432822	CX11254,CX11264,CX11271,CX11276,CX11314,JU1172,PB306,PS2025,QG556,QG557,QX1233
II	474946	A	T	0.351064	nsun-1	WBGene00021073	protein_coding	intron	LOW	NA	1.0573619059192	CB4856,CX11254,CX11264,CX11271,CX11276,CX11285,CX11314,DL226,ECA36,ED3005,ED3011,ED3052,JU1172,JU1246,JU2001,JU258,JU642,KR314,MY16,MY23,NIC166,NIC199,NIC267,PB306,PS2025,QG536,QG556,QG557,QX1212,QX1233,QX1792,QX1793,QX1794
II	476034	A	G	0.148936	NA	NA	NA	NA	NA	NA	1.41652266742928	CX11285,DL226,ED3005,ED3011,ED3052,JU2001,KR314,MY16,MY23,NIC166,NIC199,NIC267,QG536,QX1212
II	476193	C	T	0.37234	NA	NA	NA	NA	NA	NA	3.46349521501661	CB4856,CX11254,CX11264,CX11271,CX11276,CX11285,CX11314,DL226,ECA36,ED3005,ED3011,ED3052,JU1172,JU1246,JU2001,JU2316,JU258,JU642,KR314,MY16,MY23,NIC166,NIC199,NIC256,NIC267,PB306,PS2025,QG536,QG556,QG557,QX1212,QX1233,QX1792,QX1793,QX1794
II	476221	C	T	0.0531915	NA	NA	NA	NA	NA	NA	9.97485466888454	JU1246,JU2316,JU258,JU642,NIC256
II	476434	A	T	0.404255	W07E6.5	WBGene00021076	protein_coding	5_prime_utr	LOW	NA	3.31359867718309	CB4856,CX11254,CX11264,CX11271,CX11276,CX11285,CX11314,DL226,DL238,ECA36,ED3005,ED3011,ED3052,JU1172,JU1246,JU2001,JU2316,JU258,JU642,JU774,KR314,MY16,MY23,NIC166,NIC199,NIC256,NIC267,NIC3,PB306,PS2025,QG536,QG556,QG557,QX1212,QX1233,QX1792,QX1793,QX1794
II	476526	A	G	0.159574	W07E6.5	WBGene00021076	protein_coding	intron	LOW	NA	0.476280890087318	CB4856,CX11254,CX11264,CX11271,CX11276,CX11314,JU1172,PB306,PS2025,QG556,QG557,QX1233,QX1792,QX1793,QX1794
II	476600	C	A	0.329787	W07E6.5	WBGene00021076	protein_coding	intron	LOW	NA	0.801518891987274	CB4856,CX11254,CX11264,CX11271,CX11276,CX11285,CX11314,DL226,ED3005,ED3011,ED3052,JU1172,JU2001,JU2316,KR314,MY16,MY23,NIC166,NIC199,NIC256,NIC267,PB306,PS2025,QG536,QG556,QG557,QX1212,QX1233,QX1792,QX1793,QX1794
II	476862	G	A	0.382979	W07E6.5	WBGene00021076	protein_coding	5_prime_utr	LOW	NA	0.928575886307793	CB4856,CX11254,CX11264,CX11271,CX11276,CX11285,CX11314,DL226,DL238,ECA36,ED3005,ED3011,ED3052,JU1172,JU1246,JU2001,JU258,JU642,JU774,KR314,MY16,MY23,NIC166,NIC199,NIC267,NIC3,PB306,PS2025,QG536,QG556,QG557,QX1212,QX1233,QX1792,QX1793,QX1794
II	477033	A	T	0.0638298	W07E6.5	WBGene00021076	protein_coding	5_prime_utr	LOW	NA	0.322865825106263	CX11285,DL226,ED3005,ED3011,KR314,QX1212
II	477315	G	A	0.37234	W07E6.5	WBGene00021076	protein_coding	intron	LOW	NA	3.46349521501661	CB4856,CX11254,CX11264,CX11271,CX11276,CX11285,CX11314,DL226,ECA36,ED3005,ED3011,ED3052,JU1172,JU1246,JU2001,JU2316,JU258,JU642,KR314,MY16,MY23,NIC166,NIC199,NIC256,NIC267,PB306,PS2025,QG536,QG556,QG557,QX1212,QX1233,QX1792,QX1793,QX1794
II	477578	T	C	0.37234	NA	NA	NA	@477250	Linker	NA	3.46349521501661	CB4856,CX11254,CX11264,CX11271,CX11276,CX11285,CX11314,DL226,ECA36,ED3005,ED3011,ED3052,JU1172,JU1246,JU2001,JU2316,JU258,JU642,KR314,MY16,MY23,NIC166,NIC199,NIC256,NIC267,PB306,PS2025,QG536,QG556,QG557,QX1212,QX1233,QX1792,QX1793,QX1794
II	478184	A	T	0.37234	NA	NA	NA	NA	NA	NA	3.46349521501661	CB4856,CX11254,CX11264,CX11271,CX11276,CX11285,CX11314,DL226,ECA36,ED3005,ED3011,ED3052,JU1172,JU1246,JU2001,JU2316,JU258,JU642,KR314,MY16,MY23,NIC166,NIC199,NIC256,NIC267,PB306,PS2025,QG536,QG556,QG557,QX1212,QX1233,QX1792,QX1793,QX1794
II	478185	G	A	0.319149	NA	NA	NA	NA	NA	NA	0.946396908897945	CB4856,CX11254,CX11264,CX11271,CX11276,CX11285,CX11314,DL226,ED3005,ED3011,ED3052,JU1172,JU2001,JU2316,KR314,MY16,MY23,NIC166,NIC199,NIC267,PB306,PS2025,QG536,QG556,QG557,QX1212,QX1233,QX1792,QX1793,QX1794
II	481137	T	G	0.308511	W07E6.2	WBGene00021074	protein_coding	intron	LOW	NA	0.525034425716632	CB4856,CX11254,CX11264,CX11271,CX11276,CX11285,CX11314,DL226,ED3005,ED3011,ED3052,JU1172,JU2001,KR314,MY16,MY23,NIC166,NIC199,NIC267,PB306,PS2025,QG536,QG556,QG557,QX1212,QX1233,QX1792,QX1793,QX1794
II	481275	A	T	0.308511	W07E6.2	WBGene00021074	protein_coding	intron	LOW	NA	0.525034425716632	CB4856,CX11254,CX11264,CX11271,CX11276,CX11285,CX11314,DL226,ED3005,ED3011,ED3052,JU1172,JU2001,KR314,MY16,MY23,NIC166,NIC199,NIC267,PB306,PS2025,QG536,QG556,QG557,QX1212,QX1233,QX1792,QX1793,QX1794
II	481360	T	C	0.170213	W07E6.2	WBGene00021074	protein_coding	intron	LOW	NA	0.392451651635852	CX11285,DL226,ED3005,ED3011,ED3052,JU2001,JU2316,KR314,MY16,MY23,NIC166,NIC199,NIC256,NIC267,QG536,QX1212
II	481627	C	T	0.37234	W07E6.2	WBGene00021074	protein_coding	missense	HIGH	325E>325K	3.46349521501661	CB4856,CX11254,CX11264,CX11271,CX11276,CX11285,CX11314,DL226,ECA36,ED3005,ED3011,ED3052,JU1172,JU1246,JU2001,JU2316,JU258,JU642,KR314,MY16,MY23,NIC166,NIC199,NIC256,NIC267,PB306,PS2025,QG536,QG556,QG557,QX1212,QX1233,QX1792,QX1793,QX1794
II	481775	A	G	0.148936	W07E6.2	WBGene00021074	protein_coding	intron	LOW	NA	1.41652266742928	CX11285,DL226,ED3005,ED3011,ED3052,JU2001,KR314,MY16,MY23,NIC166,NIC199,NIC267,QG536,QX1212
II	481791	A	C	0.404255	W07E6.2	WBGene00021074	protein_coding	intron	LOW	NA	3.31359867718309	CB4856,CX11254,CX11264,CX11271,CX11276,CX11285,CX11314,DL226,DL238,ECA36,ED3005,ED3011,ED3052,JU1172,JU1246,JU2001,JU2316,JU258,JU642,JU774,KR314,MY16,MY23,NIC166,NIC199,NIC256,NIC267,NIC3,PB306,PS2025,QG536,QG556,QG557,QX1212,QX1233,QX1792,QX1793,QX1794
II	482145	G	A	0.37234	W07E6.2	WBGene00021074	protein_coding	intron	LOW	NA	3.46349521501661	CB4856,CX11254,CX11264,CX11271,CX11276,CX11285,CX11314,DL226,ECA36,ED3005,ED3011,ED3052,JU1172,JU1246,JU2001,JU2316,JU258,JU642,KR314,MY16,MY23,NIC166,NIC199,NIC256,NIC267,PB306,PS2025,QG536,QG556,QG557,QX1212,QX1233,QX1792,QX1793,QX1794
II	482371	T	C	0.404255	W07E6.2	WBGene00021074	protein_coding	intron	LOW	NA	3.31359867718309	CB4856,CX11254,CX11264,CX11271,CX11276,CX11285,CX11314,DL226,DL238,ECA36,ED3005,ED3011,ED3052,JU1172,JU1246,JU2001,JU2316,JU258,JU642,JU774,KR314,MY16,MY23,NIC166,NIC199,NIC256,NIC267,NIC3,PB306,PS2025,QG536,QG556,QG557,QX1212,QX1233,QX1792,QX1793,QX1794
II	482802	T	C	0.0638298	W07E6.2	WBGene00021074	protein_coding	intron	LOW	NA	0.731979489152045	ED3052,JU2001,NIC166,NIC199,NIC267,QG536
II	483172	T	A	0.308511	W07E6.2	WBGene00021074	protein_coding	intron	LOW	NA	0.109663091811207	CX11254,CX11264,CX11271,CX11276,CX11285,CX11314,DL226,ED3005,ED3011,ED3052,JU1172,JU2001,JU2316,KR314,MY16,MY23,NIC166,NIC199,NIC256,NIC267,PB306,PS2025,QG536,QG556,QG557,QX1212,QX1233,QX1792,QX1794
II	484283	C	T	0.37234	W07E6.2	WBGene00021074	protein_coding	synonymous	LOW	32T	3.46349521501661	CB4856,CX11254,CX11264,CX11271,CX11276,CX11285,CX11314,DL226,ECA36,ED3005,ED3011,ED3052,JU1172,JU1246,JU2001,JU2316,JU258,JU642,KR314,MY16,MY23,NIC166,NIC199,NIC256,NIC267,PB306,PS2025,QG536,QG556,QG557,QX1212,QX1233,QX1792,QX1793,QX1794
II	484526	T	C	0.351064	NA	NA	NA	NA	NA	NA	1.0573619059192	CB4856,CX11254,CX11264,CX11271,CX11276,CX11285,CX11314,DL226,ECA36,ED3005,ED3011,ED3052,JU1172,JU1246,JU2001,JU258,JU642,KR314,MY16,MY23,NIC166,NIC199,NIC267,PB306,PS2025,QG536,QG556,QG557,QX1212,QX1233,QX1792,QX1793,QX1794
II	484530	A	G	0.159574	NA	NA	NA	NA	NA	NA	1.52666969157906	CX11254,CX11264,CX11271,CX11276,CX11314,JU1172,JU2316,NIC256,PB306,PS2025,QG556,QG557,QX1233,QX1792,QX1794
II	484662	A	T	0.361702	NA	NA	NA	NA	NA	NA	4.04686954819791	CB4856,CX11254,CX11264,CX11271,CX11276,CX11285,CX11314,DL226,ECA36,ED3005,ED3011,ED3052,JU1172,JU1246,JU2001,JU258,JU642,KR314,MY16,MY23,NIC166,NIC199,NIC256,NIC267,PB306,PS2025,QG536,QG556,QG557,QX1212,QX1233,QX1792,QX1793,QX1794
II	485573	C	T	0.308511	prp-21	WBGene00004188	protein_coding	synonymous	LOW	163F	0.109663091811207	CX11254,CX11264,CX11271,CX11276,CX11285,CX11314,DL226,ED3005,ED3011,ED3052,JU1172,JU2001,JU2316,KR314,MY16,MY23,NIC166,NIC199,NIC256,NIC267,PB306,PS2025,QG536,QG556,QG557,QX1212,QX1233,QX1792,QX1794
II	486170	G	C	0.404255	prp-21	WBGene00004188	protein_coding	synonymous	LOW	288A	3.31359867718309	CB4856,CX11254,CX11264,CX11271,CX11276,CX11285,CX11314,DL226,DL238,ECA36,ED3005,ED3011,ED3052,JU1172,JU1246,JU2001,JU2316,JU258,JU642,JU774,KR314,MY16,MY23,NIC166,NIC199,NIC256,NIC267,NIC3,PB306,PS2025,QG536,QG556,QG557,QX1212,QX1233,QX1792,QX1793,QX1794
II	487111	C	A	0.117021	prp-21	WBGene00004188	protein_coding	missense	HIGH	342P>342T	0.0607228766432822	CX11254,CX11264,CX11271,CX11276,CX11314,JU1172,PB306,PS2025,QG556,QG557,QX1233
II	487567	C	T	0.297872	prp-21	WBGene00004188	protein_coding	intron	LOW	NA	0.479625773957867	CX11254,CX11264,CX11271,CX11276,CX11285,CX11314,DL226,ED3005,ED3011,ED3052,JU1172,JU2001,KR314,MY16,MY23,NIC166,NIC199,NIC256,NIC267,PB306,PS2025,QG536,QG556,QG557,QX1212,QX1233,QX1792,QX1794
II	487966	A	G	0.170213	prp-21	WBGene00004188	protein_coding	intron	LOW	NA	1.55267013043639	CX11285,DL226,ED3005,ED3011,ED3052,JU2001,KR314,MY16,MY23,NIC166,NIC199,NIC267,QG536,QX1212,QX1792,QX1794
II	487967	A	C	0.37234	prp-21	WBGene00004188	protein_coding	intron	LOW	NA	0.933469953310621	CB4856,CX11254,CX11264,CX11271,CX11276,CX11285,CX11314,DL226,ECA36,ED3005,ED3011,ED3052,JU1172,JU1246,JU2001,JU258,JU642,JU774,KR314,MY16,MY23,NIC166,NIC199,NIC267,NIC3,PB306,PS2025,QG536,QG556,QG557,QX1212,QX1233,QX1792,QX1793,QX1794
II	488211	C	A	0.148936	prp-21	WBGene00004188	protein_coding	intron	LOW	NA	1.41652266742928	CX11285,DL226,ED3005,ED3011,ED3052,JU2001,KR314,MY16,MY23,NIC166,NIC199,NIC267,QG536,QX1212
II	488294	T	C	0.393617	prp-21	WBGene00004188	protein_coding	intron	LOW	NA	3.28427338153783	CB4856,CX11254,CX11264,CX11271,CX11276,CX11285,CX11314,DL226,ECA36,ED3005,ED3011,ED3052,JU1172,JU1246,JU2001,JU2316,JU258,JU642,JU774,KR314,MY16,MY23,NIC166,NIC199,NIC256,NIC267,NIC3,PB306,PS2025,QG536,QG556,QG557,QX1212,QX1233,QX1792,QX1793,QX1794
II	488509	A	G	0.393617	prp-21	WBGene00004188	protein_coding	synonymous	LOW	494Q	3.28427338153783	CB4856,CX11254,CX11264,CX11271,CX11276,CX11285,CX11314,DL226,ECA36,ED3005,ED3011,ED3052,JU1172,JU1246,JU2001,JU2316,JU258,JU642,JU774,KR314,MY16,MY23,NIC166,NIC199,NIC256,NIC267,NIC3,PB306,PS2025,QG536,QG556,QG557,QX1212,QX1233,QX1792,QX1793,QX1794
II	488682	C	T	0.212766	prp-21	WBGene00004188	protein_coding	intron	LOW	NA	4.15216649025656	CX11285,DL226,ED3005,ED3011,ED3052,JU1246,JU2001,JU258,JU642,JU774,KR314,MY16,MY23,NIC166,NIC199,NIC256,NIC267,NIC3,QG536,QX1212
II	489075	G	A	0.159574	prp-21	WBGene00004188	protein_coding	intron	LOW	NA	0.946286129409556	CX11285,DL226,ED3005,ED3011,ED3052,JU2001,KR314,MY16,MY23,NIC166,NIC199,NIC256,NIC267,QG536,QX1212
II	489152	T	G	0.148936	prp-21	WBGene00004188	protein_coding	intron	LOW	NA	1.41652266742928	CX11285,DL226,ED3005,ED3011,ED3052,JU2001,KR314,MY16,MY23,NIC166,NIC199,NIC267,QG536,QX1212
II	489155	A	T	0.148936	prp-21	WBGene00004188	protein_coding	intron	LOW	NA	1.41652266742928	CX11285,DL226,ED3005,ED3011,ED3052,JU2001,KR314,MY16,MY23,NIC166,NIC199,NIC267,QG536,QX1212
II	489175	A	G	0.117021	prp-21	WBGene00004188	protein_coding	intron	LOW	NA	0.0607228766432822	CX11254,CX11264,CX11271,CX11276,CX11314,JU1172,PB306,PS2025,QG556,QG557,QX1233
II	489832	C	T	0.148936	prp-21	WBGene00004188	protein_coding	intron	LOW	NA	3.28253206866025	CX11254,CX11264,CX11271,CX11276,CX11314,JU1172,JU1246,JU258,JU642,PB306,PS2025,QG556,QG557,QX1233
II	489931	C	A	0.117021	prp-21	WBGene00004188	protein_coding	intron	LOW	NA	0.0607228766432822	CX11254,CX11264,CX11271,CX11276,CX11314,JU1172,PB306,PS2025,QG556,QG557,QX1233
II	490681	G	T	0.117021	NA	NA	NA	NA	NA	NA	0.0607228766432822	CX11254,CX11264,CX11271,CX11276,CX11314,JU1172,PB306,PS2025,QG556,QG557,QX1233
II	491121	G	T	0.117021	NA	NA	NA	NA	NA	NA	0.0607228766432822	CX11254,CX11264,CX11271,CX11276,CX11314,JU1172,PB306,PS2025,QG556,QG557,QX1233
II	491217	T	G	0.414894	NA	NA	NA	NA	NA	NA	3.68145508309008	CB4856,CX11254,CX11264,CX11271,CX11276,CX11285,CX11314,DL226,DL238,ECA36,ED3005,ED3011,ED3052,JU1172,JU1246,JU2001,JU2316,JU258,JU642,JU774,KR314,MY16,MY23,NIC166,NIC199,NIC256,NIC267,NIC3,PB306,PS2025,QG536,QG556,QG557,QX1212,QX1233,QX1791,QX1792,QX1793,QX1794
II	491447	C	T	0.404255	NA	NA	NA	NA	NA	NA	4.28730571936087	CB4856,CX11254,CX11264,CX11271,CX11276,CX11285,CX11314,DL226,DL238,ECA36,ED3005,ED3011,ED3052,JU1172,JU1246,JU2001,JU258,JU642,JU774,KR314,MY16,MY23,NIC166,NIC199,NIC256,NIC267,NIC3,PB306,PS2025,QG536,QG556,QG557,QX1212,QX1233,QX1791,QX1792,QX1793,QX1794
II	491448	A	C	0.117021	NA	NA	NA	NA	NA	NA	0.0607228766432822	CX11254,CX11264,CX11271,CX11276,CX11314,JU1172,PB306,PS2025,QG556,QG557,QX1233
II	491647	T	A	0.0531915	NA	NA	NA	NA	NA	NA	0.633776992275183	ED3052,NIC166,NIC199,NIC267,QG536
II	491842	A	T	0.117021	NA	NA	NA	NA	NA	NA	0.0607228766432822	CX11254,CX11264,CX11271,CX11276,CX11314,JU1172,PB306,PS2025,QG556,QG557,QX1233
II	491998	A	T	0.393617	NA	NA	NA	NA	NA	NA	3.28427338153783	CB4856,CX11254,CX11264,CX11271,CX11276,CX11285,CX11314,DL226,ECA36,ED3005,ED3011,ED3052,JU1172,JU1246,JU2001,JU2316,JU258,JU642,JU774,KR314,MY16,MY23,NIC166,NIC199,NIC256,NIC267,NIC3,PB306,PS2025,QG536,QG556,QG557,QX1212,QX1233,QX1792,QX1793,QX1794
II	492288	T	C	0.117021	NA	NA	NA	NA	NA	NA	0.0607228766432822	CX11254,CX11264,CX11271,CX11276,CX11314,JU1172,PB306,PS2025,QG556,QG557,QX1233
II	492902	A	T	0.255319	NA	NA	NA	NA	NA	NA	4.9553136494178	CB4856,CX11285,DL226,ED3005,ED3011,ED3052,JU1246,JU2001,JU258,JU642,JU774,KR314,MY16,MY23,NIC166,NIC199,NIC256,NIC267,NIC3,QG536,QX1212,QX1792,QX1793,QX1794
II	493123	T	C	0.12766	NA	NA	NA	NA	NA	NA	0.0810115935585803	CX11254,CX11264,CX11271,CX11276,CX11314,JU1172,PB306,PS2025,QG556,QG557,QX1233,QX1791
II	493227	A	T	0.0638298	NA	NA	NA	NA	NA	NA	2.89802496914994	ECA36,ED3046,JU1246,JU258,JU642,QX1793
II	493399	T	A	0.117021	NA	NA	NA	NA	NA	NA	0.0607228766432822	CX11254,CX11264,CX11271,CX11276,CX11314,JU1172,PB306,PS2025,QG556,QG557,QX1233
II	494253	C	G	0.0851064	NA	NA	NA	NA	NA	NA	1.37319651365072	ED3052,JU2001,MY16,MY23,NIC166,NIC199,NIC267,QG536
II	494306	C	A	0.117021	NA	NA	NA	NA	NA	NA	0.0607228766432822	CX11254,CX11264,CX11271,CX11276,CX11314,JU1172,PB306,PS2025,QG556,QG557,QX1233
II	494820	A	T	0.244681	NA	NA	NA	NA	NA	NA	1.99167245182712	CB4856,CX11285,DL226,DL238,ED3005,ED3011,EG4725,JU1246,JU1652,JU1896,JU258,JU323,JU642,JU774,JU847,KR314,NIC3,QX1212,QX1791,QX1792,QX1793,QX1794,WN2001
II	494826	A	C	0.12766	NA	NA	NA	NA	NA	NA	0.549569917091889	CX11254,CX11264,CX11271,CX11276,CX11314,ECA36,JU1172,PB306,PS2025,QG556,QG557,QX1233
II	494971	T	A	0.117021	NA	NA	NA	NA	NA	NA	0.0607228766432822	CX11254,CX11264,CX11271,CX11276,CX11314,JU1172,PB306,PS2025,QG556,QG557,QX1233
II	495688	A	G	0.117021	sms-5	WBGene00021075	protein_coding	intron	LOW	NA	0.0607228766432822	CX11254,CX11264,CX11271,CX11276,CX11314,JU1172,PB306,PS2025,QG556,QG557,QX1233
II	496053	T	A	0.244681	sms-5	WBGene00021075	protein_coding	intron	LOW	NA	1.51238379961985	CB4856,CX11285,DL226,ED3005,ED3011,ED3052,JU1246,JU2001,JU258,JU642,JU774,KR314,MY16,MY23,NIC166,NIC199,NIC267,NIC3,QG536,QX1212,QX1792,QX1793,QX1794
II	496275	G	A	0.117021	sms-5	WBGene00021075	protein_coding	intron	LOW	NA	0.0607228766432822	CX11254,CX11264,CX11271,CX11276,CX11314,JU1172,PB306,PS2025,QG556,QG557,QX1233
II	496660	A	G	0.404255	sms-5	WBGene00021075	protein_coding	intron	LOW	NA	0.695758587316448	CB4856,CX11254,CX11264,CX11271,CX11276,CX11285,CX11314,DL226,DL238,ECA36,ED3005,ED3011,ED3052,JU1172,JU1246,JU2001,JU2316,JU258,JU642,JU774,KR314,MY16,MY23,NIC166,NIC199,NIC267,NIC3,PB306,PS2025,QG536,QG556,QG557,QX1212,QX1233,QX1791,QX1792,QX1793,QX1794
II	496821	A	G	0.393617	sms-5	WBGene00021075	protein_coding	splice_region	HIGH	NA	3.28427338153783	CB4856,CX11254,CX11264,CX11271,CX11276,CX11285,CX11314,DL226,ECA36,ED3005,ED3011,ED3052,JU1172,JU1246,JU2001,JU2316,JU258,JU642,JU774,KR314,MY16,MY23,NIC166,NIC199,NIC256,NIC267,NIC3,PB306,PS2025,QG536,QG556,QG557,QX1212,QX1233,QX1792,QX1793,QX1794
II	497070	T	C	0.117021	sms-5	WBGene00021075	protein_coding	intron	LOW	NA	0.0607228766432822	CX11254,CX11264,CX11271,CX11276,CX11314,JU1172,PB306,PS2025,QG556,QG557,QX1233
II	497546	A	G	0.404255	sms-5	WBGene00021075	protein_coding	synonymous	LOW	208A	3.31359867718309	CB4856,CX11254,CX11264,CX11271,CX11276,CX11285,CX11314,DL226,DL238,ECA36,ED3005,ED3011,ED3052,JU1172,JU1246,JU2001,JU2316,JU258,JU642,JU774,KR314,MY16,MY23,NIC166,NIC199,NIC256,NIC267,NIC3,PB306,PS2025,QG536,QG556,QG557,QX1212,QX1233,QX1792,QX1793,QX1794
II	497715	C	T	0.117021	sms-5	WBGene00021075	protein_coding	intron	LOW	NA	0.0607228766432822	CX11254,CX11264,CX11271,CX11276,CX11314,JU1172,PB306,PS2025,QG556,QG557,QX1233
II	498119	C	T	0.0638298	sms-5	WBGene00021075	protein_coding	intron	LOW	NA	0.322865825106263	CX11285,DL226,ED3005,ED3011,KR314,QX1212
II	498506	T	G	0.117021	sms-5	WBGene00021075	protein_coding	intron	LOW	NA	0.0607228766432822	CX11254,CX11264,CX11271,CX11276,CX11314,JU1172,PB306,PS2025,QG556,QG557,QX1233
II	498590	T	C	0.234043	sms-5	WBGene00021075	protein_coding	synonymous	LOW	305L	5.28669912050837	CX11254,CX11264,CX11271,CX11276,CX11314,ECA36,JU1172,JU1246,JU2316,JU258,JU642,JU774,NIC256,NIC3,PB306,PS2025,QG556,QG557,QX1233,QX1792,QX1793,QX1794
II	498721	T	C	0.244681	sms-5	WBGene00021075	protein_coding	3_prime_utr	LOW	NA	0.875945651059164	CX11285,DL226,ECA36,ED3005,ED3011,ED3052,JU1246,JU2001,JU258,JU642,JU774,KR314,MY16,MY23,NIC166,NIC199,NIC267,NIC3,QG536,QX1212,QX1792,QX1793,QX1794
II	498850	A	G	0.12766	NA	NA	NA	NA	NA	NA	0.0810115935585803	CX11254,CX11264,CX11271,CX11276,CX11314,JU1172,PB306,PS2025,QG556,QG557,QX1233,QX1791
II	498871	G	A	0.117021	NA	NA	NA	NA	NA	NA	0.0607228766432822	CX11254,CX11264,CX11271,CX11276,CX11314,JU1172,PB306,PS2025,QG556,QG557,QX1233
II	499191	A	T	0.0957447	NA	NA	NA	NA	NA	NA	2.95551590238654	ECA36,JU1246,JU258,JU642,JU774,NIC3,QX1792,QX1793,QX1794
II	499422	A	T	0.117021	NA	NA	NA	NA	NA	NA	0.0607228766432822	CX11254,CX11264,CX11271,CX11276,CX11314,JU1172,PB306,PS2025,QG556,QG557,QX1233
II	499521	G	A	0.12766	NA	NA	NA	NA	NA	NA	6.2987291110876	CB4856,ECA36,JU1246,JU2316,JU258,JU642,JU774,NIC256,NIC3,QX1792,QX1793,QX1794
II	499764	A	G	0.0851064	NA	NA	NA	NA	NA	NA	0.845673846478616	ED3052,JU2001,NIC166,NIC199,NIC267,QG536,QX1792,QX1794
II	499874	C	G	0.393617	NA	NA	NA	NA	NA	NA	3.28427338153783	CB4856,CX11254,CX11264,CX11271,CX11276,CX11285,CX11314,DL226,ECA36,ED3005,ED3011,ED3052,JU1172,JU1246,JU2001,JU2316,JU258,JU642,JU774,KR314,MY16,MY23,NIC166,NIC199,NIC256,NIC267,NIC3,PB306,PS2025,QG536,QG556,QG557,QX1212,QX1233,QX1792,QX1793,QX1794
II	499919	T	A	0.382979	NA	NA	NA	NA	NA	NA	3.87020470738311	CB4856,CX11254,CX11264,CX11271,CX11276,CX11285,CX11314,DL226,ECA36,ED3005,ED3011,ED3052,JU1172,JU1246,JU2001,JU258,JU642,JU774,KR314,MY16,MY23,NIC166,NIC199,NIC256,NIC267,NIC3,PB306,PS2025,QG536,QG556,QG557,QX1212,QX1233,QX1792,QX1793,QX1794
II	499960	C	T	0.382979	NA	NA	NA	NA	NA	NA	0.558226503438197	CB4856,CX11254,CX11264,CX11271,CX11276,CX11285,CX11314,DL226,ECA36,ED3005,ED3011,ED3052,JU1172,JU1246,JU2001,JU2316,JU258,JU642,JU774,KR314,MY16,MY23,NIC166,NIC199,NIC267,NIC3,PB306,PS2025,QG536,QG556,QG557,QX1212,QX1233,QX1792,QX1793,QX1794
II	499981	C	A	0.117021	NA	NA	NA	NA	NA	NA	1.49539965750261	ECA36,ED3052,JU2001,JU774,NIC166,NIC199,NIC267,NIC3,QG536,QX1792,QX1794
II	500112	A	G	0.170213	NA	NA	NA	NA	NA	NA	1.55267013043639	CX11285,DL226,ED3005,ED3011,ED3052,JU2001,KR314,MY16,MY23,NIC166,NIC199,NIC267,QG536,QX1212,QX1792,QX1794
II	500173	A	G	0.117021	NA	NA	NA	NA	NA	NA	0.0607228766432822	CX11254,CX11264,CX11271,CX11276,CX11314,JU1172,PB306,PS2025,QG556,QG557,QX1233
II	500215	A	G	0.117021	NA	NA	NA	NA	NA	NA	0.0607228766432822	CX11254,CX11264,CX11271,CX11276,CX11314,JU1172,PB306,PS2025,QG556,QG557,QX1233
II	500242	G	T	0.212766	NA	NA	NA	NA	NA	NA	1.07762506916077	CX11254,CX11264,CX11271,CX11276,CX11314,ECA36,ED3052,JU1172,JU2001,JU774,NIC166,NIC199,NIC267,NIC3,PB306,PS2025,QG536,QG556,QG557,QX1233
II	500513	G	T	0.180851	NA	NA	NA	NA	NA	NA	1.30629350047577	CB4856,ECA36,ED3052,JU1246,JU2001,JU2316,JU258,JU642,JU774,NIC166,NIC199,NIC267,NIC3,QG536,QX1792,QX1793,QX1794
II	500683	T	A	0.117021	NA	NA	NA	NA	NA	NA	1.49539965750261	ECA36,ED3052,JU2001,JU774,NIC166,NIC199,NIC267,NIC3,QG536,QX1792,QX1794
II	501970	T	C	0.180851	NA	NA	NA	NA	NA	NA	1.19892224655834	CB4932,CX11264,CX11276,CX11314,DL226,DL238,JU1172,JU778,MY16,MY23,NIC166,NIC199,PB306,QG536,QG556,QG557,QX1791
II	502613	G	A	0.287234	NA	NA	NA	NA	NA	NA	0.00743960536389367	CB4856,CX11285,DL226,ECA36,ED3005,ED3011,ED3052,EG4725,JU1246,JU1652,JU1896,JU2001,JU258,JU323,JU642,JU847,KR314,MY16,MY23,NIC166,NIC199,NIC267,QG536,QX1212,QX1792,QX1793,QX1794
II	502790	A	G	0.223404	NA	NA	NA	NA	NA	NA	1.68839454343581	CB4856,CX11285,DL226,ED3005,ED3011,ED3052,JU1246,JU2001,JU258,JU642,KR314,MY16,MY23,NIC166,NIC199,NIC267,QG536,QX1212,QX1792,QX1793,QX1794
II	502891	G	T	0.255319	NA	NA	NA	NA	NA	NA	0.997853344017522	CB4856,CX11285,DL226,ECA36,ED3005,ED3011,ED3052,JU1246,JU2001,JU258,JU642,JU774,KR314,MY16,MY23,NIC166,NIC199,NIC267,NIC3,QG536,QX1212,QX1792,QX1793,QX1794
II	502930	A	G	0.255319	NA	NA	NA	NA	NA	NA	0.997853344017522	CB4856,CX11285,DL226,ECA36,ED3005,ED3011,ED3052,JU1246,JU2001,JU258,JU642,JU774,KR314,MY16,MY23,NIC166,NIC199,NIC267,NIC3,QG536,QX1212,QX1792,QX1793,QX1794
II	503468	A	C	0.404255	T27A1.1	WBGene00005324	protein_coding	missense	HIGH	96Y>96D	0.695758587316448	CB4856,CX11254,CX11264,CX11271,CX11276,CX11285,CX11314,DL226,DL238,ECA36,ED3005,ED3011,ED3052,JU1172,JU1246,JU2001,JU2316,JU258,JU642,JU774,KR314,MY16,MY23,NIC166,NIC199,NIC267,NIC3,PB306,PS2025,QG536,QG556,QG557,QX1212,QX1233,QX1791,QX1792,QX1793,QX1794
II	503527	T	G	0.382979	T27A1.1	WBGene00005324	protein_coding	intron	LOW	NA	3.87020470738311	CB4856,CX11254,CX11264,CX11271,CX11276,CX11285,CX11314,DL226,ECA36,ED3005,ED3011,ED3052,JU1172,JU1246,JU2001,JU258,JU642,JU774,KR314,MY16,MY23,NIC166,NIC199,NIC256,NIC267,NIC3,PB306,PS2025,QG536,QG556,QG557,QX1212,QX1233,QX1792,QX1793,QX1794
II	503781	C	G	0.117021	T27A1.1	WBGene00005324	protein_coding	intron	LOW	NA	0.0607228766432822	CX11254,CX11264,CX11271,CX11276,CX11314,JU1172,PB306,PS2025,QG556,QG557,QX1233
II	503792	A	G	0.382979	T27A1.1	WBGene00005324	protein_coding	intron	LOW	NA	3.54231634437306	CB4856,CX11254,CX11264,CX11271,CX11276,CX11285,CX11314,DL226,ECA36,ED3005,ED3011,ED3052,JU1172,JU1246,JU2316,JU258,JU642,JU774,KR314,MY16,MY23,NIC166,NIC199,NIC256,NIC267,NIC3,PB306,PS2025,QG536,QG556,QG557,QX1212,QX1233,QX1792,QX1793,QX1794
II	503901	A	C	0.0638298	T27A1.1	WBGene00005324	protein_coding	intron	LOW	NA	0.322865825106263	CX11285,DL226,ED3005,ED3011,KR314,QX1212
II	504858	T	A	0.276596	T27A1.1	WBGene00005324	protein_coding	intron	LOW	NA	3.37916195480154	CB4856,CX11285,DL226,ECA36,ED3005,ED3011,ED3052,JU1246,JU2001,JU2316,JU258,JU642,JU774,KR314,MY16,MY23,NIC166,NIC199,NIC256,NIC267,NIC3,QG536,QX1212,QX1792,QX1793,QX1794
II	505240	G	T	0.265957	T27A1.1	WBGene00005324	protein_coding	intron	LOW	NA	4.00292192914497	CB4856,CX11285,DL226,ECA36,ED3005,ED3011,ED3052,JU1246,JU2001,JU258,JU642,JU774,KR314,MY16,MY23,NIC166,NIC199,NIC256,NIC267,NIC3,QG536,QX1212,QX1792,QX1793,QX1794
II	505352	A	G	0.276596	T27A1.1	WBGene00005324	protein_coding	intron	LOW	NA	3.37916195480154	CB4856,CX11285,DL226,ECA36,ED3005,ED3011,ED3052,JU1246,JU2001,JU2316,JU258,JU642,JU774,KR314,MY16,MY23,NIC166,NIC199,NIC256,NIC267,NIC3,QG536,QX1212,QX1792,QX1793,QX1794
II	505419	C	T	0.117021	T27A1.1	WBGene00005324	protein_coding	intron	LOW	NA	0.0607228766432822	CX11254,CX11264,CX11271,CX11276,CX11314,JU1172,PB306,PS2025,QG556,QG557,QX1233
II	506236	T	A	0.308511	NA	NA	NA	NA	NA	NA	2.61370776213531	CB4856,CX11254,CX11285,DL226,ECA36,ED3005,ED3011,ED3052,JU1246,JU2001,JU2316,JU258,JU642,JU774,KR314,MY16,MY23,NIC166,NIC199,NIC256,NIC267,NIC3,PS2025,QG536,QX1212,QX1233,QX1792,QX1793,QX1794
II	506453	T	G	0.393617	NA	NA	NA	NA	NA	NA	3.28427338153783	CB4856,CX11254,CX11264,CX11271,CX11276,CX11285,CX11314,DL226,ECA36,ED3005,ED3011,ED3052,JU1172,JU1246,JU2001,JU2316,JU258,JU642,JU774,KR314,MY16,MY23,NIC166,NIC199,NIC256,NIC267,NIC3,PB306,PS2025,QG536,QG556,QG557,QX1212,QX1233,QX1792,QX1793,QX1794
II	506533	G	T	0.382979	NA	NA	NA	NA	NA	NA	2.15944625007535	CB4856,CX11254,CX11264,CX11271,CX11276,CX11285,CX11314,DL226,ECA36,ED3005,ED3011,ED3052,JU1172,JU1246,JU2001,JU2316,JU258,JU642,JU774,KR314,MY16,MY23,NIC166,NIC199,NIC256,NIC267,NIC3,PB306,PS2025,QG536,QG556,QG557,QX1212,QX1233,QX1792,QX1794
II	506753	T	C	0.351064	NA	NA	NA	NA	NA	NA	0.221491167253001	CB4856,CX11254,CX11264,CX11271,CX11276,CX11285,CX11314,DL226,ECA36,ED3005,ED3011,ED3052,JU1172,JU2001,JU2316,JU774,KR314,MY16,MY23,NIC166,NIC199,NIC256,NIC267,NIC3,PB306,PS2025,QG536,QG556,QG557,QX1212,QX1233,QX1792,QX1794
II	506816	A	C	0.148936	NA	NA	NA	NA	NA	NA	1.41652266742928	CX11285,DL226,ED3005,ED3011,ED3052,JU2001,KR314,MY16,MY23,NIC166,NIC199,NIC267,QG536,QX1212
II	506854	G	T	0.234043	NA	NA	NA	NA	NA	NA	0.181838473497482	CB4856,CX11285,DL226,ECA36,ED3005,ED3011,ED3052,JU2001,JU2316,JU774,KR314,MY16,MY23,NIC166,NIC199,NIC256,NIC267,NIC3,QG536,QX1212,QX1792,QX1794
II	506965	G	A	0.404255	NA	NA	NA	NA	NA	NA	2.42086875394236	CB4856,CX11254,CX11264,CX11271,CX11276,CX11285,CX11314,DL226,DL238,ECA36,ED3005,ED3011,ED3052,JU1172,JU1246,JU2001,JU2316,JU258,JU642,JU774,KR314,MY16,MY23,NIC166,NIC199,NIC256,NIC267,NIC3,PB306,PS2025,QG536,QG556,QG557,QX1212,QX1233,QX1791,QX1792,QX1794
II	507101	T	G	0.361702	NA	NA	NA	NA	NA	NA	0.258538890548988	CB4856,CX11254,CX11264,CX11271,CX11276,CX11285,CX11314,DL226,ECA36,ED3005,ED3011,ED3052,JU1172,JU2001,JU2316,JU774,KR314,MY16,MY23,NIC166,NIC199,NIC256,NIC267,NIC3,PB306,PS2025,QG536,QG556,QG557,QX1212,QX1233,QX1792,QX1793,QX1794
II	507531	T	G	0.180851	NA	NA	NA	NA	NA	NA	1.31742149683352	CB4856,CX11285,DL226,ED3005,ED3011,ED3052,JU2001,KR314,MY16,MY23,NIC166,NIC199,NIC267,QG536,QX1212,QX1792,QX1794
II	508630	G	A	0.255319	NA	NA	NA	@508631	Linker	NA	0.997853344017522	CB4856,CX11285,DL226,ECA36,ED3005,ED3011,ED3052,JU1246,JU2001,JU258,JU642,JU774,KR314,MY16,MY23,NIC166,NIC199,NIC267,NIC3,QG536,QX1212,QX1792,QX1793,QX1794
[truncated: 26,231 more rows]
